# Supplementary material for: Metabolomics Characterize the Differential Metabolic Markers between Bama Xiang Pig and Debao Pig to Identify Pork
Source: Foods. 2022 Dec 20;12(1):5. doi: 10.3390/foods12010005 (PMC9818558; doi:10.3390/foods12010005)
Supplement: Supplementary file 1 [file foods-12-00005-s001.zip]

Archive with 2 entries (2 files):
- Table S1 Data Matrix.xlsx
- Table S2 Differential metabolite.xlsx
