# Supplementary material for: Metabolomics Characterize the Differential Metabolic Markers between Bama Xiang Pig and Debao Pig to Identify Pork
Source: Foods. 2022 Dec 20;12(1):5. doi: 10.3390/foods12010005 (PMC9818558; doi:10.3390/foods12010005)
Supplement: Supplementary file 1 [file foods-12-00005-s001.zip › Table S1 Data Matrix.xlsx]

## Sheet: 数据矩阵
ID	m/z	Retention time (min)	Ion mode	Metabolites	Compound ID	Super Class	Class	Sub Class	level	kegg	Score	Fragmentation Score	Adducts	Formula	Mass Error (ppm)	QC1	QC2	QC3	BM-1	BM-2	BM-3	BM-4	BM-5	BM-6	DB-1	DB-2	DB-3	DB-4	DB-5	DB-6
11.10_495.3314n	496.339	11.1037	pos	LysoPC(0:0/16:0)	HMDB0240262	Lipids and lipid-like molecules	Glycerophospholipids	Glycerophosphocholines	***		58.4	96	M+H, M+K, M+Na	C24H50NO7P	-2.22823	1.74535e+06	1.72179e+06	1.70862e+06	5.73947e+06	4.18196e+06	4.30343e+06	1.74449e+06	3.177e+06	1.95231e+06	401285	349730	748706	294548	1.22967e+06	936725
11.11_540.3304m/z	540.33	11.1102	neg	PC(16:0/0:0)	LMGP01050018	Lipids and lipid-like molecules	Glycerophospholipids	Glycerophosphocholines	**	C04230	58.2	92.2	M+FA-H	C24H50NO7P	-0.492402	365060	362743	370631	1.1332e+06	910243	930515	351587	619094	404234	94771.8	74942.2	172909	66606.8	314475	207405
11.54_554.3459m/z	554.346	11.5389	neg	LysoPC(17:0)	HMDB0012108	Lipids and lipid-like molecules	Glycerophospholipids	Glycerophosphocholines	**	C04230	57.9	91.4	M+FA-H	C25H52NO7P	-0.947931	2.36111e+06	2.42024e+06	2.30518e+06	2.97525e+06	2.74446e+06	2.59626e+06	1.97926e+06	2.14608e+06	2.57862e+06	2.69633e+06	2.51355e+06	2.45955e+06	2.45395e+06	2.47912e+06	2.43491e+06
0.72_156.0764m/z	156.076	0.722817	pos	L-Histidine	21	Organic acids and derivatives	Carboxylic acids and derivatives	Amino acids, peptides, and analogues	**	C00135	57.8	98.6	M+H	C6H9N3O2	-1.9982	2.62817e+06	2.66055e+06	2.71522e+06	1.74073e+06	1.78605e+06	2.30395e+06	1.40684e+06	2.12175e+06	2.0558e+06	2.71668e+06	2.84359e+06	3.1215e+06	2.56787e+06	2.99583e+06	3.10559e+06
0.86_116.0706m/z	116.071	0.859017	pos	L-Proline	29	Organic acids and derivatives	Carboxylic acids and derivatives	Amino acids, peptides, and analogues	**	C00148	57.8	91.8	M+H	C5H9NO2	0.0721258	320951	296427	301374	486631	335660	454283	425505	371934	444054	237849	242081	199466	225012	182541	200274
2.61_268.0806n	267.073	2.60528	neg	Inosine	HMDB0000195	Nucleosides, nucleotides, and analogues	Purine nucleosides	Unclassified	***	C00294	57.8	91.6	M-H, 2M-H	C10H12N4O5	-0.802508	4.90937e+06	5e+06	4.84912e+06	7.60653e+06	5.62685e+06	5.04696e+06	6.24745e+06	7.53306e+06	7.8539e+06	1.39602e+06	8.30197e+06	5.54787e+06	2.43673e+06	3.45713e+06	5.89178e+06
10.64_477.2845n	478.292	10.6444	pos	LysoPE(18:2(9Z,12Z)/0:0)	HMDB0011507	Lipids and lipid-like molecules	Glycerophospholipids	Glycerophosphoethanolamines	***		57.7	94.7	M+H, M+Na	C23H44NO7P	-2.25054	523249	581436	670726	1.42718e+06	763171	745364	565902	1.06629e+06	634995	677356	539937	568454	590418	626076	526578
0.72_197.0796n	198.087	0.722817	pos	N-Acetyl-L-Histidine	44784	Organic acids and derivatives	Carboxylic acids and derivatives	Amino acids, peptides, and analogues	*	C02997	57.6	99.6	M+H-H2O, M+H	C8H11N3O3	-2.12333	4.39228e+06	4.44009e+06	4.4631e+06	2.78972e+06	2.89435e+06	3.86826e+06	2.2857e+06	3.51605e+06	3.43136e+06	4.59549e+06	4.70809e+06	5.28816e+06	4.31405e+06	4.98752e+06	5.28861e+06
10.68_519.3314n	520.339	10.6818	pos	PC(18:2(9Z,12Z)/0:0)	LMGP01050035	Lipids and lipid-like molecules	Glycerophospholipids	Glycerophosphocholines	*		57.6	92.3	M+H, M+K, M+Na	C26H50NO7P	-2.00582	2.37438e+06	2.55846e+06	3.43193e+06	5.36117e+06	3.41053e+06	3.03423e+06	1.85861e+06	3.877e+06	2.32173e+06	2.21173e+06	2.27002e+06	4.14536e+06	2.32255e+06	4.50692e+06	3.82318e+06
10.70_564.3303m/z	564.33	10.6997	neg	2-linoleoyl-sn-glycero-3-phosphocholine	HMDB0062711	Lipids and lipid-like molecules	Glycerophospholipids	Glycerophosphocholines	*		57.6	91	M+FA-H	C26H50NO7P	-0.710905	657695	597434	536726	1.15051e+06	811284	691601	366168	780904	499199	520308	510474	999257	499648	1.00733e+06	797378
11.25_479.3009n	478.294	11.2537	neg	PE(18:1(9Z)/0:0)	40778	Lipids and lipid-like molecules	Glycerophospholipids	Glycerophosphoethanolamines			57.6	95.9	M-H, M+FA-H	C23H46NO7P	-0.518107	24369.9	25001.1	33638.6	76359.8	118582	56843.5	55636.5	65867.1	40551.4	13836.5	6599.23	9537.48	7141.39	14930.7	16570.9
12.23_464.3143m/z	464.314	12.2305	neg	PE(P-18:0/0:0)	LMGP02070002	Lipids and lipid-like molecules	Glycerophospholipids	Glycerophosphoethanolamines			57.6	92.5	M-H	C23H48NO6P	-0.834319	146127	154310	136060	269651	138633	166703	91194.3	156510	109419	60826.3	59315.8	101441	51549	169695	122206
9.62_293.1758m/z	293.176	9.6175	neg	8,10-hexadecadiynoic acid	LMFA01030493	Lipids and lipid-like molecules	Fatty Acyls	Fatty Acids and Conjugates			57.6	90	M+FA-H	C16H24O2	-0.058133	266007	276071	270939	287886	265856	235808	266962	223238	238762	247219	220412	192739	220359	227476	262356
11.40_526.3512m/z	526.351	11.3962	neg	PC(O-16:0/0:0)	LMGP01060010	Lipids and lipid-like molecules	Glycerophospholipids	Glycerophosphocholines			57.5	89.2	M+FA-H	C24H52NO6P	-0.381673	201802	218955	200078	395481	254870	225984	154288	275196	213106	113475	68568	148034	98119.6	310299	194903
2.63_283.0910n	284.098	2.63208	pos	Guanosine	87	Nucleosides, nucleotides, and analogues	Purine nucleosides	Unclassified	**	C00387	57.5	96.2	M+H, M+Na	C10H13N5O5	-2.48924	143817	143838	138469	328117	145012	156358	201300	259553	242504	46834.2	263137	105413	82362.7	85507.9	102984
1.13_664.1141m/z	664.114	1.13155	pos	Nicotinamide adenine dinucleotide (NAD)	101	Unclassified	Unclassified	Unclassified	***		57.4	96.9	M+H	C21H27N7O14P2	-3.44008	974425	999665	953371	150278	105397	203935	299463	404749	922413	706904	1.17986e+06	166048	654240	313477	248762
10.64_476.2780m/z	476.278	10.6382	neg	LysoPE(0:0/18:2(9Z,12Z))	HMDB0011477	Lipids and lipid-like molecules	Glycerophospholipids	Glycerophosphoethanolamines	*		57.4	92.3	M-H	C23H44NO7P	-0.50793	168016	163499	158248	398472	226655	206560	141473	280534	171989	185853	141259	160456	146111	181075	140994
11.33_522.3543m/z	522.354	11.3334	pos	PC(18:1(11Z)/0:0)	LMGP01050138	Lipids and lipid-like molecules	Glycerophospholipids	Glycerophosphocholines	**	C04230	57.3	92.2	M+H	C26H52NO7P	-2.1328	233972	213591	218723	752758	470891	369306	246476	356040	288931	82885.5	73820.7	104663	58382.2	160249	129268
11.91_480.3093m/z	480.309	11.9051	neg	LysoPE(18:0/0:0)	HMDB0011130	Lipids and lipid-like molecules	Glycerophospholipids	Glycerophosphoethanolamines	*		57.3	89.2	M-H	C23H48NO7P	-0.560876	189171	196899	186492	481683	343208	193559	142499	390415	187658	44714.7	35504.1	95952.4	29655.2	227687	116970
11.10_480.3075m/z	480.307	11.1037	pos	LysoPE(18:1(11Z)/0:0)	HMDB0011505	Lipids and lipid-like molecules	Glycerophospholipids	Glycerophosphoethanolamines	***		57.2	93.7	M+H	C23H46NO7P	-2.04687	71146.5	81182.4	82237.7	96251.6	84987.3	78830	81497.2	81909.5	75988.9	111197	92338.7	89987.1	85434	90260.5	75402.4
0.77_148.0601m/z	148.06	0.773883	pos	L-Glutamate	19	Organic acids and derivatives	Carboxylic acids and derivatives	Amino acids, peptides, and analogues	**	C00025	57.1	91.3	M+H	C5H9NO4	-2.46786	152848	165405	139290	536915	76037.7	264603	140016	141775	258528	87386.7	62660	84155	54184.8	125547	76961.5
0.92_666.2214n	711.22	0.9161	neg	Mannan	HMDB0029931	Organic oxygen compounds	Organooxygen compounds	Carbohydrates and carbohydrate conjugates	**	C00464	57	88.6	M-H, M+FA-H	C24H42O21	-0.643801	276727	255201	287613	69594.5	2.75171e+06	32732.8	196176	104753	132863	132264	59616	136749	54135.9	38338.1	121905
2.62_664.1169m/z	664.117	2.62328	neg	NADH	3687	Nucleosides, nucleotides, and analogues	(5'->5')-dinucleotides	Unclassified	**	C00004	57	90.2	M-H	C21H29N7O14P2	-0.822837	298821	310360	326511	1.30718e+06	62750.1	2.93435e+06	113970	123205	196788	7130.86	252071	31358.5	9859.75	2890.98	26459.9
11.18_522.3544m/z	522.354	11.1797	pos	LysoPC(18:1(9Z))	HMDB0002815	Lipids and lipid-like molecules	Glycerophospholipids	Glycerophosphocholines	*		56.9	89	M+H	C26H52NO7P	-2.0063	352961	378778	404839	607702	467679	313234	214463	432261	274155	350834	261676	430309	321377	621384	432317
12.07_523.3627n	524.37	12.0687	pos	PC(18:0/0:0)	LMGP01050026	Lipids and lipid-like molecules	Glycerophospholipids	Glycerophosphocholines	**	C04230	56.9	89.8	M+H, M+K, M+Na	C26H54NO7P	-2.16713	524205	509041	491206	2.28334e+06	1.15697e+06	866953	645459	1.02687e+06	589290	157584	77088.2	125779	70451.8	193640	131496
12.07_568.3615m/z	568.361	12.0684	neg	LysoPC(0:0/18:0)	HMDB0011128	Lipids and lipid-like molecules	Glycerophospholipids	Glycerophosphocholines	*		56.9	88.4	M+FA-H	C26H54NO7P	-0.954219	78967.8	76541.6	77071	344274	186432	148150	104917	155778	88699.1	27894.1	13578.5	22621.2	12202.4	33447.3	21196.5
0.71_226.1059n	227.113	0.705783	pos	Carnosine	38	Organic acids and derivatives	Peptidomimetics	Hybrid peptides	**	C00386	56.7	97.2	M+Na, M+K, M+H, M+H-H2O	C9H14N4O3	-2.87421	3.63011e+07	3.59712e+07	3.62788e+07	2.23555e+07	2.44501e+07	3.09943e+07	1.63243e+07	2.97831e+07	2.63338e+07	3.40785e+07	3.91526e+07	4.40139e+07	3.40697e+07	4.01267e+07	4.37035e+07
10.68_500.2781m/z	500.278	10.6793	neg	PE(20:4(5Z,8Z,11Z,14Z)/0:0)	LMGP02050009	Lipids and lipid-like molecules	Glycerophospholipids	Glycerophosphoethanolamines	*		56.7	88.5	M-H	C25H44NO7P	-0.259634	193074	191045	193196	266069	196021	207114	161203	234407	209629	181411	184118	271132	135530	231462	201000
11.27_436.2831m/z	436.283	11.274	neg	PE(P-16:0e/0:0)	HMDB0011152	Unclassified	Unclassified	Unclassified	*		56.7	88.1	M-H	C21H44NO6P	-0.558959	310671	324158	313577	1.00777e+06	592751	715416	266272	530987	297184	63700.6	49196.1	142373	55977.5	293004	185523
0.80_229.0113m/z	229.011	0.79605	neg	Ribose 1-phosphate	3370	Organic oxygen compounds	Organooxygen compounds	Carbohydrates and carbohydrate conjugates	**	C00620	56.6	87.7	M-H	C5H11O8P	-2.3361	554122	606453	608611	881119	815761	666914	787413	1.15377e+06	914984	324233	604483	557421	417367	285562	528872
0.90_504.1688n	549.167	0.898317	neg	3-Galactosyllactose	HMDB0006599	Organic oxygen compounds	Organooxygen compounds	Carbohydrates and carbohydrate conjugates			56.6	87.3	M+FA-H, 2M-H, M-H	C18H32O16	-0.479637	860299	800587	835455	15467.2	1.14065e+07	24311.7	20589.5	29916.1	170931	22794	20001.1	467922	12451.7	591982	549799
1.13_248.1486m/z	248.149	1.13155	pos	(R)-3-hydroxybutyrylcarnitine	HMDB0062735	Lipids and lipid-like molecules	Fatty Acyls	Fatty acid esters	***		56.6	88.7	M+H	C11H21NO5	-2.75387	961824	1.05319e+06	885793	2.51414e+06	2.02572e+06	1.51569e+06	1.77304e+06	1.58657e+06	833515	588806	442144	1.33785e+06	528839	357584	1.23273e+06
10.00_239.1285m/z	239.129	10.0036	neg	Cucujolide IV	LMFA07040036	Lipids and lipid-like molecules	Fatty Acyls	Fatty esters			56.6	87.1	M+FA-H	C12H18O2	-1.83679	49335.7	51332.1	48288.3	50995.2	55047	53239.6	52579.5	51004.3	53746.2	50106.4	52027.7	53704.7	50682.3	51908.7	49297.1
0.82_131.0693n	132.077	0.824967	pos	Creatine	7	Organic acids and derivatives	Carboxylic acids and derivatives	Amino acids, peptides, and analogues	**	C00300	56.5	85.6	M+H, M+K, M+Na	C4H9N3O2	-1.71836	8.07258e+07	7.74947e+07	7.84412e+07	8.1618e+07	8.17809e+07	8.53172e+07	8.1217e+07	8.53212e+07	8.22462e+07	6.83315e+07	7.64365e+07	7.74816e+07	7.01712e+07	6.17812e+07	8.07061e+07
11.17_566.3460m/z	566.346	11.1716	neg	PC(0:0/18:1(9Z))	LMGP01050082	Lipids and lipid-like molecules	Glycerophospholipids	Glycerophosphocholines	*		56.5	87.4	M+FA-H	C26H52NO7P	-0.705487	81655	80521.4	74880.6	139541	110921	70280.2	45334.7	97259.8	59560.7	76996.6	57526.2	104465	68359.9	148913	92779.8
0.65_146.1054n	147.112	0.654717	pos	L-Lysine	25	Organic acids and derivatives	Carboxylic acids and derivatives	Amino acids, peptides, and analogues	**	C00047	56.4	89.9	M+H-H2O, M+H	C6H14N2O2	-0.590395	159199	157762	149213	229694	146242	152132	202330	198868	239251	138357	119943	96068.4	117426	96578.1	94285
11.03_453.2845n	454.292	11.0265	pos	LysoPE(16:0/0:0)	HMDB0011503	Lipids and lipid-like molecules	Glycerophospholipids	Glycerophosphoethanolamines	***		56.4	88.5	M+H, M+Na	C21H44NO7P	-2.23902	48590.5	42787.2	48271.7	136175	89185.7	61130.8	37239.2	113204	59176.4	7849.91	6405.95	16410.4	4331.51	46323.5	21153.8
3.92_219.1102n	220.117	3.9165	pos	Pantothenic Acid	241	Organic oxygen compounds	Organooxygen compounds	Alcohols and polyols	**	C00864	56.4	86.3	M+H, M+Na, M+K, M+H-H2O	C9H17NO5	-2.11753	431883	415724	448709	1.69139e+06	560409	443824	819818	817923	535233	125606	249236	475110	129351	314271	474143
3.93_260.1366n	261.144	3.93493	pos	gamma-Glutamylleucine	HMDB0011171	Organic acids and derivatives	Carboxylic acids and derivatives	Amino acids, peptides, and analogues	***		56.4	89.1	M+H, M+Na, M+H-H2O	C11H20N2O5	-2.26462	54950.3	55129.5	56217.1	39486	36191.3	30318.7	24712.5	36354.3	40546.3	39799.5	21848.5	134992	55477.5	123036	143320
0.77_257.1022n	258.109	0.773883	pos	Glycerophosphocholine	HMDB0000086	Lipids and lipid-like molecules	Glycerophospholipids	Glycerophosphocholines	***	C00670	56.3	86	M+H, M+K	C8H20NO6P	-2.56183	9.4802e+06	9.41435e+06	9.29877e+06	5.73531e+06	3.42239e+06	5.9532e+06	2.5295e+06	7.27479e+06	2.70395e+06	1.42281e+07	5.93133e+06	9.53368e+06	1.36177e+07	4.92975e+06	9.89338e+06
0.79_118.0862m/z	118.086	0.790917	pos	L-Valine	35	Organic acids and derivatives	Carboxylic acids and derivatives	Amino acids, peptides, and analogues	**	C00183	56.2	86.7	M+H	C5H11NO2	-0.147215	3.14604e+06	3.3276e+06	3.05687e+06	3.80585e+06	5.00007e+06	4.96053e+06	4.19991e+06	3.35889e+06	3.20403e+06	3.1914e+06	3.55392e+06	2.51535e+06	3.15093e+06	997311	2.393e+06
1.13_192.0259n	191.019	1.12843	neg	Citric acid	HMDB0000094	Organic acids and derivatives	Carboxylic acids and derivatives	Tricarboxylic acids and derivatives	***	C00158	56.2	88.7	M-H2O-H, M-H	C6H8O7	-5.78134	1.20968e+06	1.1844e+06	1.098e+06	2.39333e+06	1.27625e+06	758143	2.29772e+06	2.63722e+06	2.21293e+06	302312	278186	477835	486813	586361	624953
1.25_244.0692n	243.062	1.25227	neg	Uridine	90	Nucleosides, nucleotides, and analogues	Pyrimidine nucleosides	Unclassified	**	C00299	56.2	86.8	M-H, M+FA-H	C9H12N2O6	-1.45627	74055.4	75084.6	76859.2	86795.5	84331.6	47629.9	103763	91726.3	126922	34468.1	148087	47316.1	31980.9	55192.5	42666.3
10.91_427.3652n	428.372	10.912	pos	Stearoylcarnitine	HMDB0000848	Lipids and lipid-like molecules	Fatty Acyls	Fatty acid esters	***		56.2	88.2	M+H, M+Na	C25H49NO4	-2.31853	782083	755017	791189	41508.1	68319.5	29361.9	26253.8	60442.7	30909.4	2.29595e+06	2.01052e+06	1.15368e+06	2.63398e+06	449689	1.29434e+06
3.67_259.1526n	260.16	3.67253	pos	Hydroxyprolyl-Lysine	85775	Organic acids and derivatives	Carboxylic acids and derivatives	Amino acids, peptides, and analogues			56.2	88.2	M+H, M+Na	C11H21N3O4	-2.30389	22494.1	23375.8	24453.9	10854.5	15090.3	9836.1	6588.43	14233.3	17120.8	10259.4	1834.65	54634.1	19984.1	55612.3	64542.2
0.79_260.0290n	283.018	0.790917	pos	D-Mannose 6-phosphate	5987	Organic oxygen compounds	Organooxygen compounds	Carbohydrates and carbohydrate conjugates	**	C00275	56.1	88.8	M+H, M+Na, M+H-H2O	C6H13O9P	-2.71136	393737	381014	380176	110716	1.42176e+06	715507	113274	267567	225536	48231.4	31105.5	777603	54128.5	138828	693688
1.13_308.0901m/z	308.09	1.13155	pos	Glutathione	HMDB0000125	Organic acids and derivatives	Carboxylic acids and derivatives	Amino acids, peptides, and analogues	***	C00051	56.1	88.4	M+H	C10H17N3O6S	-3.30319	7.10284e+06	7.17349e+06	6.71322e+06	1.20663e+07	9.26151e+06	1.08988e+07	3.97345e+06	1.05971e+07	5.33962e+06	5.5356e+06	3.09365e+06	4.86006e+06	5.8781e+06	5.27653e+06	6.06844e+06
11.90_481.3157n	482.323	11.8995	pos	PE(18:0/0:0)	LMGP02050001	Lipids and lipid-like molecules	Glycerophospholipids	Glycerophosphoethanolamines			56.1	85	M+H, M+Na, M+H-H2O	C23H48NO7P	-2.32114	731662	728631	747072	2.0597e+06	1.22925e+06	743627	600746	1.63906e+06	779113	155361	139665	348347	101673	764768	414958
0.71_239.1144m/z	239.114	0.710933	neg	Anserine	HMDB0000194	Organic acids and derivatives	Peptidomimetics	Hybrid peptides	**	C01262	56	85.6	M-H	C10H16N4O3	-2.18968	406397	427499	376694	196579	254247	266899	185567	249690	223466	417534	449742	685648	400830	667180	688275
10.72_588.3304m/z	588.33	10.7201	neg	LysoPC(20:4(5Z,8Z,11Z,14Z))	HMDB0010395	Lipids and lipid-like molecules	Glycerophospholipids	Glycerophosphocholines	**	C04230	56	83.9	M+FA-H	C28H50NO7P	-0.581738	88535	83740.7	79490.2	60679.8	42201.6	37476.1	30385.8	50632.4	41920.8	67000.9	78129.6	307508	52888.5	244513	198854
11.50_462.2990m/z	462.299	11.4985	neg	1-(2-methoxy-6Z-heptadecenyl)-sn-glycero-3-phosphoethanolamine	LMGP02060019	Lipids and lipid-like molecules	Glycerophospholipids	Glycerophosphoethanolamines			56	85.5	M-H2O-H	C23H48NO7P	-0.0996284	149200	156290	141115	380192	327039	266526	160416	192390	123651	37501.4	32310.3	52651.1	30802.7	124758	68262.7
0.77_162.1121m/z	162.112	0.773883	pos	L-Carnitine	34532	Organic nitrogen compounds	Organonitrogen compounds	Quaternary ammonium salts	**	C00318	55.9	90.9	M+H	C7H15NO3	-2.56126	8.80201e+06	8.9556e+06	9.06065e+06	1.14801e+07	1.14696e+07	9.77738e+06	9.25017e+06	1.29414e+07	8.71317e+06	7.75157e+06	7.26678e+06	1.14847e+07	7.68327e+06	8.72708e+06	1.21197e+07
4.11_203.0818m/z	203.082	4.11355	neg	L-Tryptophan	33	Organoheterocyclic compounds	Indoles and derivatives	Indolyl carboxylic acids and derivatives	**	C00078	55.9	86.4	M-H	C11H12N2O2	-3.73724	35659.7	43998.6	42912.2	39915.8	42713.2	35120.2	40990.6	37467.4	41055.1	23276.5	28015.3	21296.3	29147.6	21892.7	26393.7
1.13_204.1225m/z	204.123	1.13155	pos	L-Acetylcarnitine	HMDB0000201	Lipids and lipid-like molecules	Fatty Acyls	Fatty acid esters	***	C02571	55.8	83.2	M+H	C9H17NO4	-2.39706	1.34283e+07	1.33535e+07	1.28397e+07	1.25356e+07	3.15246e+06	1.4833e+07	1.35715e+07	1.00496e+07	1.13542e+07	1.47741e+07	1.94478e+07	1.62984e+07	1.56342e+07	1.06059e+07	1.66996e+07
11.54_509.3470n	510.354	11.5404	pos	1-O-(2-methoxy-4Z-hexadecenyl)-sn-glycero-3-phosphocholine	LMGP01060043	Lipids and lipid-like molecules	Glycerophospholipids	Glycerophosphocholines			55.8	82.8	M+H, M+Na, M+K, M+H-H2O	C25H52NO7P	-2.22816	1.47059e+07	1.35118e+07	1.38338e+07	1.76457e+07	1.63466e+07	1.42638e+07	1.17782e+07	1.32071e+07	1.59294e+07	1.4326e+07	1.27768e+07	1.27194e+07	1.21282e+07	1.20048e+07	1.3254e+07
0.72_110.0714m/z	110.071	0.722817	pos	4-Pyrimidine Methanamine (hydrochloride)	45035	Unclassified	Unclassified	Unclassified			55.7	85	M+H	C5H7N3	0.905407	901049	935442	939941	558673	602220	787686	467930	721483	719700	920693	981819	1.11718e+06	885624	1.02801e+06	1.11024e+06
0.76_129.0424n	147.076	0.756867	pos	(R)-(+)-2-Pyrrolidone-5-carboxylic acid	63632	Unclassified	Unclassified	Unclassified			55.7	86.1	M+H, M+NH4	C5H7NO3	-1.33578	2.00908e+06	2.12142e+06	2.03836e+06	6.38732e+06	2.93882e+06	2.50662e+06	4.51839e+06	4.29313e+06	2.686e+06	988714	1.25887e+06	1.03315e+06	851948	732453	953084
11.62_552.3668m/z	552.367	11.6191	neg	LysoPC(P-18:0)	HMDB0013122	Lipids and lipid-like molecules	Glycerophospholipids	Glycerophosphocholines	**	C04230	55.7	84.5	M+FA-H	C26H54NO6P	-0.478056	55546.6	53643.4	53152	82322.8	87478.3	55776.7	48459.5	58075.6	46433.2	28069.4	15954.5	35381.3	24919.3	59869	43415.1
6.38_288.2162m/z	288.216	6.3793	pos	(±)-Octanoylcarnitine	85173	Unclassified	Unclassified	Unclassified			55.7	85	M+H	C15H29NO4	-2.66581	26256.9	27695.5	26808.1	0.00535928	248.956	911.632	5.13856	0.00535928	0.00535928	89052.7	69898.6	42668.8	82433.7	42617.4	38408.3
0.83_247.0932m/z	247.093	0.8301	neg	Alanyl-Hydroxyproline	HMDB0028688	Unclassified	Unclassified	Unclassified			55.6	82.2	M+FA-H	C8H14N2O4	-1.80044	174977	165527	172447	110806	115183	162858	83153.8	105647	127965	179824	70762.9	268756	206654	305865	274446
10.66_501.2844n	502.292	10.6631	pos	PE(0:0/20:4(8Z,11Z,14Z,17Z))	LMGP02050052	Lipids and lipid-like molecules	Glycerophospholipids	Glycerophosphoethanolamines	*		55.6	84.6	M+H, M+Na	C25H44NO7P	-2.18941	645940	731597	820988	1.05911e+06	709774	822419	676542	958380	847692	641103	696634	937283	541718	814518	781239
0.72_175.1186m/z	175.119	0.722817	pos	L-Arginine	HMDB0000517	Organic acids and derivatives	Carboxylic acids and derivatives	Amino acids, peptides, and analogues	***	C00062	55.4	85.5	M+H	C6H14N4O2	-2.11498	405187	399180	388050	702278	445499	353117	509544	476525	505831	390092	379485	325667	370672	281756	294126
11.36_524.3354m/z	524.335	11.3552	neg	PC(P-16:0/0:0)	LMGP01070006	Lipids and lipid-like molecules	Glycerophospholipids	Glycerophosphocholines	*		55.3	81.8	M+FA-H	C24H50NO6P	-0.685767	91409.4	98221	93786.2	153744	75760.9	74621.9	38322.3	82853.2	47390.2	43531.9	28344.6	132634	32558.9	258023	181839
3.47_233.1490m/z	233.149	3.4674	pos	Threoninyl-Isoleucine	HMDB0029064	Organic acids and derivatives	Carboxylic acids and derivatives	Amino acids, peptides, and analogues			55.3	82.1	M+H	C10H20N2O4	-2.51141	103181	105102	106071	37334.8	117328	125847	49467.4	88608	125482	68021.6	13340.4	134137	106343	150927	158360
9.58_374.2812n	357.278	9.58073	pos	15-hydroxy-tetracosa-6,9,12,16,18-pentaenoic acid	LMFA01050438	Lipids and lipid-like molecules	Fatty Acyls	Fatty Acids and Conjugates			55.3	83.7	M+H-H2O, M+H	C24H38O3	-2.42583	35068.3	35672	36384.3	24462.2	25386.8	7233.62	162382	5548.95	19960.3	47008.2	10078.8	4271.49	48296.9	5648.67	4866.79
1.13_323.0283m/z	323.028	1.12843	neg	Uridine monophosphate (UMP)	3453	Unclassified	Unclassified	Unclassified			55.1	80	M-H	C9H13N2O9P	-0.933085	685523	763783	772546	519067	596525	759758	509756	529138	567542	653691	486250	593548	704834	542186	639540
10.51_399.3339n	400.341	10.5084	pos	Palmitoylcarnitine	LMFA07070004	Benzenoids	Phenols	Benzenediols	**	C00547	55	81.8	M+H, M+Na	C23H45NO4	-2.50098	819334	766867	755250	27823.4	35583.2	22320.3	31124.1	45744.3	21481.3	3.97274e+06	2.58562e+06	655179	3.4993e+06	472746	635815
11.22_529.3157n	530.323	11.2187	pos	LysoPE(0:0/22:4(7Z,10Z,13Z,16Z))	HMDB0011493	Lipids and lipid-like molecules	Glycerophospholipids	Glycerophosphoethanolamines	*		55	83.3	M+H, M+Na	C27H48NO7P	-2.19317	73035.6	80118.4	83207.4	126797	84756	128879	85091.4	118873	113967	73799.6	61793.5	74747.5	52561.7	57709.9	54862
1.13_348.0467n	347.039	1.12843	neg	Inosine 5'-monophosphate (IMP)	3490	Unclassified	Unclassified	Unclassified			54.8	77.6	M-H, 2M-H	C10H13N4O8P	-1.25809	3.80946e+07	4.0718e+07	4.09207e+07	2.67818e+07	3.36012e+07	3.60211e+07	2.84782e+07	3.49712e+07	3.22896e+07	3.70079e+07	3.37072e+07	3.541e+07	3.81293e+07	3.24403e+07	3.4942e+07
10.61_425.3494n	426.357	10.6063	pos	Oleoylcarnitine	HMDB0005065	Lipids and lipid-like molecules	Fatty Acyls	Fatty acid esters	***		54.8	81.4	M+H, M+Na	C25H47NO4	-2.67231	1.15754e+06	1.09099e+06	1.06622e+06	33084.3	49755.3	8639.6	49547.8	40549.2	25662.6	3.79095e+06	4.13576e+06	1.28651e+06	3.36921e+06	847432	1.26165e+06
11.30_455.3963n	456.404	11.2955	pos	Arachidyl carnitine	LMFA07070052	Lipids and lipid-like molecules	Fatty Acyls	Fatty acid esters	*		54.8	80.7	M+H, M+Na	C27H53NO4	-2.52737	149021	142252	143179	17459.1	56658.3	18235.2	18872.4	42083.2	19317.3	234940	229349	303127	338613	53862.1	381001
13.55_802.5599m/z	802.56	13.5474	neg	PE(15:0/22:2(13Z,16Z))	LMGP02010471	Lipids and lipid-like molecules	Glycerophospholipids	Glycerophosphoethanolamines	*		54.8	88.8	M+FA-H	C42H80NO8P	-0.607758	1.80833e+07	1.6083e+07	2.29871e+07	1.1421e+07	2.42633e+07	2.41427e+07	1.9677e+07	1.66455e+07	1.90897e+07	2.73919e+07	2.39306e+07	1.80309e+07	9.37847e+06	2.10785e+07	2.17597e+07
7.79_316.2474m/z	316.247	7.79012	pos	Decanoylcarnitine	HMDB0000651	Lipids and lipid-like molecules	Fatty Acyls	Fatty acid esters	***		54.8	80.9	M+H	C17H33NO4	-2.62112	20428.7	20926.6	20388.3	0.00535928	380.955	125.894	0.00535928	0.00535928	0.00535928	83291.1	54565.7	23706	62705	27375.7	22687.7
12.49_271.2278m/z	271.228	12.4941	neg	9-pentadecen-1-ol	LMFA05000050	Lipids and lipid-like molecules	Fatty Acyls	Fatty alcohols			54.6	77.5	M+FA-H	C15H30O	-0.35698	4713.02	5152.25	5127.55	7236.68	3541.97	8190.77	4829.5	5493.12	5484.94	14771.8	5084.49	4971.64	8783.41	6350.27	16303
0.92_606.0739m/z	606.074	0.9161	neg	Uridine diphosphate-N-acetylglucosamine	41549	Nucleosides, nucleotides, and analogues	Pyrimidine nucleotides	Pyrimidine nucleotide sugars	**	C00043	54.5	76.1	M-H	C17H27N3O17P2	-0.651724	271293	313236	312723	456371	525967	431561	450145	627981	553917	244537	125319	138549	247917	40165.6	115762
11.09_295.2277m/z	295.228	11.0899	neg	18-hydroxy-9R,10S-epoxy-stearic acid	LMFA02000003	Lipids and lipid-like molecules	Fatty Acyls	Octadecanoids			54.5	79.7	M-H2O-H	C18H34O4	-0.663575	5653.19	6014.72	7035.93	8166.33	2462.65	2658.22	2715.39	5015.53	3171.44	8111.3	20102.2	3439.51	3422.09	3564.15	6719.9
11.24_480.3074m/z	480.307	11.2381	pos	LysoPE(18:1(9Z)/0:0)	HMDB0011506	Lipids and lipid-like molecules	Glycerophospholipids	Glycerophosphoethanolamines	*		54.3	77.8	M+H	C23H46NO7P	-2.20208	71460.7	67274.9	68769.8	220279	216027	86649.7	80307	169728	85631.1	19844.7	15961.2	28430.8	11855.1	47450.3	36734.9
4.67_243.1710m/z	243.171	4.67103	neg	Isoleucyl-Isoleucine	HMDB0028910	Organic acids and derivatives	Carboxylic acids and derivatives	Amino acids, peptides, and analogues			54.3	76.9	M-H	C12H24N2O3	-1.60112	24107.6	22673.3	22878.9	7502.11	8421.08	11788.2	6475.93	9753.88	19169.3	20152.8	4567.35	45670.9	32369.6	67207.7	54225.8
9.86_309.1707m/z	309.171	9.86083	neg	12-Oxo-2,3-dinor-10,15-phytodienoic acid	HMDB0032090	Lipids and lipid-like molecules	Fatty Acyls	Eicosanoids	*		54.3	73.6	M+FA-H	C16H24O3	-0.336181	40779.7	43240.6	42680.5	44181.8	44821.6	45063.7	43489.7	39696.3	42316	43155.7	43899.6	44371.2	44914.8	43496.9	42817
1.28_164.0470n	182.081	1.28495	pos	2-Hydroxycinnamic acid	HMDB0002641	Phenylpropanoids and polyketides	Cinnamic acids and derivatives	Hydroxycinnamic acids and derivatives	***	C01772	54.2	74.6	M+H, M+NH4, M+H-H2O	C9H8O3	-1.80381	849517	819508	847664	694983	571491	588030	623679	747413	755233	822230	923317	966037	860194	769032	980212
10.84_527.3000n	528.307	10.8355	pos	LysoPE(0:0/22:5(7Z,10Z,13Z,16Z,19Z))	HMDB0011495	Lipids and lipid-like molecules	Glycerophospholipids	Glycerophosphoethanolamines	*		54.2	81	M+H, M+Na	C27H46NO7P	-2.30505	81964.5	80240.1	80346.5	149219	81022.5	112062	78905	112754	134867	91978.6	123346	65394.5	63992.1	56231	50793
2.68_497.1137m/z	497.114	2.6809	neg	b-D-Glucuronopyranosyl-(1->3)-a-D-galacturonopyranosyl-(1->2)-L-rhamnose	HMDB0039728	Organic oxygen compounds	Organooxygen compounds	Carbohydrates and carbohydrate conjugates			54.1	79.5	M-H2O-H	C18H28O17	-2.14115	47196	47439.5	44791	61100.1	214164	14370.4	69602.7	60495.6	99145.7	14904.5	62138.1	53918.9	13741.8	21387.3	53888.1
4.12_252.1104n	253.118	4.12112	pos	Tyrosyl-Alanine	HMDB0029098	Organic acids and derivatives	Carboxylic acids and derivatives	Amino acids, peptides, and analogues			54.1	75.9	M+H, M+Na	C12H16N2O4	-2.41815	56541	54913.8	57734.9	33563	22406.9	34797	30741.5	33573.9	59617.4	47598	26224.3	115228	69001.4	114987	128755
1.13_426.0221m/z	426.022	1.12843	neg	ADP	34522	Nucleosides, nucleotides, and analogues	Purine nucleotides	Purine ribonucleotides	**	C00008	54	79.9	M-H	C10H15N5O10P2	-0.106569	201560	213681	216332	243341	154436	232627	289853	202322	189614	199798	233344	210095	202338	211609	183839
10.20_460.2682m/z	460.268	10.2012	pos	Pectachol	HMDB0039064	Phenylpropanoids and polyketides	Coumarins and derivatives	Unclassified			54	74.3	M+NH4	C26H34O6	-2.52427	954859	898365	884896	555201	537941	783259	646604	583445	711859	772793	752981	518460	663527	515333	638641
4.68_264.1468n	265.154	4.6845	pos	Valyl-Phenylalanine	HMDB0029134	Organic acids and derivatives	Carboxylic acids and derivatives	Amino acids, peptides, and analogues	***		54	75.8	M+H, M+Na	C14H20N2O3	-2.22175	65233.2	64044	68270	27353.6	25007.7	32607.4	28509.8	40896.4	69964.8	37144.7	10470.1	137879	72738	180127	163853
0.76_125.0145n	126.022	0.756867	pos	Taurine	31	Organic acids and derivatives	Organic sulfonic acids and derivatives	Organosulfonic acids and derivatives	**	C00245	53.9	78.1	M+H, M+Na	C2H7NO3S	-1.16182	303169	300917	293247	555221	195524	318353	347012	604685	339732	153857	120346	128969	111339	132538	113767
10.00_372.3098m/z	372.31	10.0006	pos	Tetradecanoylcarnitine	HMDB0005066	Lipids and lipid-like molecules	Fatty Acyls	Fatty acid esters	*		53.8	76.7	M+H	C21H41NO4	-2.7719	118332	117843	115127	519.348	5700.5	7331.12	1435.95	2857.23	2012.34	457211	293370	180044	457198	137312	178460
3.43_218.1262n	219.133	3.43008	pos	Serylisoleucine	HMDB0029042	Organic acids and derivatives	Carboxylic acids and derivatives	Amino acids, peptides, and analogues			53.8	74.3	M+H, M+Na	C9H18N2O4	-2.2529	76283.6	78967.2	78427.8	66322	57529.3	50297.6	36658.1	36870.5	37760	65656	28218.9	139177	83217.7	148316	160832
5.84_187.0967m/z	187.097	5.83582	neg	2,4-Dimethylpimelic acid	HMDB0059760	Lipids and lipid-like molecules	Fatty Acyls	Fatty acids and conjugates	*		53.8	77	M-H	C9H16O4	-4.82892	33138.5	30917.2	29828.5	29066	27584.1	27681.1	28481.1	25838	25538.4	32637.2	56478.4	38858.2	30546	31402.2	48077.7
0.79_217.1057n	218.113	0.790917	pos	Alanyl-Glutamine	85601	Organic acids and derivatives	Carboxylic acids and derivatives	Amino acids, peptides, and analogues			53.7	74.2	M+H, M+K	C8H15N3O4	-2.40944	430394	449302	389042	636155	1.38194e+06	502344	972541	512474	659222	120393	148616	244043	114650	222211	225635
4.74_266.1381m/z	266.138	4.74272	pos	Citreovirenone	HMDB0033515	Benzenoids	Phenols	Methoxyphenols			53.7	72.9	M+NH4	C14H16O4	-2.3055	6920.74	7021.26	8650.07	1063.8	675.55	996.904	1100.26	1972.75	934.757	43601.3	15249.1	8632.99	40803.9	1808.73	6724.88
1.15_611.1439m/z	611.144	1.14557	neg	Oxidized glutathione	HMDB0003337	Organic acids and derivatives	Carboxylic acids and derivatives	Amino acids, peptides, and analogues	***	C00127	53.6	79.5	M-H	C20H32N6O12S2	-1.23293	598322	609428	714760	1.51927e+06	904135	803760	1.67654e+06	956314	1.01615e+06	303454	450750	184377	295022	181143	206854
10.45_460.2682m/z	460.268	10.4534	pos	3-O-Acetylepisamarcandin	HMDB0031958	Phenylpropanoids and polyketides	Coumarins and derivatives	Unclassified			53.6	72.3	M+NH4	C26H34O6	-2.66151	1.13287e+06	1.04545e+06	989771	620667	562926	598147	559446	711561	636776	694126	692710	704299	641098	557348	624584
10.72_543.3315n	544.339	10.7192	pos	LysoPC(20:4(8Z,11Z,14Z,17Z))	HMDB0010396	Lipids and lipid-like molecules	Glycerophospholipids	Glycerophosphocholines	***	C04230	53.6	74.7	M+H, M+Na	C28H50NO7P	-1.86722	480311	550672	777089	503184	368762	335754	285704	393862	293747	442346	500305	1.43058e+06	454216	1.34801e+06	1.22457e+06
3.84_233.1490m/z	233.149	3.84173	pos	Threoninyl-Leucine	85958	Organic acids and derivatives	Carboxylic acids and derivatives	Amino acids, peptides, and analogues			53.6	74.6	M+H	C10H20N2O4	-2.46654	37340.9	36195.3	36251.7	22038.4	21690.9	21540.4	16000	26162.3	28813.7	18289.4	2748.27	81318.3	28828.6	82445.5	86173.9
10.26_329.3285n	330.336	10.2566	pos	N,N-dimethyl-Safingol	53956	Lipids and lipid-like molecules	Sphingolipids	Sphingoid bases			53.5	74.6	M+H, M+Na	C20H43NO2	-2.59526	85163.1	83425.5	81816.5	51245.1	39400.5	39115.2	41521	49374.6	51460.1	181003	129966	41488.9	120483	61352	56073.8
9.92_299.2817n	300.289	9.92038	pos	Sphingosine	392	Organic nitrogen compounds	Organonitrogen compounds	Amines	**	C00319	53.5	74.8	M+H-H2O, M+H	C18H37NO2	-2.59117	33788	32816.4	31565.5	38471.3	15058.5	20319.6	10130.3	23034.1	18875.1	31081	10030.7	23286.3	16546.2	63799.1	28878.6
0.77_120.0655m/z	120.065	0.773883	pos	AMINOHYDROXYBUTYRIC ACID	44197	Unclassified	Unclassified	Unclassified			53.4	72.6	M+H	C4H9NO3	-0.335184	98219	99067.4	85475.9	159765	87196.9	120604	108420	164077	130755	74669.9	73738.8	92609.7	70336.8	74235	88600.5
11.39_277.1792m/z	277.179	11.3894	pos	Tanacetol A	HMDB0035722	Lipids and lipid-like molecules	Prenol lipids	Sesquiterpenoids	*		53.4	73.7	M+H-H2O	C17H26O4	-2.1461	43126	40697.6	46096.3	44523.3	39470.3	39547.4	44585.5	48420.7	40712.6	34563.3	38256.6	50046.9	32054.3	38327.4	35406.2
4.16_202.1314n	203.139	4.1588	pos	Alanyl-Isoleucine	85606	Organic acids and derivatives	Carboxylic acids and derivatives	Amino acids, peptides, and analogues			53.4	70.7	M+H, M+Na	C9H18N2O3	-1.79175	109359	110669	116350	61880.1	190444	153425	89917.9	156766	179147	72390	88561	74408	76886.3	97385.3	78056.6
12.22_369.3506m/z	369.351	12.2186	pos	3Z,6Z,9Z-Pentacosatriene	LMFA11000168	Lipids and lipid-like molecules	Fatty Acyls	Hydrocarbons			53.2	74.7	M+Na	C25H46	3.97841	8.27232e+06	6.99031e+06	5.67682e+06	5.49428e+06	5.91471e+06	5.99163e+06	7.48645e+06	6.41606e+06	5.84095e+06	6.39597e+06	6.52015e+06	5.69405e+06	5.57734e+06	5.0669e+06	6.02465e+06
0.82_146.1172m/z	146.117	0.824967	pos	Acetylcholine	57	Organic nitrogen compounds	Organonitrogen compounds	Quaternary ammonium salts	**	C01996	53.1	69.9	M+H	C7H15NO2	-2.47823	1.78702e+06	1.64485e+06	1.57155e+06	1.57577e+06	1.59433e+06	1.64028e+06	1.37525e+06	1.42245e+06	1.12995e+06	1.89329e+06	1.49609e+06	2.08557e+06	1.82862e+06	1.37114e+06	2.02627e+06
11.35_479.3365n	480.344	11.3527	pos	LysoPC(P-16:0)	HMDB0010407	Unclassified	Unclassified	Unclassified			53.1	72.8	M+H, M+Na	C24H50NO6P	-2.26749	547709	528504	512772	861480	433512	405309	216014	497324	276584	201568	138329	653561	157845	1.17334e+06	943696
2.65_536.1601n	559.149	2.64913	pos	1,4-beta-D-Glucan	HMDB0006944	Unclassified	Unclassified	Unclassified			53.1	71.9	M+Na, M+K, M+H	C18H32O18	2.26535	4.13884e+06	4.40195e+06	4.44396e+06	9.3629e+06	5.476e+06	4.8687e+06	7.53278e+06	9.81172e+06	1.01212e+07	457972	8.95113e+06	5.86671e+06	1.63929e+06	2.58731e+06	6.0658e+06
3.92_246.1210n	247.128	3.9165	pos	Aspartyl-Isoleucine	85670	Organic acids and derivatives	Carboxylic acids and derivatives	Amino acids, peptides, and analogues			53.1	73.6	M+H, M+Na, M+H-H2O	C10H18N2O5	-2.25558	38466.1	39327.2	39957.5	52787.7	22769.7	32953	27807	35316.6	39161.7	37246.7	32555.7	72769.1	43359.2	56613.4	80975.7
0.65_130.0861m/z	130.086	0.654717	pos	D-Pipecolic acid	58337	Organic acids and derivatives	Carboxylic acids and derivatives	Amino acids, peptides, and analogues			53	69.1	M+H	C6H11NO2	-1.30563	83172.3	86020.5	73925.7	119897	74025.3	81459.9	107573	105371	138210	69765.6	61266.4	50483.1	55142.9	49503.6	51079.7
0.85_342.1160n	387.114	0.847133	neg	D-Maltose	HMDB0000163	Organic oxygen compounds	Organooxygen compounds	Carbohydrates and carbohydrate conjugates	**	C00208	53	69.3	M+FA-H, 2M-H, M-H	C12H22O11	-0.498229	258882	208254	223351	16085.1	2.14262e+06	18513.9	19448.4	59670.7	150397	43971.9	13951.1	357492	25077.8	234166	327950
0.91_666.2197n	689.209	0.910083	pos	Stachyose	6951	Organic oxygen compounds	Organooxygen compounds	Carbohydrates and carbohydrate conjugates	**	C01613	53	76.1	M+Na, M+K, M+NH4, M+H, M+H-H2O	C24H42O21	-3.23477	640079	643616	684759	298276	4.10259e+06	61713.4	861764	511345	501754	307046	111477	338897	125676	75849.7	249043
14.12_310.3096m/z	310.31	14.1207	pos	6R,7S-Epoxy-3Z,9Z-eicosadiene	LMFA12000311	Lipids and lipid-like molecules	Fatty Acyls	Oxygenated hydrocarbons			53	71.9	M+NH4	C20H36O	-2.89856	184470	182653	191997	220875	157879	165361	201707	130290	162880	195180	126883	117944	155499	107373	234012
4.25_267.1332m/z	267.133	4.25085	pos	Threoninyl-Phenylalanine	85961	Organic acids and derivatives	Carboxylic acids and derivatives	Amino acids, peptides, and analogues			53	72.2	M+H	C13H18N2O4	-2.56839	20562.2	21916.3	22198.3	8223.88	12922.6	14260.6	6542.81	12196	18392	8119.29	979.192	49709	15159.9	68232.6	62466.8
7.75_387.2131m/z	387.213	7.75045	pos	Sativic acid	LMFA02000148	Lipids and lipid-like molecules	Fatty Acyls	Octadecanoids			52.9	74	M+K	C18H36O6	-3.51568	199277	184164	189145	450510	38934	36276.9	37134.8	41359.5	279635	1.33108e+06	32789.9	32844.4	112416	165442	32976.4
0.72_170.0920m/z	170.092	0.722817	pos	3-Methyl-L-histidine	3293	Organic acids and derivatives	Carboxylic acids and derivatives	Amino acids, peptides, and analogues	**	C01152	52.8	69.7	M+H	C7H11N3O2	-2.47227	687650	683612	683728	271956	346695	448275	323889	410916	386382	796687	856475	1.36576e+06	792491	1.11998e+06	1.3286e+06
10.29_468.3328m/z	468.333	10.29	neg	Linoleyl carnitine	HMDB0006469	Lipids and lipid-like molecules	Fatty Acyls	Fatty acid esters	*		52.7	68.8	M+FA-H	C25H45NO4	-0.548994	12359.3	13236	13444.9	2938.36	1163.05	164.107	2206.3	2277.61	1045.47	55280.5	61581.8	12517.3	66481.4	5073.13	13781.2
4.01_231.1465n	232.154	4.0091	pos	Butyrylcarnitine	HMDB0002013	Lipids and lipid-like molecules	Fatty Acyls	Fatty acid esters	***	C02862	52.7	68.1	M+H, M+Na	C11H21NO4	-2.28652	919150	934381	999600	50003.4	779555	1.16424e+06	562200	164302	192812	1.24078e+06	1.34866e+06	2.18444e+06	1.31725e+06	747436	2.19598e+06
1.13_362.0503m/z	362.05	1.12843	neg	Guanidylic acid (guanosine monophosphate)	98	Unclassified	Unclassified	Unclassified			52.6	70.4	M-H	C10H14N5O8P	-1.0728	269044	314529	310363	346408	237064	329362	344827	282359	276279	246330	351609	216985	272997	220720	211175
2.58_218.1382m/z	218.138	2.57982	pos	Propionylcarnitine	HMDB0000824	Lipids and lipid-like molecules	Fatty Acyls	Fatty acid esters	***	C03017	52.6	68.1	M+H	C10H19NO4	-2.28181	268417	271130	248041	4141.46	67311.6	26698.5	40600.3	12571.5	13504	211008	389999	680120	316735	448492	630465
3.14_219.1334m/z	219.133	3.13788	pos	L-Lysopine	HMDB0033675	Organic acids and derivatives	Carboxylic acids and derivatives	Amino acids, peptides, and analogues			52.6	76.7	M+H	C9H18N2O4	-2.2531	97699.6	94243.8	97907.6	35801.9	93012.8	85948.7	29046	64587.8	104789	42639	13840.1	239014	52980.3	206310	278858
8.44_273.2661n	274.273	8.4359	pos	C16 Sphinganine	41556	Lipids and lipid-like molecules	Sphingolipids	Sphingoid bases			52.6	68.7	M+H, M+Na	C16H35NO2	-2.39331	457068	435343	431743	345377	317053	298553	270628	323894	320931	585939	357764	314497	329227	262090	314731
2.68_260.1366n	261.144	2.68347	pos	Isoleucyl-Glutamate	HMDB0028906	Organic acids and derivatives	Carboxylic acids and derivatives	Amino acids, peptides, and analogues			52.5	69.6	M+H, M+Na	C11H20N2O5	-2.29981	115888	122233	120393	63605.4	28081.4	33390.1	55283.3	65375.3	126468	165474	84241.6	161509	200681	187988	177298
4.03_146.1173m/z	146.117	4.02733	pos	N,N-dimethyl-L-Valine	44985	Unclassified	Unclassified	Unclassified			52.5	66.7	M+H	C7H15NO2	-1.986	10650.7	10947.6	11262.2	7612.55	7715.22	8317.24	12551.7	8336.13	6784.13	6480.57	7376.4	18412.7	8702.45	12210.5	19068
0.72_212.1025m/z	212.102	0.722817	pos	Asparaginyl-Proline	HMDB0028739	Organic acids and derivatives	Carboxylic acids and derivatives	Amino acids, peptides, and analogues			52.4	67.8	M+H-H2O	C9H15N3O4	-2.19347	1.36787e+06	1.39548e+06	1.37174e+06	535289	688112	878076	656481	830634	783821	1.58379e+06	1.67794e+06	2.73205e+06	1.59812e+06	2.33301e+06	2.69757e+06
0.86_275.0885m/z	275.088	0.86415	neg	1-(gamma-Glutamylamino)cyclopropanecarboxylic acid	HMDB0031701	Organic acids and derivatives	Carboxylic acids and derivatives	Amino acids, peptides, and analogues			52.4	65.6	M+FA-H	C9H14N2O5	-0.0874854	44142.5	61747	60599.4	55354.5	18258	89659.2	14569.6	31629.1	46088.3	12287	6646.85	65201	20217.3	91574.9	88140
4.29_118.0651m/z	118.065	4.28623	pos	Indole	HMDB0000738	Organoheterocyclic compounds	Indoles and derivatives	Indoles	***	C00463	52.4	66.1	M+H	C8H7N	-0.0349479	40851.5	37858.7	38683.2	38548.2	39110.8	39137.4	43764.8	42029.7	41330.8	36248.1	37532.6	39674.2	34966.3	33124.3	35278.1
0.81_129.0658m/z	129.066	0.807933	pos	2-amino-4-cyano-butanoic acid	LMFA01100038	Lipids and lipid-like molecules	Fatty Acyls	Fatty Acids and Conjugates		C05717	52.3	66.5	M+H	C5H8N2O2	-0.792337	145352	157346	148992	132089	98038.8	52723.4	115805	73962.5	61628.9	56111.1	60049.2	61670.7	49248.2	41978.3	60833.6
11.28_437.2896n	438.297	11.2766	pos	PE(P-16:0/0:0)	LMGP02070001	Lipids and lipid-like molecules	Glycerophospholipids	Glycerophosphoethanolamines			52.3	68.3	M+H, M+K, M+Na	C21H44NO6P	-2.44742	1.16023e+06	1.14373e+06	1.1489e+06	3.98448e+06	2.11532e+06	2.49754e+06	1.04246e+06	2.08209e+06	1.16647e+06	215226	165810	486855	190319	939191	660497
2.65_268.0800n	291.069	2.64913	pos	Allopurinol-1-ribonucleoside	867	Nucleosides, nucleotides, and analogues	Pyrazolo[3,4-d]pyrimidine glycosides	Unclassified			52.3	70.5	M+Na, M+K, M+H	C10H12N4O5	-3.05022	5.54633e+06	5.25969e+06	5.27945e+06	7.25433e+06	6.14795e+06	5.37454e+06	6.61401e+06	7.49238e+06	7.2437e+06	1.93627e+06	7.28681e+06	5.38768e+06	3.30757e+06	3.72651e+06	5.99961e+06
9.60_277.1792m/z	277.179	9.60102	pos	Buddledin A	67850	Unclassified	Unclassified	Unclassified			52.2	68	M+H	C17H24O3	-2.39612	25529.7	29466.4	22725.4	36581.3	23339.8	23386.4	32047.9	25308.9	27246.5	21929.2	18864.8	22753.2	25136.8	19359.2	24373.5
1.13_306.0763m/z	306.076	1.12843	neg	Glutathionate(1-)	HMDB0062697	Organic acids and derivatives	Carboxylic acids and derivatives	Amino acids, peptides, and analogues			52.1	66	M-H	C10H17N3O6S	-0.784815	1.40199e+06	1.45094e+06	1.40692e+06	2.56217e+06	1.80098e+06	2.2103e+06	775063	1.88696e+06	930879	1.34216e+06	914614	1.07021e+06	1.31877e+06	1.33863e+06	1.31677e+06
1.13_349.0532m/z	349.053	1.13155	pos	Inosine 2'-phosphate	62420	Organic oxygen compounds	Organooxygen compounds	Carbohydrates and carbohydrate conjugates			52.1	66.8	M+H	C10H13N4O8P	-3.34323	1.55973e+07	1.57103e+07	1.42562e+07	9.53045e+06	1.14726e+07	1.22451e+07	9.51254e+06	1.21114e+07	1.12095e+07	1.44553e+07	1.28161e+07	1.54486e+07	1.47132e+07	1.32536e+07	1.51384e+07
11.72_450.2989m/z	450.299	11.7216	neg	1-(2-methoxy-14-methyl-pentadecanyl)-sn-glycero-3-phosphoethanolamine	LMGP02060014	Lipids and lipid-like molecules	Glycerophospholipids	Glycerophosphoethanolamines			52.1	68.5	M-H2O-H	C22H48NO7P	-0.253691	12177.1	11778.9	12785.4	27235.5	10639.6	29471.9	7002.32	15128.1	13428.3	4821.09	3242.44	7415.65	3715.53	13606.6	7366.23
4.25_229.1552m/z	229.155	4.25405	neg	Valyl-Isoleucine	HMDB0029130	Organic acids and derivatives	Carboxylic acids and derivatives	Amino acids, peptides, and analogues			52.1	66.7	M-H	C11H22N2O3	-2.24332	18190.4	18604.6	18443.6	6778.79	6439.98	7364.68	7508.9	8316.73	13808.3	16696.5	3413	36000.5	25966.7	42285.4	40116.5
4.84_370.2193n	388.253	4.84117	pos	Octaethylene glycol	HMDB0094680	Organic oxygen compounds	Organooxygen compounds	Ethers			52	67.4	M+NH4, M+K, M+Na, M+H	C16H34O9	-2.7328	8390.6	7910.57	9075.18	5570.51	7691.85	5886.57	11768.5	7791.43	4055.31	8162.52	6623.9	6794.73	6618.96	6486.9	12116.6
7.53_215.1516n	238.141	7.52673	pos	Ethyl 3-(N-butylacetamido)propionate	72595	Unclassified	Unclassified	Unclassified			52	66.7	M+Na, M+K, M+H	C11H21NO3	-2.70806	64955.2	59403.6	71833.9	62360.7	68161.8	57998	75664.4	62011	68552.7	56724.4	68913.3	66042.8	55443.8	54455.8	56816.9
0.74_214.0479m/z	214.048	0.744983	neg	sn-glycero-3-Phosphoethanolamine	HMDB0059660	Lipids and lipid-like molecules	Glycerophospholipids	Glycerophosphoethanolamines			51.9	68.1	M-H	C5H14NO6P	-3.09526	78750.5	104036	87487.6	113910	82477	124379	80209.9	82659.2	65697.3	103158	66819.3	69666.3	99412.1	72533.7	76114.2
0.86_425.0806m/z	425.081	0.86415	neg	Cysteineglutathione disulfide	HMDB0000656	Organic acids and derivatives	Carboxylic acids and derivatives	Amino acids, peptides, and analogues			51.9	70.7	M-H	C13H22N4O8S2	-0.107633	60961.9	67385.2	76324.5	105746	47358	108835	218593	80940.2	177643	22025.3	20991.2	4743.53	18669.8	7051.41	5995.82
3.97_384.1140m/z	384.114	3.97203	pos	Succinyladenosine	HMDB0000912	Nucleosides, nucleotides, and analogues	Purine nucleosides	Unclassified			51.9	68.5	M+H	C14H17N5O8	-2.62358	16531.2	18233.5	16010.1	25006.3	22192.2	3646.67	20005.2	73246.1	23086.3	3079.03	8739.45	8724.95	7732.47	27835.7	8121.01
0.78_519.0513m/z	519.051	0.779033	neg	Sorbose 1-phosphate	HMDB0006797	Organic oxygen compounds	Organooxygen compounds	Carbohydrates and carbohydrate conjugates	**	C02888	51.8	66.9	2M-H	C6H13O9P	-1.65188	149238	139996	150204	2476.45	3.09961e+06	607754	0.00535928	38582.3	116.436	90.457	302.091	949122	259.968	3048.67	864015
4.25_362.0990m/z	362.099	4.25085	pos	Rutagravine	HMDB0033446	Organoheterocyclic compounds	Quinolines and derivatives	Benzoquinolines			51.8	71	M+Na	C19H17NO5	-2.53699	61799.4	58144.6	60159.3	86776.7	85981.1	85269.1	81969.8	95720.3	171681	44858.6	27124.2	49154.8	44412.4	39455.6	50822.1
0.71_387.1519m/z	387.152	0.710933	neg	Methyl beta-D-glucopyranoside	HMDB0029965	Organic oxygen compounds	Organooxygen compounds	Carbohydrates and carbohydrate conjugates			51.7	68.5	2M-H	C7H14O6	2.73659	221724	229641	192366	158800	198625	223259	99262.9	174312	315457	200740	148929	279409	199424	235907	258666
0.86_342.1151n	365.104	0.859017	pos	Trehalulose	HMDB0039727	Organic oxygen compounds	Organooxygen compounds	Carbohydrates and carbohydrate conjugates	***		51.7	70.8	M+Na, M+K, M+NH4	C12H22O11	-3.23117	935576	866280	988555	61130.2	6.27661e+06	25800	126715	399617	1.07783e+06	48815.5	20945.8	1.22188e+06	32689.9	917395	1.1392e+06
13.06_264.2447n	282.278	13.0591	pos	(±)-(Z)-2-(5-Tetradecenyl)cyclobutanone	HMDB0037543	Organic oxygen compounds	Organooxygen compounds	Carbonyl compounds			51.6	63	M+H, M+NH4, M+H-H2O	C18H32O	-2.40785	4.15294e+06	3.89761e+06	3.72481e+06	7.24739e+06	5.26141e+06	5.0692e+06	4.48478e+06	3.04805e+06	3.49949e+06	5.63594e+06	1.45114e+06	918101	4.04612e+06	1.08397e+06	4.10412e+06
4.01_201.1237m/z	201.124	4.01002	neg	ALANYL-dl-LEUCINE	44268	Unclassified	Unclassified	Unclassified			51.5	66	M-H	C9H18N2O3	-3.85947	7773.35	8146.84	8449.4	3273.38	12294.9	10688.7	5150.35	8505.31	10623.8	6715.29	8662.78	6437.32	6709.83	8126.23	5850.09
10.18_397.3182n	398.325	10.1816	pos	O-palmitoleoylcarnitine	LMFA07070097	Lipids and lipid-like molecules	Fatty Acyls	Fatty esters			51.4	64.2	M+H, M+Na	C23H43NO4	-2.5774	200210	193531	186728	2911.83	8589.86	485.374	4464.4	5232.13	2778.71	631967	652745	282685	604330	187254	278187
7.64_357.0615m/z	357.061	7.64308	neg	PSOROMIC ACID	43642	Unclassified	Unclassified	Unclassified			51.4	62.7	M-H	C18H14O8	-0.338443	14632	14472.5	15653.2	15490.1	15166.1	16255.7	15378.5	14771.4	15935.8	12997.2	12906.2	13676.6	12822.2	13407.9	14365.7
2.01_131.0944n	132.102	2.00818	pos	L-Isoleucine	23	Organic acids and derivatives	Carboxylic acids and derivatives	Amino acids, peptides, and analogues	**	C00407	51.3	65.4	M+H, M+Na	C6H13NO2	-1.54693	1.79591e+06	1.72829e+06	1.74463e+06	1.84176e+06	1.57746e+06	1.41414e+06	1.51498e+06	1.69082e+06	1.73282e+06	1.60049e+06	1.56771e+06	1.67511e+06	1.5523e+06	2.11434e+06	1.70337e+06
2.99_164.0706m/z	164.071	2.9915	neg	L-Phenylalanine	HMDB0000159	Organic acids and derivatives	Carboxylic acids and derivatives	Amino acids, peptides, and analogues	***	C00079	51.3	74	M-H	C9H11NO2	-6.67637	89408.9	118943	114743	90328	95305.4	82632.8	78772.5	71258.7	85359.7	62748.1	62858.3	83603.5	73999.9	113542	111325
9.68_329.3154m/z	329.315	9.68117	pos	(4E,8E,9Me-d19:2)sphingosine	LMSP01080012	Lipids and lipid-like molecules	Sphingolipids	Sphingoid bases			51.3	65.1	M+NH4	C19H37NO2	-2.76559	1040.47	824.435	895.763	1711.38	462.099	1016.31	53054.8	336.134	4531.55	1899.96	9875.37	1579.75	10961	2686.51	750.599
13.87_782.5640m/z	782.564	13.8668	pos	PC(14:0/20:1(11Z))	LMGP01011372	Lipids and lipid-like molecules	Glycerophospholipids	Glycerophosphocholines	**	C00157	51.2	75.1	M+Na	C42H82NO8P	-3.94605	1.40138e+07	1.28595e+07	1.16431e+07	1.29276e+07	1.08463e+07	1.0797e+07	8.91886e+06	1.18352e+07	1.39362e+07	9.80441e+06	1.12928e+07	9.45941e+06	1.17214e+07	1.44447e+07	1.36223e+07
3.14_263.0689m/z	263.069	3.13788	pos	gamma-Glutamyl-S-methylcysteine sulfoxide	HMDB0031863	Organic acids and derivatives	Carboxylic acids and derivatives	Amino acids, peptides, and analogues			51.2	65.9	M+H-H2O	C9H16N2O6S	-2.45343	15005.1	14603.5	15162.9	50393.7	1628	8930.55	9754.06	11045.8	7188.46	86199.3	34911.4	4207.85	31520.4	3944.71	3363.98
3.60_295.1282m/z	295.128	3.59793	pos	Phenylalanyl-Glutamate	HMDB0028994	Organic acids and derivatives	Carboxylic acids and derivatives	Amino acids, peptides, and analogues			51.1	62.3	M+H	C14H18N2O5	-2.25715	32878.9	32846	35961.7	33319.6	27574.6	28524.4	19482.4	22277.8	41763.4	42801.3	20129.8	54015.4	49145.7	45688.8	58459
7.79_329.2332m/z	329.233	7.78575	neg	9,10,13-TriHOME	HMDB0004710	Lipids and lipid-like molecules	Fatty Acyls	Fatty acids and conjugates	***	C14835	51.1	64.4	M-H	C18H34O5	-0.567612	7959.93	8137.11	8372.61	6738.08	1878.17	2700.63	1958.47	3807.57	2215.53	11449	49682.3	7421.33	6639.89	3726.39	18557.1
4.29_200.0469m/z	200.047	4.28623	pos	p-CHLOROPHENYLALANINE	44308	Phenylpropanoids and polyketides	2-arylbenzofuran flavonoids	Unclassified			51	82.4	M+H	C9H10ClNO2	-2.05598	3.54026e+06	3.4114e+06	3.54057e+06	3.83842e+06	3.61684e+06	3.83516e+06	4.04776e+06	4.11697e+06	4.01427e+06	3.26107e+06	3.38796e+06	3.33327e+06	3.15866e+06	3.08589e+06	3.31581e+06
0.91_175.1074m/z	175.107	0.910083	pos	N-Acetylornithine	HMDB0003357	Organic acids and derivatives	Carboxylic acids and derivatives	Amino acids, peptides, and analogues	**	C00437	50.8	59.9	M+H	C7H14N2O3	-1.86356	70250.1	73500.9	73447.9	199584	133733	113150	91377.7	189042	127155	92855.3	48087.3	45953.6	91188.5	31811.4	50515.1
0.92_290.0881m/z	290.088	0.9161	neg	N-Acetylneuraminic acid	HMDB0000230	Organic oxygen compounds	Organooxygen compounds	Carbohydrates and carbohydrate conjugates	*	C19910	50.8	57.5	M-H2O-H	C11H19NO9	-0.130903	86709.8	101547	98710.1	63980.5	52318	79056.2	44199.5	59031.9	49694	83607.9	111576	70830.6	88993.1	44112.4	76379.4
10.99_545.3470n	546.354	10.9879	pos	LysoPC(20:3(5Z,8Z,11Z))	HMDB0010393	Lipids and lipid-like molecules	Glycerophospholipids	Glycerophosphocholines	*		50.6	61.6	M+H, M+Na	C28H52NO7P	-2.06404	81697.6	91262.3	107360	65696.8	39663.5	38792.9	25651	48628.5	44969.5	76596.5	90106	209605	62254.6	182050	160148
4.88_297.1260m/z	297.126	4.8809	pos	Methionyl-Phenylalanine	85882	Organic acids and derivatives	Carboxylic acids and derivatives	Amino acids, peptides, and analogues			50.6	62.6	M+H	C14H20N2O3S	-2.56319	13999.5	15247.5	14456.2	10908.4	39851.9	23426.9	11128	18050.2	32586.3	5051.52	774.316	4490.02	6392.4	18046.8	6186.03
9.66_370.2942m/z	370.294	9.66135	pos	2-Hydroxymyristoylcarnitine	LMFA07070033	Lipids and lipid-like molecules	Fatty Acyls	Fatty acid esters	*		50.6	60.4	M+H-H2O	C21H41NO5	-2.54291	54096.6	53924.3	50169.6	0.00535928	2664.67	0.00535928	0.00535928	256.161	263.059	146945	167786	75476.5	120709	53967.4	91173.6
12.33_262.2290n	280.263	12.3305	pos	2-(5,8-Tetradecadienyl)cyclobutanone	HMDB0037519	Organic oxygen compounds	Organooxygen compounds	Carbonyl compounds			50.5	58.3	M+H, M+NH4, M+H-H2O	C18H30O	-2.42481	446439	436794	419842	700917	607593	628149	567726	407535	440161	532103	152672	97090.4	450519	109725	438692
13.67_485.2823m/z	485.282	13.6659	neg	N-(2'-(4-benzenesulfonamide)-ethyl) arachidonoyl amine	LMFA08020053	Lipids and lipid-like molecules	Fatty Acyls	Fatty amides			50.5	67.2	M-H	C28H42N2O3S	-4.15076	509078	604036	666154	690556	642928	651530	646065	637471	640103	427264	411797	419782	461451	464373	452805
0.51_137.1320m/z	137.132	0.51245	pos	(+)-3-Carene	41118	Lipids and lipid-like molecules	Prenol lipids	Monoterpenoids	*	C09839	50.4	59.1	M+H	C10H16	-3.36463	1762.93	1764.22	1814.8	1381.01	1152.98	1703.82	1420.68	2347.56	1445.59	2051.95	1453.02	680.421	614.933	1019.95	836.778
2.57_251.1034m/z	251.103	2.56717	neg	Alanyl-Tyrosine	HMDB0028699	Organic acids and derivatives	Carboxylic acids and derivatives	Amino acids, peptides, and analogues			50.4	58.7	M-H	C12H16N2O4	-1.4409	14772.8	17699.9	17278	3470.63	17667.9	14593.9	2719.97	7572.9	15047.6	5852.97	1495.4	33594.3	5971.6	32274.1	42396.3
7.74_401.0876m/z	401.088	7.74497	neg	Isokanugin	LMPK12112733	Lipids and lipid-like molecules	Polyketides	Flavonoids			50.4	56.3	M+FA-H	C19H16O7	-0.576694	72288.8	73268.7	70940.2	72201.2	69330.2	74630.7	74223.6	68588.7	73277.5	70366.4	71295.8	68621.1	69759.7	70416.5	68285.9
9.18_344.2785m/z	344.278	9.1779	pos	Dodecanoylcarnitine	34490	Lipids and lipid-like molecules	Fatty Acyls	Fatty acid esters	*		50.4	60.1	M+H	C19H37NO4	-3.03512	36170.9	36081.8	37465.5	0.00535928	4374.1	487.637	744.723	662.89	958.157	152925	84862.1	51797.4	112948	41492.3	50023.5
10.72_414.3566m/z	414.357	10.7192	pos	Heptadecanoyl carnitine	HMDB0006210	Lipids and lipid-like molecules	Fatty Acyls	Fatty acid esters	*		50.1	59.7	M+H	C24H47NO4	-2.87168	20627.1	19172.1	20230.7	0.00535928	522.752	0.00535928	0.00535928	1194.53	0.00535928	106654	71919.6	9974	104095	5608.28	9659.37
2.63_152.0563m/z	152.056	2.63208	pos	Guanine	315	Organoheterocyclic compounds	Imidazopyrimidines	Purines and purine derivatives	**	C00242	49.8	57.1	M+H	C5H5N5O	-2.63539	35355.1	34909.5	37274.5	77678.1	35726.1	38333.3	50942.7	66534	63455.7	11258.2	67244.7	27993	19520.6	20569.6	27683.9
5.21_209.0448m/z	209.045	5.21192	neg	2-(2,3,6-trihydroxy-4-methoxyphenyl)propanoic acid	HMDB0125049	Phenylpropanoids and polyketides	Phenylpropanoic acids	Unclassified			49.8	55	M-H2O-H	C10H12O6	-3.13512	135314	143923	145189	142551	144966	154506	152445	145407	148415	128496	134918	129184	131560	134710	129561
0.02_109.0528n	110.06	0.0223833	pos	m-Aminophenol	66287	Unclassified	Unclassified	Unclassified			49.7	51.9	M+H, M+NH4	C6H7NO	0.486002	52515.5	47063.4	29891.6	23807.1	24869.7	18005.4	25777.1	27147.2	25029.8	8166.37	42410.2	34147.5	48073.8	7563.89	14365.6
0.86_308.0986m/z	308.099	0.86415	neg	N-Acetyl-a-neuraminic acid	HMDB0000773	Organic oxygen compounds	Organooxygen compounds	Carbohydrates and carbohydrate conjugates		C19909	49.7	53	M-H	C11H19NO9	-0.382808	110435	132837	124992	298279	115958	178747	123842	171435	164925	68442.3	88581.7	99336.3	80995.6	63510	101630
8.62_362.3255m/z	362.325	8.61607	pos	10,20-Dihydroxyeicosanoic acid	HMDB0031923	Lipids and lipid-like molecules	Fatty Acyls	Fatty acids and conjugates	*		49.6	58	M+NH4	C20H40O4	-2.94718	5520.47	5418.72	4909.72	4559.81	8594.83	4216.96	3703.77	4712.18	2500.37	4760.98	4373.42	4833.99	6873.83	3970.61	6245.5
9.66_301.2973n	302.305	9.66135	pos	Sphinganine	395	Organic nitrogen compounds	Organonitrogen compounds	Amines	**	C00836	49.6	54.5	M+H, M+Na	C18H39NO2	-2.46814	137959	132848	131878	100910	79129.5	71498.6	70784.5	88079.8	93922.9	189535	95192.5	80115.3	95520	66299.1	76489.2
0.88_161.0917m/z	161.092	0.876033	pos	6-Oxopiperidine-2-carboxylic acid	HMDB0061705	Organic acids and derivatives	Carboxylic acids and derivatives	Amino acids, peptides, and analogues			49.5	54.4	M+NH4	C6H9NO3	-2.54215	308488	300946	272432	45577.7	140183	146705	83337	173396	139609	206131	263604	347740	233006	377773	321083
0.91_335.0628m/z	335.063	0.910083	pos	Beta-Nicotinamide mononucleotide	4167	Nucleosides, nucleotides, and analogues	Pyridine nucleotides	Nicotinamide nucleotides	**	C00455	49.5	53.7	M+H	C11H15N2O8P	-3.09527	87292.3	78333.7	77255.4	0.00535928	0.00535928	1612.33	0.00535928	0.00535928	588.247	1720.94	1656.32	3003.26	2830.46	9211.92	0.00535928
1.16_459.0533m/z	459.053	1.16272	neg	Neoglucobrassicin	HMDB0038384	Organic oxygen compounds	Organooxygen compounds	Carbohydrates and carbohydrate conjugates		C08424	49.5	66.1	M-H2O-H	C17H22N2O10S2	-0.946519	492742	444821	517093	394168	393729	446625	468701	393314	482451	527906	477239	611587	570151	506190	474275
10.40_208.1823n	191.179	10.3954	pos	5,8-tetradecadienal	LMFA06000082	Lipids and lipid-like molecules	Fatty Acyls	Fatty aldehydes			49.5	53.2	M+H-H2O, M+H	C14H24O	-1.88964	2247.8	2322.16	1642.65	25488.6	18143.8	24822	42862	45298.6	52285.2	112416	20370.9	27257.8	27725.2	18201.5	28859
5.16_259.1511m/z	259.151	5.16345	pos	L-erythro-tetrahydrobiopterin	HMDB0059658	Organoheterocyclic compounds	Pteridines and derivatives	Pterins and derivatives	**	C00272	49.5	51	M+NH4	C9H15N5O3	-1.06688	5291.68	5401.62	6420.33	58722	56156.2	55849.8	58771.5	66595.8	56067.8	43701.7	58476.3	76190.6	50495.5	49667	60208
0.02_107.0493m/z	107.049	0.0223833	pos	Benzaldehyde	58358	Benzenoids	Benzene and substituted derivatives	Benzoyl derivatives	**	C00261	49.4	50.6	M+H	C7H6O	1.08134	7520.66	8137.67	7610.24	12107.8	10664.5	11160.5	27742.4	28980.7	17171.3	3495.71	14690.6	3130.83	4936.78	895.78	4853.21
0.91_276.0950n	277.102	0.910083	pos	Glutamyl-glutamic acid	65595	Organic acids and derivatives	Carboxylic acids and derivatives	Amino acids, peptides, and analogues		C01425	49.4	56	M+H-H2O, M+H	C10H16N2O7	-2.60075	96570.1	96020.5	89155.3	86294.7	30473.7	152975	21815.4	51843	82554.1	48220.1	18447	187410	50999.9	233311	202671
15.96_115.0754m/z	115.075	15.9629	pos	γ-Caprolactone	58178	Organoheterocyclic compounds	Lactones	Gamma butyrolactones			49.4	52.4	M+H	C6H10O2	0.0575158	19754.4	13775.7	20078.8	21954.6	13243.9	15388	12661.7	22531.6	15658.5	23223.7	21712.1	19470.9	18902.4	13972.4	19580.1
10.45_444.3329m/z	444.333	10.4542	neg	L-Palmitoylcarnitine	HMDB0000222	Lipids and lipid-like molecules	Fatty Acyls	Fatty acid esters	**	C02990	49.3	50.1	M+FA-H	C23H45NO4	-0.289924	14175.6	15019.8	14553.5	0.00535928	0.00535928	0.00535928	0.00535928	0.00535928	0.00535928	83759.3	56994.6	12164.8	82897.4	11112.3	12480.4
4.53_282.1671n	305.156	4.52827	pos	Hexaethylene glycol	HMDB0061822	Organic oxygen compounds	Organooxygen compounds	Ethers			49.3	53.6	M+NH4, M+Na, M+H	C12H26O7	-2.65023	7249.69	7714.77	7949.24	10451.3	16213.8	19456.3	20519.6	19437.4	8127.64	15134.4	16677.6	31654.3	24109.9	14924.6	18445.2
0.91_219.0971m/z	219.097	0.910083	pos	Glutamylalanine	58173	Organic acids and derivatives	Carboxylic acids and derivatives	Amino acids, peptides, and analogues			49.2	54.3	M+H	C8H14N2O5	-2.21285	97487.4	90069	86380.5	176198	180329	119507	144277	124152	143632	48595.1	65221.5	71615.7	42491	60989.3	64027.5
15.76_129.0908m/z	129.091	15.7635	pos	δ-heptenoic acid	34706	Unclassified	Unclassified	Unclassified			49.2	55.8	M+H	C7H12O2	-1.74542	34353.8	29035.1	29774.7	33579.6	24176.4	25545.9	24909	28136.8	27115.7	28968.1	28819	26835	27506.3	23091.1	25937.9
9.62_236.1050m/z	236.105	9.6175	neg	4-Hydroxydebrisoquine	HMDB0006468	Organoheterocyclic compounds	Tetrahydroisoquinolines	Unclassified			49.2	52.4	M+FA-H	C10H13N3O	4.87294	13181.7	13933.7	12911.4	13821.8	13124.7	11362.6	12991.2	10770	11617.6	11139.7	10556.9	8890.82	10007.4	11166.4	12868.6
1.15_371.0352m/z	371.035	1.1486	pos	2-O-(6-Phospho-alpha-mannosyl)-D-glycerate	HMDB0012152	Organic oxygen compounds	Organooxygen compounds	Carbohydrates and carbohydrate conjugates		C16699	49.1	48.4	M+Na	C9H17O12P	0.717332	1.65979e+06	1.57979e+06	1.722e+06	1.51161e+06	1.60211e+06	1.82934e+06	1.73711e+06	1.82999e+06	1.9718e+06	1.73629e+06	1.58387e+06	1.57118e+06	1.62595e+06	1.54008e+06	1.7533e+06
4.61_246.1695m/z	246.17	4.60597	pos	2-Methylbutyroylcarnitine	HMDB0000378	Lipids and lipid-like molecules	Fatty Acyls	Fatty acid esters	***		49.1	51.3	M+H	C12H23NO4	-1.93589	68001.7	69435.5	74690.3	22954.1	44019	33730.4	35060.1	30893.1	31076.3	89500.2	119122	44817.8	99953.7	23433	42552.2
10.72_315.2538m/z	315.254	10.7201	neg	(9S,10S)-9,10-dihydroxyoctadecanoic acid	LMFA02000238	Lipids and lipid-like molecules	Fatty Acyls	Fatty acids and conjugates	*	C15988	49	50.5	M-H	C18H36O4	-0.818218	51235.2	53758.6	53189.7	49380.1	50815.1	52332.4	52919.2	53772.5	53810.8	57506.4	75462.9	57793.5	51159.4	50800.5	60546.7
0.02_115.0753m/z	115.075	0.0223833	pos	2-Methyl-3-pentenoic acid	87767	Lipids and lipid-like molecules	Fatty Acyls	Fatty acids and conjugates	*		48.7	46.4	M+H	C6H10O2	-0.310712	13111.3	12927.2	12040.2	17247.8	15730.4	17289.1	47200	48190.1	27084.4	3659.69	20086.2	7860.54	11415	1954.76	6001.77
10.58_470.3485m/z	470.348	10.5768	neg	Elaidic carnitine	HMDB0006464	Lipids and lipid-like molecules	Fatty Acyls	Fatty acid esters	*		48.7	47.8	M+FA-H	C25H47NO4	-0.50507	22577.1	22628.7	22812.3	193.309	214.584	0.00535928	197.109	0.00535928	0.00535928	92831.3	102100	30259	86718	22060.3	27634.1
2.75_203.1386m/z	203.139	2.75285	pos	Alanyl-Leucine	HMDB0028691	Organic acids and derivatives	Carboxylic acids and derivatives	Amino acids, peptides, and analogues	***		48.7	49.6	M+H	C9H18N2O3	-1.95278	60719	61148.5	61592.7	23374.1	17307.6	12082.2	27753.4	31420.2	69025.6	76563.8	59508.4	80089.1	104273	119074	96218.7
4.72_326.1933n	344.227	4.72323	pos	Heptaethylene glycol	HMDB0061835	Organic oxygen compounds	Organooxygen compounds	Ethers			48.7	50.1	M+NH4, M+Na, M+K, M+H	C14H30O8	-2.4275	7047.9	7309.9	7448.31	6913.78	8557.72	11319.6	11512.4	8402	4659.44	9952.6	8741.96	11890.5	9572.77	6565.55	10926.4
9.86_396.3098m/z	396.31	9.86153	pos	3-hydroxypalmitoleoylcarnitine	LMFA07070044	Lipids and lipid-like molecules	Fatty Acyls	Fatty esters			48.7	51.3	M+H-H2O	C23H43NO5	-2.56674	57312.4	56539.7	57182.4	0.00535928	3202.73	336.456	1692	4370.42	1694.92	266071	224382	39443.1	280504	32463	41924.9
0.91_160.1328m/z	160.133	0.910083	pos	METHACHOLINE	43545	Organic nitrogen compounds	Organonitrogen compounds	Quaternary ammonium salts		C07471	48.6	47.5	M+H	C8H17NO2	-2.25192	608482	585241	605318	956370	923398	1.023e+06	669091	1.26427e+06	599539	692587	658519	297827	683379	157255	318771
11.61_507.3679n	508.375	11.613	pos	PC(O-18:1(11Z)/0:0)	LMGP01060034	Lipids and lipid-like molecules	Glycerophospholipids	Glycerophosphocholines			48.5	50.8	M+H, M+Na	C26H54NO6P	-1.93413	327013	314950	316415	474639	501803	346158	288874	356620	284421	147194	105935	176681	124496	296828	251363
0.89_504.1678n	527.157	0.893067	pos	Maltotriose	HMDB0001262	Organic oxygen compounds	Organooxygen compounds	Carbohydrates and carbohydrate conjugates	**	C01835	48.4	49.2	M+Na, M+K, M+NH4, M+H, M+H-H2O	C18H32O16	-2.46303	2.00207e+06	1.8577e+06	1.99281e+06	7010.65	1.3238e+07	6842.67	18882.7	106054	635599	23780.1	857.716	932121	0.00535928	1.30498e+06	994772
15.36_124.0867m/z	124.087	15.357	pos	L-Histidinol	HMDB0003431	Organic nitrogen compounds	Organonitrogen compounds	Amines	**	C00860	48.4	50.6	M+H-H2O	C6H11N3O	-1.62066	2.62781e+07	2.85836e+07	2.70973e+07	2.62362e+07	2.52783e+07	2.34074e+07	2.61571e+07	2.60609e+07	2.61139e+07	2.67034e+07	2.77553e+07	2.64204e+07	2.38515e+07	2.25986e+07	2.5996e+07
8.60_290.2682m/z	290.268	8.59598	pos	9-methoxy-pentadecanoic acid	LMFA01080013	Lipids and lipid-like molecules	Fatty Acyls	Fatty Acids and Conjugates			48.4	49.2	M+NH4	C16H32O3	-2.70982	24567	24713.1	22834.4	25035.1	10002.3	15718.7	23078.4	10321.5	12167.9	33852.7	32842.7	21109.1	31337.6	9806.29	22174.7
1.13_219.1334m/z	219.133	1.13155	pos	Isoleucyl-Serine	HMDB0028916	Organic acids and derivatives	Carboxylic acids and derivatives	Amino acids, peptides, and analogues			48.3	50.7	M+H	C9H18N2O4	-2.53358	134367	131597	127265	67381.2	50338	45212.8	62205.7	70706.5	141313	160107	96472.2	190073	192370	226919	217551
10.34_423.3337n	424.341	10.3362	pos	Linoelaidyl carnitine	HMDB0006461	Lipids and lipid-like molecules	Fatty Acyls	Fatty esters			48.3	49.4	M+H, M+Na	C25H45NO4	-2.63561	601354	585943	587067	144072	76689.8	39971	115624	130870	72715	2.13925e+06	2.44741e+06	565822	2.36034e+06	247472	584422
12.22_465.3209n	466.328	12.2186	pos	PE(O-18:1(9Z)/0:0)	LMGP02060004	Lipids and lipid-like molecules	Glycerophospholipids	Glycerophosphoethanolamines			48.1	46.2	M+H, M+Na	C23H48NO6P	-2.22589	610579	610309	606375	1.21613e+06	564331	697253	425529	706842	497095	236752	237762	419808	201621	622819	527515
2.59_378.0973m/z	378.097	2.58702	neg	S-Lactoylglutathione	HMDB0001066	Organic acids and derivatives	Carboxylic acids and derivatives	Amino acids, peptides, and analogues	**	C03451	48.1	58	M-H	C13H21N3O8S	-0.958896	17311.3	19364.1	17964.8	11330.7	24563.8	21882.5	9695.35	16240.3	6195.55	8023.49	14427.8	16289.7	12529.1	12127.2	17535.6
5.25_260.1850m/z	260.185	5.24515	pos	(±)-Hexanoylcarnitine	85174	Unclassified	Unclassified	Unclassified			48.1	46	M+H	C13H25NO4	-2.40323	86389.1	85057.4	90050.2	184.772	30064.9	75684.5	11980.4	3143.45	5883.41	166000	172279	200145	169835	100436	191336
10.56_256.1917m/z	256.192	10.5564	neg	N-Lauroylglycine	HMDB0013272	Organic acids and derivatives	Carboxylic acids and derivatives	Amino acids, peptides, and analogues			48	45.4	M-H	C14H27NO3	-0.449829	789.163	1047.81	876.256	1248.91	646.69	9826.54	811.479	753.468	641.829	1197.62	1058.65	1861.13	1220	1215.48	1443.31
6.15_202.2161m/z	202.216	6.15145	pos	(+/-)-2,4,8-Trimethyl-7-nonen-2-ol	HMDB0032543	Lipids and lipid-like molecules	Prenol lipids	Monoterpenoids	*		48	45.2	M+NH4	C12H24O	-2.25288	20177.3	18979.2	22040.3	22403	22214.8	21376.2	26533	24173.1	24544.5	19464.6	20776.4	20280.7	19010.9	18592.4	19429.1
9.56_392.2924n	437.291	9.55687	neg	3alpha,7alpha,12alpha-Trihydroxy-5alpha-cholan-24-al	LMST04010308	Unclassified	Unclassified	Unclassified			48	44.7	M-H, M+FA-H	C24H40O4	-0.772912	18858.2	20384.1	19229	13625.3	14384.1	3398.02	97363.4	2968.58	10406.9	25543.8	4003.62	1924.56	25479.1	2117.24	1713.13
15.36_156.0764m/z	156.076	15.357	pos	L-2-Amino-3-(1-pyrazolyl)propanoic acid	HMDB0034267	Organic acids and derivatives	Carboxylic acids and derivatives	Amino acids, peptides, and analogues			47.9	49.3	M+H	C6H9N3O2	-2.56385	114529	99632.2	104377	111411	132095	115224	133462	148038	147582	105797	113812	87933.5	98738.5	106153	120654
0.91_355.1602m/z	355.16	0.910083	pos	Isopropyl apiosylglucoside	95897	Organic oxygen compounds	Organooxygen compounds	Carbohydrates and carbohydrate conjugates			47.8	45.8	M+H	C14H26O10	0.968166	113083	113053	114779	70237.4	43424.2	197639	25431.3	84812.3	53395	189873	269527	239054	133533	38558.6	325727
2.66_187.1079m/z	187.108	2.6607	neg	N6-Acetyl-L-lysine	HMDB0000206	Organic acids and derivatives	Carboxylic acids and derivatives	Amino acids, peptides, and analogues	**	C02727	47.8	49.5	M-H	C8H16N2O3	-4.87844	8525.38	7845.53	8291.06	2544	1536.04	1650.97	2650.86	3027.96	7193.86	12161.6	6583.6	13980.3	15426.3	15017.7	14343.8
10.08_422.3254m/z	422.325	10.081	pos	Alpha-linolenyl carnitine	HMDB0006319	Lipids and lipid-like molecules	Fatty Acyls	Fatty acid esters	*		47.7	48.4	M+H	C25H43NO4	-2.65662	29609.7	28426.8	27600.3	1798.54	4649.43	302.316	3646.09	2531.04	1679	117636	122994	27830.5	123332	10280.7	27674.1
8.46_301.2841m/z	301.284	8.45568	pos	Prosafrinine	LMSP01080051	Lipids and lipid-like molecules	Sphingolipids	Sphingoid bases			47.7	46.9	M+NH4	C17H33NO2	-2.89597	6208.33	5441.04	5799.99	13402.5	3033.02	4476.75	125577	4416.47	23445	9939.45	23975.9	7286.11	25340.8	18543.2	3908.8
10.72_451.3651n	452.372	10.7192	pos	(11Z,14Z)-eicosadienoylcarnitine	LMFA07070011	Lipids and lipid-like molecules	Fatty Acyls	Fatty esters			47.6	43.7	M+H, M+Na	C27H49NO4	-2.39248	192054	186206	184758	0.00535928	2227.5	5165.99	321.48	1299.23	1662.27	754131	889377	126953	977606	41755.9	139210
10.86_277.1444m/z	277.144	10.864	neg	2-hexyl-3-phenyloxirane-2-carbaldehyde	HMDB0134128	Benzenoids	Benzene and substituted derivatives	Unclassified			47.6	42.2	M+FA-H	C15H20O2	-0.736667	12298.7	10746.5	12363	11327.1	12763.4	12678.8	12166.2	12157.9	11875.3	13786.2	12224.6	13290.8	13265.4	12701.7	11605.5
4.42_190.0535m/z	190.053	4.42085	neg	N-Acetyl-DL-methionine	62466	Unclassified	Unclassified	Unclassified			47.6	48.7	M-H	C7H13NO3S	-4.57037	4570.52	5093.74	4639.35	1491.03	2957.43	2508.11	1307.64	2615.6	2610.71	667.257	307.197	10285.3	1773.28	11309.7	12087.4
10.18_208.1823n	209.19	10.1816	pos	2-Cyclotetradecen-1-one	HMDB0039884	Organic oxygen compounds	Organooxygen compounds	Carbonyl compounds			47.5	42.8	M+H-H2O, M+H	C14H24O	-1.79164	4093.85	3540.73	3530.72	35168.2	31641.7	35866.8	37146.1	45080.1	34935.5	25025	31036.1	42203.6	28123	38159	34737.3
2.45_127.0389m/z	127.039	2.45295	pos	4-HYDROXY-6-METHYLPYRAN-2-ONE	44653	Unclassified	Unclassified	Unclassified			47.5	45.5	M+H	C6H6O3	-0.859637	30627.6	26607.9	22664.6	20303.1	22862.7	23006.7	23131.4	20212.4	21190.2	24025.9	24478.4	26141	22054.2	17771.5	24256.7
10.99_460.2833m/z	460.283	10.9872	neg	PE(18:1(11Z)/0:0)	LMGP02050064	Lipids and lipid-like molecules	Glycerophospholipids	Glycerophosphoethanolamines			47.4	43.5	M-H2O-H	C23H46NO7P	-0.177487	11166	11250.3	10808.8	46176.5	42691.5	37150.8	12982.9	23081.2	12087.7	642.372	0.00535928	0.00535928	0.00535928	2854.6	1028.28
15.73_110.0601m/z	110.06	15.7265	pos	4-Aminophenol	490	Benzenoids	Benzene and substituted derivatives	Aniline and substituted anilines		C02372	47.4	42.1	M+H	C6H7NO	0.940331	294624	241819	164703	123376	101930	101399	92577.8	95695.1	98055.9	212823	206439	187106	170296	149621	161082
2.50_486.0796m/z	486.08	2.50467	neg	Cyanidin 3-O-(6''-malonyl-arabinoside)	HMDB0029243	Phenylpropanoids and polyketides	Flavonoids	Flavonoid glycosides			47.4	48.8	M-H2O-H	C23H21O13+	-1.44344	205028	189312	186122	0.00535928	179282	17503.5	746.196	1304.77	1052.54	41488.4	0.00535928	631111	75092.8	160727	477770
4.59_246.1362n	247.143	4.58638	pos	Lenticin	HMDB0061115	Organic acids and derivatives	Carboxylic acids and derivatives	Amino acids, peptides, and analogues		C09213	47.4	43.1	M+H, M+K, M+Na	C14H18N2O2	-2.52093	17236.4	16086	17801.1	194.758	0.00535928	0.00535928	862.785	95.2675	0.00535928	92055.4	97733.7	1714.81	98838.8	371.935	1456.17
11.54_104.1071m/z	104.107	11.5404	pos	Choline	56	Organic nitrogen compounds	Organonitrogen compounds	Quaternary ammonium salts	**	C00114	47.3	39.4	M+H	C5H13NO	1.4069	25339.9	24935	29292.1	36268.5	31653.8	28198.1	26706.8	28963.9	29668.4	27582.6	27114.4	29718.6	29081.8	26180.8	29097.9
0.71_226.1060n	225.099	0.710933	neg	Alanyl-Histidine	HMDB0028689	Organic acids and derivatives	Carboxylic acids and derivatives	Amino acids, peptides, and analogues			47.1	46.8	M-H2O-H, 2M-H, M-H	C9H14N4O3	-2.59458	1.19732e+07	1.2702e+07	1.07377e+07	7.18064e+06	8.28994e+06	1.03345e+07	5.09572e+06	8.55615e+06	7.76295e+06	1.12943e+07	1.20651e+07	1.53616e+07	1.09332e+07	1.47464e+07	1.57225e+07
10.84_526.2937m/z	526.294	10.8434	neg	LysoPE(0:0/22:5(4Z,7Z,10Z,13Z,16Z))	HMDB0011494	Lipids and lipid-like molecules	Glycerophospholipids	Glycerophosphoethanolamines	*		47.1	44.3	M-H	C27H46NO7P	-0.495565	17317.3	14501.3	15964.3	33423.6	16734.5	25949.4	14739.9	21104.2	27574.4	22610.8	28678.9	10841.9	14514.1	10072.5	8537.5
2.81_188.1157n	189.123	2.8075	pos	Alanyl-Valine	85615	Organic acids and derivatives	Carboxylic acids and derivatives	Amino acids, peptides, and analogues			47	45.7	M+H, M+Na	C8H16N2O3	-2.07167	81539.4	76869.4	87010.5	29861.4	25502	21199.4	36447	38705.6	50518.9	96333.5	54430.8	103741	117248	127574	121180
2.81_217.1188m/z	217.119	2.80513	neg	Leucyl-Serine	HMDB0028938	Organic acids and derivatives	Carboxylic acids and derivatives	Amino acids, peptides, and analogues			47	42.4	M-H	C9H18N2O4	-2.8577	18614.5	19763.5	19742.6	9147.73	15822.3	15155.2	5862.37	8983.52	14117.7	12907.1	4070.23	44781.2	16069.2	45230.7	54784.5
0.81_195.0501m/z	195.05	0.813083	neg	Gluconic acid	HMDB0000625	Organic oxygen compounds	Organooxygen compounds	Carbohydrates and carbohydrate conjugates	***	C00257	46.9	43.3	M-H	C6H12O7	-4.69212	235557	251973	238606	177681	206403	314984	181026	243002	262084	182095	218053	299074	242063	189334	324564
15.34_140.0815m/z	140.081	15.3399	pos	4-Amino-5-hydroxymethyl-2-methylpyrimidine	3265	Unclassified	Unclassified	Unclassified			46.9	39.9	M+H	C6H9N3O	-2.7884	441401	411948	418706	434140	483235	406591	491514	501756	540267	406600	435074	383435	376146	416049	430037
2.01_162.0525n	145.049	2.00818	pos	2-Hydroxyadipic acid	LMFA01170049	Lipids and lipid-like molecules	Fatty Acyls	Fatty acids and conjugates	*	C02360	46.8	37.4	M+H-H2O, M+NH4	C6H10O5	-1.80413	492596	465526	397900	351164	330502	337665	326965	319548	318769	418835	417863	422770	373738	358497	382325
11.05_452.2782m/z	452.278	11.0488	neg	LysoPE(0:0/16:0)	HMDB0011473	Lipids and lipid-like molecules	Glycerophospholipids	Glycerophosphoethanolamines	*		46.7	40.2	M-H	C21H44NO7P	-0.0701602	13482	14263	11953.4	37411.5	27622.5	18520.4	10950.8	30571	18154.8	2574.07	2028.44	3926.09	568.852	15295.6	4844.96
2.77_262.1643m/z	262.164	2.771	pos	3-hydroxyisovalerylcarnitine	LMFA07070041	Lipids and lipid-like molecules	Fatty Acyls	Fatty acid esters	*		46.7	39.1	M+H	C12H23NO5	-2.19411	119477	122646	135272	107506	270058	150423	140429	289056	154904	163277	226351	88683	197847	38240.7	100011
15.97_181.0708m/z	181.071	15.9727	neg	Mannitol	HMDB0000765	Organic oxygen compounds	Organooxygen compounds	Carbohydrates and carbohydrate conjugates	***	C00392	46.6	40.5	M-H	C6H14O6	-5.43255	124110	103332	116049	118715	104393	99824.4	124857	117588	109041	111081	116725	107768	121634	129697	118622
1.13_123.0552m/z	123.055	1.13155	pos	Niacinamide	HMDB0001406	Organoheterocyclic compounds	Pyridines and derivatives	Pyridinecarboxylic acids and derivatives	***	C00153	46.5	39.8	M+H	C6H6N2O	-0.86381	2.93901e+06	2.97454e+06	2.96495e+06	2.81398e+06	3.38481e+06	3.03283e+06	3.16014e+06	4.07151e+06	4.12266e+06	2.36539e+06	2.90428e+06	3.61391e+06	2.4519e+06	2.89162e+06	3.85161e+06
15.04_390.2759n	391.283	15.0428	pos	D8'-Merulinic acid A	HMDB0041454	Benzenoids	Benzene and substituted derivatives	Benzoic acids and derivatives			46.5	41.2	M+H, M+Na, M+K	C24H38O4	-2.91735	1.25971e+06	1.27911e+06	1.19552e+06	1.886e+06	194812	2.31159e+06	1.02721e+06	1.02574e+07	1.98656e+06	51686.1	87110.8	48701.8	53185.5	49127.8	95375.5
9.96_416.3359m/z	416.336	9.96033	pos	2-Hydroxyhexadecanoylcarnitine	LMFA07070113	Unclassified	Unclassified	Unclassified	*		46.5	41	M+H	C23H45NO5	-2.64873	32881.6	32328.8	33604.5	1456.63	3808.34	2744.95	4081.96	7934.26	1546.48	95181.2	91462.9	60895.4	117105	29684.7	64307.1
8.50_230.2473m/z	230.247	8.49512	pos	Xestoaminol C	53933	Lipids and lipid-like molecules	Sphingolipids	Sphingoid bases			46.4	37.8	M+H	C14H31NO	-2.15216	17461.2	16029.3	16704.3	15111.4	11300.6	10637.9	10943.3	11271.4	11618.4	19045.8	16268.5	11243.7	14355.5	9385.29	12532.4
0.02_271.2623m/z	271.262	0.0223833	pos	Margaric acid	LMFA01010017	Lipids and lipid-like molecules	Fatty Acyls	Fatty acids and conjugates	*		46.3	41.5	M+H	C17H34O2	-3.19181	56310.6	54870.4	47389.3	63059.6	56704.8	52904.8	67406	99345.5	66874.4	11637.3	55525.6	24294.7	34785.2	6882.9	23202.1
0.92_322.0443m/z	322.044	0.9161	neg	Cytidine monophosphate	HMDB0000095	Nucleosides, nucleotides, and analogues	Pyrimidine nucleotides	Pyrimidine ribonucleotides	**	C00055	46.3	37.1	M-H	C9H14N3O8P	-0.758344	68986.7	73616	70408.4	35928.2	39890.6	35785	46772	48535.1	43812.2	87252.7	82236	63452.5	82741.9	58901.5	63145.1
10.87_262.2290n	280.263	10.8743	pos	6-[3]-ladderane-1-hexanol	LMFA05000065	Lipids and lipid-like molecules	Fatty Acyls	Fatty alcohols			46.3	38.8	M+H, M+NH4	C18H30O	-2.69008	22897.7	24383	24216.5	54149.9	24550.5	27407.6	18836.6	11528.1	16632.2	46177.1	10838	8745.51	34377.4	7315.07	31160.7
3.77_202.1314n	203.139	3.76658	pos	Isoleucyl-Alanine	85806	Organic acids and derivatives	Carboxylic acids and derivatives	Amino acids, peptides, and analogues			46	33.9	M+H, M+Na	C9H18N2O3	-1.75256	54619.1	56633.5	56177.2	40313.4	40293.8	32045.5	32912.1	44557	57057	39985.7	21235	99206.2	49354.1	100274	116454
3.19_148.0521n	166.086	3.19173	pos	trans-Cinnamic acid	HMDB0000930	Phenylpropanoids and polyketides	Cinnamic acids and derivatives	Cinnamic acids	*	C10438	45.9	41.2	M+H, M+NH4, M+H-H2O	C9H8O2	-2.24879	1.36634e+06	1.31649e+06	1.40495e+06	1.26756e+06	1.23396e+06	1.10102e+06	1.16005e+06	1.12699e+06	1.28651e+06	1.22809e+06	1.24571e+06	1.69022e+06	1.28535e+06	1.6898e+06	1.69925e+06
3.56_249.1262m/z	249.126	3.56052	pos	Valyl-Methionine	86025	Organic acids and derivatives	Carboxylic acids and derivatives	Amino acids, peptides, and analogues			45.9	40.6	M+H	C10H20N2O3S	-2.33823	17118.4	17998.9	19424	10847.6	8629.88	7288.21	13169.1	12287.2	23882.5	17631.4	4324.08	29427.2	28160.6	38467.1	38226.5
4.10_229.1542m/z	229.154	4.10232	pos	L-isoleucyl-L-proline	62022	Organic acids and derivatives	Carboxylic acids and derivatives	Amino acids, peptides, and analogues			45.5	32.9	M+H	C11H20N2O3	-2.19193	200829	197726	204444	242929	114493	152657	133269	185096	203880	209576	266602	341084	206381	219542	329117
4.11_271.0700m/z	271.07	4.11355	neg	Pyridine N-oxide glucuronide	HMDB0061177	Organic oxygen compounds	Organooxygen compounds	Carbohydrates and carbohydrate conjugates			45.3	29.9	M-H	C11H14NO7+	0.802488	34098.2	35221.4	33403.8	32175.3	33286.8	28430.4	32407	30454.2	31946.7	32704.8	37245.7	27760.6	33960.8	24121.9	28712.8
4.59_263.1400m/z	263.14	4.58765	neg	(2E)-N-(4-aminobutyl)-3-(4-hydroxy-3-methoxyphenyl)prop-2-enimidic acid	HMDB0139553	Phenylpropanoids and polyketides	Cinnamic acids and derivatives	Hydroxycinnamic acids and derivatives	**	C10497	45.3	31.2	M-H	C14H20N2O3	-0.555679	6726.97	6501.2	6429.13	2092.35	1861.17	2665.55	2075.71	2768.15	5465.15	4268.26	953.183	12972.8	7796.87	20729.7	15333.8
0.77_298.9920m/z	298.992	0.773883	pos	Fructose 6-phosphate	HMDB0000124	Organic oxygen compounds	Organooxygen compounds	Carbohydrates and carbohydrate conjugates	**	C00085	45.2	34.6	M+K	C6H13O9P	-3.29044	305631	303279	320864	56569.2	1.29911e+06	576779	31427.6	155126	55066.1	0.00535928	0.00535928	650538	10611.8	41420.6	567078
4.30_276.1799m/z	276.18	4.30375	pos	Hydroxyhexanoycarnitine	LMFA07070072	Lipids and lipid-like molecules	Fatty Acyls	Fatty acid esters	*		45.2	33.7	M+H	C13H25NO5	-2.36824	55553.1	54031.5	57848.3	82819	71373.4	22296	52232.6	102390	25739.4	62930.3	24555	89709.5	62295	46120	92465.2
4.43_244.1538m/z	244.154	4.43192	pos	Tiglylcarnitine	LMFA07070108	Lipids and lipid-like molecules	Fatty Acyls	Fatty acid esters	*		45.2	31.8	M+H	C12H21NO4	-2.21654	31416.5	30778.5	33187.1	42125.4	35654	24056.6	38707	38619.9	27632.9	27075.2	61183.5	12703.6	34923.3	4811.61	13548.8
3.90_222.0999n	223.107	3.89807	pos	Phenylalanyl-Glycine	85897	Organic acids and derivatives	Carboxylic acids and derivatives	Amino acids, peptides, and analogues			45	30.7	M+H, M+Na	C11H14N2O3	-2.34852	26844.4	26681.3	27788.8	32048.4	19706.7	19956	20616	20861.5	28159.5	23296.8	9578.36	46911.6	31403.9	46303.4	47977.2
0.51_107.0492m/z	107.049	0.51245	pos	trans,trans-hepta-2,4,6-trienoic acid	LMFA01030781	Lipids and lipid-like molecules	Fatty Acyls	Fatty Acids and Conjugates			44.9	27.9	M+H-H2O	C7H8O2	0.620331	2263.25	2122.8	2401.25	1564.72	1166.01	2742.22	3421.19	4734.3	1975.98	2172.71	1949.24	553.542	463.751	425.366	412.863
3.95_194.1151n	217.104	3.95335	pos	Tetraethylene glycol	HMDB0094708	Organic oxygen compounds	Organooxygen compounds	Ethers			44.9	28.2	M+H, M+NH4, M+Na	C8H18O5	-1.65541	29468.5	30211.1	32749.4	187958	177992	210132	250627	305472	178652	146794	190367	273969	219331	194431	187558
0.57_115.0753m/z	115.075	0.569583	pos	4-hydroxy Hexenal	36538	Unclassified	Unclassified	Unclassified			44.8	30	M+H	C6H10O2	-0.11125	7685.22	8291.14	6804.37	7661.15	6455.07	10222.4	13773.6	15235.9	10059.3	7731.17	9145.1	5046.14	4390.09	5185.93	5406.92
1.01_199.0006m/z	199.001	1.01092	neg	D-Erythrose 4-phosphate	HMDB0001321	Organic oxygen compounds	Organooxygen compounds	Carbohydrates and carbohydrate conjugates	**	C00279	44.5	30.5	M-H	C4H9O7P	-3.73282	13874.1	17432.4	15777.8	3785.77	48861.6	37504.8	10372.8	19922.2	10085.3	0.00535928	0.00535928	8786.93	236.99	8485.99	7410.1
15.36_179.0923m/z	179.092	15.357	pos	4-Acetylimidazo[4,5-c]pyridine	HMDB0034888	Organoheterocyclic compounds	Imidazopyridines	Imidazo-[4,5-c]pyridines			44.4	27.7	M+NH4	C8H7N3O	-2.90965	1.01056e+06	930387	1.02576e+06	1.04635e+06	982969	996484	1.11258e+06	1.07686e+06	1.14443e+06	959590	899938	883679	817140	778374	916967
4.39_208.1307n	231.12	4.39418	pos	5S,6S-epoxy-15R-hydroxy-ETE	HMDB0062236	Organic oxygen compounds	Organooxygen compounds	Ethers			44.4	25.9	M+H, M+NH4, M+Na	C9H20O5	-2.02797	675.234	1072.77	1157.52	259052	239267	250238	233788	307894	252978	193960	279406	355134	245897	232433	261401
9.62_361.1632m/z	361.163	9.6175	neg	Thyrotropin releasing hormone	HMDB0060080	Organic acids and derivatives	Carboxylic acids and derivatives	Amino acids, peptides, and analogues		C03958	44.4	26.5	M-H	C16H22N6O4	0.542945	49277.4	47576.5	46573.4	47187.2	46497.9	40953.7	46540.6	36549.5	42879	49043.4	41550.2	37608.7	42935.2	41850.4	49055.3
1.13_279.1311n	262.128	1.13155	pos	N-(1-Deoxy-1-fructosyl)valine	HMDB0037844	Organic acids and derivatives	Carboxylic acids and derivatives	Amino acids, peptides, and analogues			44.3	28	M+H-H2O, M+H	C11H21NO7	-2.65111	606524	556373	582564	1.34527e+06	2.13635e+06	682010	915775	1.75107e+06	1.09301e+06	258596	239803	263456	228503	444953	330329
10.45_295.2505n	318.24	10.4534	pos	(4E,8E,10E-d18:3)sphingosine	LMSP01080013	Lipids and lipid-like molecules	Sphingolipids	Sphingoid bases			44.3	28	M+H-H2O, M+K, M+Na	C18H33NO2	-1.98771	130627	121297	120148	272030	144262	137538	98877.6	58686	80308.9	219280	41708.7	27937.1	151228	23502.7	158085
15.96_271.2624m/z	271.262	15.9629	pos	(S)-14-Methylhexadecanoic acid	HMDB0031067	Lipids and lipid-like molecules	Fatty Acyls	Fatty acids and conjugates	*		44.3	29.7	M+H	C17H34O2	-2.82715	244523	208923	225065	229380	195224	187378	199985	213996	223624	214932	210498	210427	192744	164420	203116
3.92_264.0812m/z	264.081	3.9165	pos	albendazole S-oxide	HMDB0059609	Organoheterocyclic compounds	Benzimidazoles	Unclassified		C02809	44.3	38.1	M+H-H2O	C12H15N3O3S	3.9967	17522.7	16321.6	19076.5	74114.6	28823	23383.5	41630.6	41670.1	29478.4	4450.3	9884.47	19902.4	5197.85	13283.6	19027
12.82_256.2628m/z	256.263	12.8173	pos	Palmitic amide	HMDB0012273	Lipids and lipid-like molecules	Fatty Acyls	Fatty amides	***		44.2	26.9	M+H	C16H33NO	-2.62037	347464	331732	339211	528276	368331	366162	405104	298931	312396	439418	204692	141661	347286	174374	324541
0.82_249.1550m/z	249.155	0.824967	pos	Asparaginyl-Valine	HMDB0028744	Organic acids and derivatives	Carboxylic acids and derivatives	Amino acids, peptides, and analogues			44	28	M+NH4	C9H17N3O4	-3.05308	1.34324e+06	1.28965e+06	1.40824e+06	1.79196e+06	2.25654e+06	2.0705e+06	1.8076e+06	1.57203e+06	1.40858e+06	1.24331e+06	1.47552e+06	1.06178e+06	1.20561e+06	451016	999826
1.13_245.1489m/z	245.149	1.13155	pos	Hydroxyprolyl-Isoleucine	HMDB0028866	Organic acids and derivatives	Carboxylic acids and derivatives	Amino acids, peptides, and analogues			44	28.1	M+H	C11H20N2O4	-2.67139	364317	401306	356144	1.09803e+06	789542	365336	529351	519309	298823	284397	248888	418816	177818	319090	383801
15.51_165.1131m/z	165.113	15.5105	pos	1-Pyrimidinylpiperazine	HMDB0061017	Organoheterocyclic compounds	Diazinanes	Piperazines			44	27.9	M+H	C8H12N4	-2.30698	57898.2	36694.8	44993.1	49506.2	83991.4	29060.5	67582.6	35208.3	97654.1	57667.7	44192.4	23511.1	32207.3	71903.3	41472.6
0.74_223.0951n	241.129	0.739833	pos	4-[(Hydroxymethyl)nitrosoamino]-1-(3-pyridinyl)-1-butanone	HMDB0062382	Organic oxygen compounds	Organooxygen compounds	Carbonyl compounds	**	C19563	43.9	33.7	M+H, M+NH4	C10H13N3O3	-2.54087	6.65728e+06	6.43452e+06	6.09361e+06	1.93004e+06	2.99812e+06	3.88498e+06	2.16905e+06	3.14765e+06	3.10702e+06	6.70442e+06	8.27481e+06	1.34373e+07	7.53659e+06	1.02687e+07	1.30285e+07
15.34_113.0710m/z	113.071	15.3399	pos	L-cis-3-Amino-2-pyrrolidinecarboxylic acid	HMDB0029396	Organic acids and derivatives	Carboxylic acids and derivatives	Amino acids, peptides, and analogues			43.8	25.7	M+H-H2O	C5H10N2O2	0.258361	189699	181170	169826	166811	188044	168853	194566	158619	184213	168288	162750	154253	147196	163438	148256
10.16_441.3443n	442.352	10.1615	pos	2-Hydroxy-3-methoxyestrone	HMDB0011195	Lipids and lipid-like molecules	Steroids and steroid derivatives	Estrane steroids	*		43.7	26.6	M+H, M+Na	C25H47NO5	-2.50115	54212.2	54221.2	53196.6	646.042	6662.25	1081.83	6806.76	4391.44	1816.51	116187	179038	130566	132876	62884.2	122568
13.67_783.5739n	766.571	13.6729	pos	PC(16:0/20:3(8Z,11Z,14Z))	LMGP01010627	Lipids and lipid-like molecules	Glycerophospholipids	Glycerophosphocholines	**	C00157	43.7	39.3	M+H, M+Na, M+H-H2O	C44H82NO8P	-4.93592	2.53149e+07	2.06107e+07	2.21689e+07	2.765e+07	2.8764e+07	3.29263e+07	3.32214e+07	3.2297e+07	3.61827e+07	1.37293e+07	6.93175e+06	4.22603e+06	4.78313e+06	1.83818e+07	2.3767e+07
15.51_138.1022m/z	138.102	15.5105	pos	2,4,6-Triaminotoluene	71188	Unclassified	Unclassified	Unclassified			43.7	25.8	M+H	C7H11N3	-2.41867	49573	38653.5	42344.5	49799.9	82927.9	33789.9	64225.8	35672.6	79354.3	56043.1	39255.1	22686.2	29451	64755.6	35643.1
5.29_321.0946m/z	321.095	5.29422	neg	S-Allylcysteine	HMDB0034323	Organic acids and derivatives	Carboxylic acids and derivatives	Amino acids, peptides, and analogues		C16759	43.7	25.4	2M-H	C6H11NO2S	-0.811912	31591.8	31071.7	33500.2	1440.72	12846.3	9725.04	2892.07	7863.05	9350.8	7946.8	913.225	83539.1	22187.8	104874	100480
0.51_166.1220m/z	166.122	0.51245	pos	Perilla sugar	90918	Lipids and lipid-like molecules	Prenol lipids	Monoterpenoids	*		43.6	25.9	M+H	C10H15NO	-3.66535	402.056	354.516	408.207	346.204	279.531	197.896	286.553	323.363	176.845	365.178	362.89	18.2145	35.049	1.77345	47.8904
0.74_104.1071m/z	104.107	0.739833	pos	(E)-2-Penten-1-ol	HMDB0031604	Organic oxygen compounds	Organooxygen compounds	Alcohols and polyols			43.6	21.6	M+NH4	C5H10O	1.79181	204321	197509	174537	198174	154329	76454.3	153756	117181	186025	256431	347366	65481.4	233415	60918.7	45991.7
0.91_144.1016m/z	144.102	0.910083	pos	xi-4-Hydroxy-4-methyl-2-cyclohexen-1-one	HMDB0033629	Organic oxygen compounds	Organooxygen compounds	Carbonyl compounds			43.6	22.8	M+NH4	C7H10O2	-2.35338	156326	150261	152120	109333	155525	149399	165994	297244	138862	148287	163643	173262	144505	43305.1	181418
10.99_453.3806n	454.388	10.9879	pos	(11Z)-eicoseneoylcarnitine	LMFA07070010	Lipids and lipid-like molecules	Fatty Acyls	Fatty esters			43.5	26	M+H, M+Na	C27H51NO4	-2.65499	295042	273673	276205	1847.86	14587.6	4770.17	2892.83	5645.87	9810.83	722903	1.07904e+06	442911	893778	126219	468351
11.10_104.1072m/z	104.107	11.1037	pos	2Z-Penten-1-ol	LMFA05000110	Lipids and lipid-like molecules	Fatty Acyls	Fatty alcohols			43.5	21.5	M+NH4	C5H10O	2.07777	5629.48	6161.01	6967.21	16902.5	13523	12768.9	5852.91	9854.02	6947.65	2359.51	2019.87	4272.76	2083.86	5501.47	4387.13
15.58_115.0502m/z	115.05	15.5814	pos	N-Methylhydantoin	58171	Organoheterocyclic compounds	Azolines	Imidazolines	**	C02565	43.5	18.4	M+H	C4H6N2O2	0.268492	68174.8	73220.8	79357.2	78623	131576	81322.1	106933	91513.9	100945	78645.2	66929.9	54023.9	67115.6	96760.5	71929.1
0.76_216.0983m/z	216.098	0.762	neg	Alanyl-Gamma-glutamate	HMDB0028701	Organic acids and derivatives	Carboxylic acids and derivatives	Amino acids, peptides, and analogues			43.4	28.7	M-H	C8H15N3O4	-2.99778	23189.1	30101.5	28609.6	47282.6	79359.1	36094	102118	27878.5	44846	15352.2	10101.4	19562.7	13625.6	24341.7	14120.5
1.13_268.1163n	307.082	1.13155	pos	Histidinyl-Hydroxyproline	HMDB0028886	Organic acids and derivatives	Carboxylic acids and derivatives	Amino acids, peptides, and analogues			43.4	33.9	M+H, M+K	C11H16N4O4	-3.37047	1.51293e+06	1.59254e+06	1.50005e+06	3.20984e+06	2.06435e+06	1.90953e+06	3.41557e+06	2.43978e+06	2.33422e+06	882492	1.04423e+06	599401	808777	579952	632552
4.21_187.0629n	188.07	4.21448	pos	3-amino-2-naphthoic acid	34509	Unclassified	Unclassified	Unclassified			43.4	31	M+H, M+NH4, M+H-H2O	C11H9NO2	-2.04309	587776	577435	608158	664130	692985	531405	613180	662377	677118	498615	640300	479737	528754	418669	495247
4.61_278.1297n	301.119	4.60597	pos	(6E)-7-(3-hydroxyphenyl)-1-phenylhepta-4,6-dien-3-one	HMDB0133904	Phenylpropanoids and polyketides	Diarylheptanoids	Linear diarylheptanoids			43.4	29.9	M+Na, M+K, M+H-H2O	C19H18O2	-3.50514	46640.5	46591.7	45854	12639.7	7483.17	1941.02	2097.9	5688.54	4221.24	87336.5	46144	74319	58521.9	64893.5	61574.8
8.54_317.2922n	318.3	8.53543	pos	Phytosphingosine	7066	Organic nitrogen compounds	Organonitrogen compounds	Amines	**	C12144	43.4	23.7	M+H, M+Na	C18H39NO3	-2.38731	35224.1	35065.9	34590.4	27720.3	41886.3	24792.5	27014.7	31630.4	20186.8	34378.6	29039.7	28215.3	32483.7	26789	30349.4
9.12_368.2785m/z	368.279	9.11755	pos	11-deoxy-11-methylene-PGD2	LMFA03010103	Lipids and lipid-like molecules	Fatty Acyls	Eicosanoids			43.4	25.5	M+NH4	C21H34O4	-2.88196	16801.5	14628.5	16054.9	0.00535928	1426.13	0.00535928	0.00535928	254.329	133.632	46960.2	52570.7	9341.02	36426.5	7143.59	10587.3
15.49_161.0818m/z	161.082	15.4935	pos	Phenylethanolaminium	HMDB0062626	Organic nitrogen compounds	Organonitrogen compounds	Amines			43.3	25.1	M+Na	C8H12NO+	4.80258	176903	171078	220724	225171	242934	253536	277071	263001	287369	194469	177890	174057	158068	182821	177477
2.95_217.1542m/z	217.154	2.95342	pos	Valyl-Valine	86032	Organic acids and derivatives	Carboxylic acids and derivatives	Amino acids, peptides, and analogues			43.3	23.1	M+H	C10H20N2O3	-2.35716	21385.4	21432.2	23083.5	16848.2	10702.2	13219.5	12332.2	15277	26154.1	31343.5	14274.9	31090.1	35892.9	28193.4	36076.5
1.13_137.0455m/z	137.045	1.13155	pos	Hypoxanthine	83	Organoheterocyclic compounds	Imidazopyrimidines	Purines and purine derivatives	**	C00262	43.2	24.2	M+H	C5H4N4O	-2.47402	2.80331e+06	2.85119e+06	2.66981e+06	4.72021e+06	2.60748e+06	2.60032e+06	3.30103e+06	3.73237e+06	3.88713e+06	1.92068e+06	3.44945e+06	2.2296e+06	2.07392e+06	1.64786e+06	2.15106e+06
4.74_244.1781n	245.185	4.74272	pos	Leucyl-Leucine	HMDB0028933	Organic acids and derivatives	Carboxylic acids and derivatives	Amino acids, peptides, and analogues	***	C11332	43.2	21.4	M+H, M+Na	C12H24N2O3	-2.32128	246928	246373	249254	92427.6	105181	140285	90738.6	123357	224418	185560	43438.8	474163	295627	575030	557669
7.85_446.1203n	469.109	7.85103	pos	7,4'-Dihydroxy-3'-methoxyflavone 7-glucoside	LMPK12110040	Unclassified	Unclassified	Unclassified			43.2	23	M+H-H2O, M+Na, M+H, M+NH4	C22H22O10	-2.22373	132450	132436	140719	153541	139997	155589	155746	156066	161795	120584	126149	120410	122020	122846	126756
0.51_138.0681n	139.074	0.51245	pos	4-Ethoxyphenol	88138	Benzenoids	Phenols	4-alkoxyphenols			42.9	21.2	M+H-H2O, M+H	C8H10O2	0.15966	3886.93	3660.2	4367.4	4249.14	3868.2	5907.74	6170.39	8088.3	5050.77	4518.57	3311.47	1585.12	1187.5	1996.83	1408.97
10.40_314.2448n	337.234	10.3954	pos	9,13-DiHOME(11)	LMFA02000163	Lipids and lipid-like molecules	Fatty Acyls	Octadecanoids			42.9	20.9	M+Na, M+K, M+NH4, M+H-H2O	C18H34O4	-2.86086	31067.8	26336.4	27049.8	361842	231820	335904	669874	672356	856335	1.97946e+06	286775	309542	374507	204393	391464
13.11_379.1580m/z	379.158	13.1122	neg	Ecabet	HMDB0015613	Lipids and lipid-like molecules	Prenol lipids	Diterpenoids			42.8	22.4	M-H	C20H28O5S	-1.28167	37218.4	40926.1	37256.9	297390	56416.1	46103.9	40227.7	147837	52175.3	11626.5	16285.8	12097.4	5379.84	18754.8	11184.9
15.46_107.0605m/z	107.061	15.4593	pos	2-Methoxy-5-methylpyrazine	HMDB0040141	Organoheterocyclic compounds	Diazines	Pyrazines			42.8	18.8	M+H-H2O	C6H8N2O	1.0445	88626	78138.4	95086.9	114040	108924	121214	123001	121554	131590	87933.4	80206.2	80989.3	78774.1	77793.3	84904.8
15.51_126.0660m/z	126.066	15.5105	pos	3-Methylcytosine	HMDB0011601	Organoheterocyclic compounds	Diazines	Pyrimidines and pyrimidine derivatives			42.8	18.1	M+H	C5H7N3O	-1.79596	25799	19695.6	23578.7	30704.2	33830.6	21660.7	26034.4	19720.1	25464.9	23119.1	24226.3	18926.5	29858.9	21728.6	24280.3
5.74_218.2111m/z	218.211	5.73792	pos	Dodecanoic acid	HMDB0000638	Lipids and lipid-like molecules	Fatty Acyls	Fatty acids and conjugates	**	C02679	42.8	19.5	M+NH4	C12H24O2	-2.01536	18260.2	17932.2	17586.5	13935.8	15689.5	17325.7	18023.8	14709.4	18603	16373.3	26264.6	26237.9	13159.3	13813.7	14925.3
10.20_414.2032n	437.192	10.2012	pos	Armillaripin	HMDB0030404	Lipids and lipid-like molecules	Prenol lipids	Sesquiterpenoids	*		42.7	19	M+H, M+NH4, M+Na	C24H30O6	-2.48458	1.19834e+06	1.1874e+06	1.16764e+06	800096	789591	1.22295e+06	909952	893762	1.1205e+06	1.03264e+06	1.03311e+06	649304	890234	632476	809203
15.51_110.0713m/z	110.071	15.5105	pos	Brunfelsamidine	68140	Unclassified	Unclassified	Unclassified			42.7	20.6	M+H	C5H7N3	0.475178	118581	115533	101202	95412.5	213399	109368	187717	99341.4	182305	123221	97986.1	69558.7	63158.5	150902	100801
2.54_241.1541m/z	241.154	2.5439	pos	Cerulenin	HMDB0015168	Organoheterocyclic compounds	Epoxides	Oxirane carboxylic acids and derivatives		C12058	42.7	19.4	M+NH4	C12H17NO3	-2.71889	417399	521606	451730	747662	340670	438879	374183	371880	201674	597111	421236	617308	527293	406865	509368
10.51_450.3566m/z	450.357	10.5084	pos	Rockogenin	LMST01080017	Organoheterocyclic compounds	Diazanaphthalenes	Benzodiazines	*		42.6	23	M+NH4	C27H44O4	-2.78383	25906.6	24408.4	22895.1	4451.11	1251.17	0.00535928	1201.33	4214.66	1263.5	112769	143382	14991.4	116979	7332.87	18050.8
2.81_252.1104n	253.118	2.8075	pos	Serinyl-Phenylalanine	85939	Organic acids and derivatives	Carboxylic acids and derivatives	Amino acids, peptides, and analogues			42.6	18.9	M+H, M+Na	C12H16N2O4	-2.46358	158181	157295	169151	49188.7	178514	137268	45103.5	97345.1	176401	48275.5	24889.1	291763	62630.8	256344	386725
1.13_187.0410m/z	187.041	1.12843	neg	6-(hydroxymethyl)-7-methoxy-2H-chromen-2-one	HMDB0136784	Phenylpropanoids and polyketides	Coumarins and derivatives	Unclassified			42.5	24.1	M-H2O-H	C11H10O4	4.49401	477314	445942	470388	372460	430096	509910	367620	395805	391838	467020	507394	589241	518309	540010	560404
15.36_112.0506m/z	112.051	15.357	pos	Cytosine	283	Organoheterocyclic compounds	Diazines	Pyrimidines and pyrimidine derivatives	**	C00380	42.4	15.6	M+H	C4H5N3O	0.297566	192164	174544	175118	199782	193034	203967	229532	188454	193643	178060	176846	165211	175580	142881	178036
15.96_101.0599m/z	101.06	15.9629	pos	2,3-Pentanedione	87796	Organic oxygen compounds	Organooxygen compounds	Carbonyl compounds	*		42.3	18.6	M+H	C5H8O2	2.04789	61567.1	50285.1	54048.9	51759.3	42440.9	42214.5	45750.8	47274.8	47020.1	52934.2	49157.9	50204.6	50487.4	42085	46834.6
3.99_357.0889m/z	357.089	3.98915	neg	Pantetheine 4'-phosphate	HMDB0001416	Organic acids and derivatives	Carboxylic acids and derivatives	Amino acids, peptides, and analogues	**	C01134	42.3	18.5	M-H	C11H23N2O7PS	-0.377162	31793.6	32609.5	33340.4	25635.3	11282.8	6485.41	11568.3	12580.4	9571.56	24244.2	24015.3	31755	28444.5	45550.2	42201.6
9.82_440.3360m/z	440.336	9.82205	pos	O-(17-carboxyheptadecanoyl)carnitine	LMFA07070085	Lipids and lipid-like molecules	Fatty Acyls	Fatty esters			42.3	19.2	M+H-H2O	C25H47NO6	-2.37966	30811	31580.5	34232	4628.9	10904.9	6861.19	22882.9	8412.02	4983.03	81973.8	140327	53274.2	111863	17053.1	50852.4
0.57_101.0599m/z	101.06	0.569583	pos	Glutaral (Glutaraldehyde)	3128	Unclassified	Unclassified	Unclassified			42.2	17.6	M+H	C5H8O2	1.89182	6900.66	7942.22	6855.56	5984.36	4441.07	8035.01	8999.9	10652.1	6426.65	8039.7	7452.81	5127.84	4637.62	5492.27	5279.63
10.78_200.2005m/z	200.201	10.7774	pos	Cyclododecanone	HMDB0031341	Organic oxygen compounds	Organooxygen compounds	Carbonyl compounds			42.2	15.9	M+NH4	C12H22O	-2.03894	22237.4	22188.6	21665.4	34866.3	26431.1	26738.5	28985.6	24875.3	25732.9	27369.3	22317.2	25958.6	27719.8	24807.9	28316.4
4.38_230.1625n	231.17	4.37595	pos	Valyl-Leucine	HMDB0029131	Organic acids and derivatives	Carboxylic acids and derivatives	Amino acids, peptides, and analogues	***		42.2	16.6	M+H, M+Na	C11H22N2O3	-2.44627	238959	237314	237601	118134	113401	104305	112513	143969	224882	195301	49558.7	460716	310063	450966	514572
0.89_193.0710m/z	193.071	0.893067	pos	Quinic acid	3329	Organic oxygen compounds	Organooxygen compounds	Alcohols and polyols	**	C00296	41.9	19.7	M+H	C7H12O6	1.52391	107271	113632	88597.3	0.00535928	88143.3	1463.7	2757.67	228.241	170.989	5282.97	0.00535928	331367	6600.17	82396	209042
7.28_215.1283m/z	215.128	7.2759	neg	Isodecenoic acid	LMFA01030032	Benzenoids	Phenols	Methoxyphenols	**	C06866	41.9	15.9	M+FA-H	C10H18O2	-3.63613	9470.32	8477.38	9080.97	8118.96	9095.18	8384.01	8616.81	8270.12	8859.18	10130.4	12403.4	10419.8	9452.77	9755.06	11818.9
7.57_243.1829n	226.18	7.56753	pos	N-Undecanoylglycine	HMDB0013286	Organic acids and derivatives	Carboxylic acids and derivatives	Amino acids, peptides, and analogues			41.9	16.9	M+H-H2O, M+H, M+Na	C13H25NO3	-2.13775	38097.4	35352.5	35087.5	33965.5	30078.8	37251.8	34804.9	29792	27267.2	38326.5	32057.3	33163.2	38402.1	29265.1	37235.5
0.35_178.0478n	159.03	0.347167	neg	L-Gulonolactone	HMDB0003466	Organoheterocyclic compounds	Lactones	Gamma butyrolactones	**	C01040	41.8	16.3	M-H2O-H, M-H	C6H10O6	0.392449	8932.3	11113.3	8247.09	9745.18	8305.25	5930.05	27793.4	7290.78	8147.38	8697.41	11531.5	7972.67	9866.74	7880.61	9841.92
0.51_220.1463m/z	220.146	0.5099	neg	Procarbazine	HMDB0015299	Benzenoids	Benzene and substituted derivatives	Benzoic acids and derivatives		C07402	41.8	14	M-H	C12H19N3O	3.42828	41163.8	27769.1	31349.6	32501.8	29284.1	25726.7	27981.8	26873.7	33194.6	36251.4	35198.3	31161.6	28727.1	37384	27636.8
13.96_284.2940m/z	284.294	13.956	pos	Stearamide	LMFA08010003	Organic acids and derivatives	Carboximidic acids and derivatives	Carboximidic acids	*	C13846	41.8	15.6	M+H	C18H37NO	-2.69102	125257	107965	121741	192831	139754	122406	137072	86945.7	102246	141158	64342.9	41184.9	92380.6	53158.9	115262
15.41_111.0917m/z	111.092	15.408	pos	3-Methylpyridine	HMDB0061887	Organoheterocyclic compounds	Pyridines and derivatives	Methylpyridines			41.8	14.1	M+NH4	C6H7N	0.240559	125162	87892.8	118979	218507	106449	86196.2	86853.6	62769.8	232004	137327	78957.4	55551.5	41756.4	158611	90783.7
3.45_122.0576m/z	122.058	3.44873	pos	(2R)-2-Hydroxy-2-methylbutanenitrile	HMDB0060309	Organic oxygen compounds	Organooxygen compounds	Alcohols and polyols		C18796	41.8	10.9	M+Na	C5H9NO	-0.0869389	124414	125401	136636	134952	133851	133954	143533	137421	141118	119096	122821	122682	117058	119235	121128
10.04_304.2991m/z	304.299	10.0406	pos	BENZALKONIUM	44355	Unclassified	Unclassified	Unclassified			41.7	14.6	M+H	C21H37N	-2.53218	65016.5	60193.3	56679.8	875.366	478.55	781.947	1224.3	552157	1212.88	39937.3	111492	2259.17	10033.1	1496.55	2874.77
3.97_382.1003m/z	382.1	3.9683	neg	(S)-malyl N-acetyl-alpha-D-glucosaminide	LMFA13010059	Lipids and lipid-like molecules	Fatty Acyls	Fatty acyl glycosides			41.7	17.3	M+FA-H	C12H19NO10	3.45556	7649.14	7613.74	8026.35	11144.9	9324.74	1587.08	7349.21	29220.1	7977.34	1125.36	3019.42	3949.76	2515.74	12876	3383.5
0.51_148.0389m/z	148.039	0.51245	pos	Formylanthranilic acid	HMDB0004089	Benzenoids	Benzene and substituted derivatives	Benzoic acids and derivatives	**	C05653	41.6	14.8	M+H-H2O	C8H7NO3	-2.41117	3444.15	4123.43	4823.27	3658.54	3647.43	5622.34	4715.88	7446.37	4199.71	4494.22	3568.61	945.907	1330.6	1597.9	998.137
5.35_304.2110m/z	304.211	5.34753	pos	3-hydroxyoctanoyl carnitine	HMDB0061634	Lipids and lipid-like molecules	Fatty Acyls	Fatty acid esters	*		41.6	15.9	M+H	C15H29NO5	-2.69362	16004.3	16344.5	16580.7	2119.34	3593.66	3311.27	5563.98	3155.07	1414.42	31674.7	19724	33976.4	31869.1	22321	34399.2
1.13_229.1541m/z	229.154	1.13155	pos	Orciprenaline	HMDB0014954	Benzenoids	Phenols	Benzenediols		C07144	41.5	12.5	M+NH4	C11H17NO3	-2.61088	1.11908e+07	1.13157e+07	1.10683e+07	6.34669e+06	7.42173e+06	7.07892e+06	5.44973e+06	5.69255e+06	4.73191e+06	1.26981e+07	1.43538e+07	1.79416e+07	1.2771e+07	1.42363e+07	1.81927e+07
13.69_759.5748n	760.581	13.6903	pos	PC(18:1(11Z)/16:0)	LMGP01012146	Lipids and lipid-like molecules	Glycerophospholipids	Glycerophosphocholines	**	C00157	41.5	25.1	M+H-H2O, M+H	C42H82NO8P	-3.93337	4.5387e+07	4.11875e+07	6.20913e+07	6.05321e+07	5.62123e+07	6.10192e+07	5.78745e+07	5.58785e+07	6.69109e+07	3.21351e+07	3.51263e+07	3.23274e+07	3.80786e+07	5.06735e+07	6.50285e+07
2.61_625.1229m/z	625.123	2.60528	neg	Nympholide A	LMPK12112431	Lipids and lipid-like molecules	Polyketides	Flavonoids			41.5	23	M-H	C30H26O15	4.86794	413580	355461	340566	503907	382153	344503	440285	489366	490119	81752.3	689003	483048	183730	291196	473992
5.11_192.0657m/z	192.066	5.10828	neg	Phenylacetylglycine	4237	Organic acids and derivatives	Carboxylic acids and derivatives	Amino acids, peptides, and analogues	**	C05598	41.5	24.2	M-H	C10H11NO3	-4.53115	6873.51	7850.46	6534.79	11682.1	10030.6	7664.75	12036.3	10924.8	12610.4	4644.96	6166.25	3223.24	4265.56	2461.79	2885
10.49_358.2710n	381.26	10.4893	pos	13,14-Dihydro PGF-1a	HMDB0005076	Lipids and lipid-like molecules	Fatty Acyls	Eicosanoids	*		41.4	14.5	M+NH4, M+Na, M+H-H2O	C20H38O5	-2.62241	1729.46	2095.19	1803.89	66518.2	39692.7	49126	59525.1	93584.1	221995	625788	33849.9	18114.2	27557.5	17417.2	77120.4
0.71_503.1770m/z	503.177	0.710933	neg	Deoxynivalenol 3-glucoside	HMDB0039852	Lipids and lipid-like molecules	Prenol lipids	Sesquiterpenoids	*		41.3	12.8	M+FA-H	C21H30O11	-0.0836964	154724	146841	120266	29987.6	79646.4	94469.8	39146.6	65191.8	52595.3	175454	157877	284343	157412	218501	259171
15.34_167.0923m/z	167.092	15.3399	pos	N-Formyl-4-amino-5-aminomethyl-2-methylpyrimidine	73404	Unclassified	Unclassified	Unclassified			41.3	15	M+H	C7H10N4O	-2.48292	180305	176929	185878	199900	257988	222583	275051	211922	259076	176495	161686	146337	153875	173199	176027
15.51_136.0866m/z	136.087	15.5105	pos	N-Acetylhistamine	HMDB0013253	Organic acids and derivatives	Carboxylic acids and derivatives	Carboxylic acid derivatives	**	C05135	41.2	14	M+H-H2O	C7H11N3O	-1.99572	71132.4	84269	91225.2	64904.5	176073	94626.4	150019	72485	161811	75613.7	79198.8	45815.3	50711.1	127645	51100.6
6.05_186.2213m/z	186.221	6.04758	pos	(+/-)-N,N-Dimethyl menthyl succinamide	HMDB0032236	Hydrocarbons	Unsaturated hydrocarbons	Branched unsaturated hydrocarbons			41.2	10.3	M+NH4	C12H24	-2.11998	21239.1	20585.9	22870.9	22123.8	23658.1	22420.1	25950.2	24627.8	25437.4	19853.5	20241.3	20930.9	20178.3	18608.1	21297
0.59_110.0601m/z	110.06	0.586617	pos	2-Aminophenol	491	Unclassified	Unclassified	Unclassified			41.1	10	M+H	C6H7NO	0.656071	28603.8	24060.3	16329.6	12991.3	10286.5	15663	15923.4	17015.7	14338.6	26426.5	21594.4	20089.1	17873.5	19912.6	17792
0.91_178.0838m/z	178.084	0.910083	pos	Arecoline	HMDB0030353	Alkaloids and derivatives	Unclassified	Unclassified		C10129	41.1	14.9	M+Na	C8H13NO2	-0.168303	44291.9	51169.4	43633.5	48743.6	12089.8	110378	11499.6	39555.7	31414.6	95399.4	140661	114729	73351.2	16352	128514
0.91_176.1278m/z	176.128	0.910083	pos	Tetrahydrofurfuryl propionate	HMDB0031177	Organoheterocyclic compounds	Tetrahydrofurans	Unclassified			41	11.3	M+NH4	C8H14O3	-2.21187	51283.3	52945.5	54372.1	109276	34584.3	188336	80802.4	69168.4	90049	26656.3	21897.1	29635.3	23376.1	23589.5	30458.4
0.01_131.0350m/z	131.035	0.00648333	neg	D-Xylose	HMDB0000098	Organic oxygen compounds	Organooxygen compounds	Carbohydrates and carbohydrate conjugates	**	C00181	40.9	8.51	M-H2O-H	C5H10O5	-0.20264	2622.48	3537.2	2417.36	2928.53	2617.36	1346.74	1643.92	3246.84	2710.98	1632.42	5416.73	1918.7	4607.6	1717.24	5626.23
1.15_90.0317n	135.03	1.14557	neg	Glyceraldehyde	HMDB0001051	Organic oxygen compounds	Organooxygen compounds	Carbohydrates and carbohydrate conjugates		C02154	40.9	5.2	M+FA-H, 2M-H	C3H6O3	-0.0659765	188421	191931	210063	381532	221715	211177	283025	273497	314594	111629	267264	149765	133089	120225	146978
15.29_184.9851m/z	184.985	15.286	pos	Oxoglutaric acid	HMDB0000208	Organic acids and derivatives	Keto acids and derivatives	Gamma-keto acids and derivatives	**	C00026	40.9	10.6	M+K	C5H6O5	3.20696	120435	107464	102555	117196	103504	116726	117968	103029	123405	98947.3	96316.3	94444.4	95783	88249.7	99606.8
5.94_162.1252n	185.114	5.94472	pos	(3R,7R)-1,3,7-Octanetriol	HMDB0033625	Lipids and lipid-like molecules	Fatty Acyls	Fatty alcohols	*		40.9	14.4	M+Na, M+K, M+NH4	C8H18O3	-2.34233	128069	125745	122792	115215	112974	110840	106323	115622	113062	108015	120666	118582	106524	106346	114333
10.45_414.2032n	437.192	10.4534	pos	Clausarinol	HMDB0041407	Phenylpropanoids and polyketides	Coumarins and derivatives	Pyranocoumarins			40.8	9.19	M+H, M+NH4, M+Na, M+H-H2O	C24H30O6	-2.50554	1.78817e+06	1.64742e+06	1.67539e+06	1.10608e+06	1.14221e+06	1.11917e+06	1.05846e+06	1.35877e+06	1.27199e+06	1.3837e+06	1.10036e+06	1.09633e+06	1.12341e+06	885859	1.03329e+06
15.51_125.0707m/z	125.071	15.5105	pos	Methylimidazole acetaldehyde	HMDB0004181	Organoheterocyclic compounds	Azoles	Imidazoles	**	C05827	40.8	12.9	M+H	C6H8N2O	-2.27072	64544.7	58556	52631.5	54203.2	56431.7	53194	67138.5	44520.8	58171.5	54164.3	53512.3	46972.8	49368.2	51383	53074.3
2.63_136.0385n	137.046	2.63208	pos	allopurinol	865	Organoheterocyclic compounds	Pyrazolopyrimidines	Pyrazolo[3,4-d]pyrimidines			40.8	9.61	M+H-H2O, M+H	C5H4N4O	0.0135806	2.75302e+06	2.64342e+06	2.61197e+06	3.89623e+06	2.93479e+06	2.48718e+06	3.24857e+06	3.8626e+06	3.77118e+06	790293	4.33743e+06	2.88814e+06	1.46085e+06	1.76276e+06	3.17864e+06
5.39_171.1256n	194.115	5.38848	pos	Gabapentin	HMDB0005015	Organic acids and derivatives	Carboxylic acids and derivatives	Amino acids, peptides, and analogues			40.7	7.62	M+Na, M+K, M+H	C9H17NO2	-2.09179	35573.6	33783	36629.8	51364.2	41465.9	42630.2	43583.1	41228.5	39315.9	48262.3	42920.7	32889.2	41896.5	31934.7	35405.4
0.89_324.1047n	325.112	0.893067	pos	D-Fructofuranose 1,2':2,3'-dianhydride	66178	Unclassified	Unclassified	Unclassified			40.6	12.6	M+H, M+NH4	C12H20O10	-2.85597	125170	120970	130656	1592.56	1.05361e+06	1439.59	15848	13692.5	55394.4	10044.1	6991.13	84374.4	5165.51	88702.3	105557
4.21_226.0713n	249.06	4.21448	pos	5-Acetylamino-6-formylamino-3-methyluracil	HMDB0011105	Organoheterocyclic compounds	Diazines	Pyrimidines and pyrimidine derivatives	**	C16365	40.6	10.1	M+H, M+Na	C8H10N4O4	4.91579	30217.4	29999.7	36431	43607.9	43495.8	37251	38543.9	42635.8	44584.2	28421.8	34428.1	26027.6	29378.6	25117.2	28037.5
0.51_122.0733n	123.079	0.51245	pos	3-Ethylphenol	70020	Benzenoids	Phenols	1-hydroxy-4-unsubstituted benzenoids		C14386	40.5	11.6	M+H-H2O, M+H	C8H10O	0.757017	101804	93322.5	103990	130063	105328	183525	217439	228452	120379	82422.7	92644.3	12099.2	10985.9	2766.58	12329.8
0.91_185.1281m/z	185.128	0.910083	pos	N-Acetylisoputreanine	HMDB0094713	Organic acids and derivatives	Carboxylic acids and derivatives	Amino acids, peptides, and analogues			40.5	15.7	M+H-H2O	C9H18N2O3	-1.95681	42920.4	51326	47261.2	111312	25190.2	32590.8	47433.9	98656.5	25485.9	60823.6	31256.5	35166.1	46762.6	21706.2	32953.9
11.54_622.3333m/z	622.333	11.5389	neg	PHODiA-PE	LMGP20020021	Lipids and lipid-like molecules	Glycerophospholipids	Oxidized glycerophospholipids			40.5	12.3	M-H	C29H54NO11P	-4.65511	283903	272352	265782	333741	305958	295964	232794	242842	288318	334515	307963	309927	310143	297016	291532
11.39_481.3522n	482.359	11.3894	pos	PC(O-16:0/0:0)[S]	40385	Unclassified	Unclassified	Unclassified			40.4	6.35	M+H, M+K, M+Na	C24H52NO6P	-2.08298	1.16452e+06	1.14493e+06	1.11565e+06	2.23681e+06	1.38126e+06	1.19203e+06	861168	1.59479e+06	1.22409e+06	534049	316367	743892	464838	1.41891e+06	1.00772e+06
13.87_381.1737m/z	381.174	13.8675	neg	S-Japonin	HMDB0035802	Lipids and lipid-like molecules	Prenol lipids	Sesquiterpenoids	*		40.4	11.6	M+FA-H	C19H28O3S	-1.36716	56703.6	52304.1	42247.9	129537	42783.8	23630.4	32308.6	75582.1	40287.2	39576.2	50781.1	43025	14409.3	68308.7	27736.1
11.78_250.1446m/z	250.145	11.7829	neg	Tetranor-8-NO2-CLA	LMFA01120009	Lipids and lipid-like molecules	Fatty Acyls	Fatty Acids and Conjugates			40.3	7.45	M-H2O-H	C14H23NO4	-1.00988	15343.6	17280.9	17470.8	15996.6	15521.7	18242.2	18923.3	16338.9	19161.2	15678.1	16307.7	14361.6	14715.8	14571.6	15133.6
0.51_122.0480n	140.081	0.51245	pos	2-Acetylpyrazine	HMDB0031861	Organic oxygen compounds	Organooxygen compounds	Carbonyl compounds			40.2	4.35	M+H-H2O, M+NH4	C6H6N2O	-0.0977268	4818.49	4444.11	5218.11	5724.53	4276.7	6617.29	7817.08	8178.8	5280.39	3511.15	4125.21	1541.17	1686.42	1826.95	1554.99
0.85_472.1780m/z	472.178	0.847133	neg	6-Hydroxyfluvastatin	HMDB0014037	Organoheterocyclic compounds	Pyrroles	Substituted pyrroles			40.2	11.1	M+FA-H	C24H26FNO5	0.606494	289471	189654	209673	8330.72	1.55546e+06	17672.7	16024.5	56568.2	134553	64813.2	17958.4	510719	38965.9	258081	444776
9.52_172.1692m/z	172.169	9.52033	pos	(-)-Carvomenthone	HMDB0034969	Lipids and lipid-like molecules	Prenol lipids	Monoterpenoids	*		40.2	8.17	M+NH4	C10H18O	-2.75868	11069.4	10711.2	10710.5	4048.17	3399.91	3925.73	3825.6	3744.81	4447.71	3496.15	4282.2	3453.86	3092.12	3195.23	4207.95
0.15_223.0631m/z	223.063	0.154483	pos	Harmalan	HMDB0029834	Alkaloids and derivatives	Harmala alkaloids	Unclassified			40.1	9.07	M+K	C12H12N2	-0.773363	15911.3	17035.2	18473.3	34144.6	22361	35318.6	69897.8	81494.6	50191.9	7437.71	25962.6	5925.32	8244.11	1900.62	11132.9
0.89_384.1269n	385.134	0.893067	pos	Acetyl-maltose	65717	Unclassified	Unclassified	Unclassified			40.1	5.02	M+H, M+Na, M+H-H2O	C14H24O12	0.388947	626840	624876	535435	0.00535928	1.07956e+06	10710.6	0.00535928	0.00535928	0.00535928	14603.4	0.00535928	1.96135e+06	47005.6	443010	1.34194e+06
1.28_118.0419n	136.075	1.28495	pos	3,5,7-Octatriyn-1-ol	HMDB0038998	Lipids and lipid-like molecules	Fatty Acyls	Fatty alcohols	*		40.1	2.78	M+H, M+NH4	C8H6O	-0.0874185	157709	145295	148397	122660	98218.9	104746	112674	131113	135432	145883	162185	163293	149815	131991	173016
11.60_406.2789m/z	406.279	11.5951	pos	5,6-Dihydroxyprostaglandin F1a	HMDB0012109	Lipids and lipid-like molecules	Fatty Acyls	Eicosanoids	*	C06475	40.1	8.15	M+NH4	C20H36O7	-2.77107	175468	162940	151310	139469	138295	140445	153767	156350	149751	144448	142740	138022	127459	128067	123048
8.94_256.2629m/z	256.263	8.93733	pos	(±)-2-Dodecylcyclobutanone	HMDB0037544	Organic oxygen compounds	Organooxygen compounds	Carbonyl compounds			40.1	8.23	M+NH4	C16H30O	-2.6481	6795.74	5844.47	5421.17	5407.12	4894.88	4971.95	5199.24	5381.93	5621.84	5150.82	5720.61	5222.84	5269.59	5375.11	5184.54
4.06_257.1602m/z	257.16	4.06455	pos	Glutaminyllysine	HMDB0028802	Organic acids and derivatives	Carboxylic acids and derivatives	Amino acids, peptides, and analogues			40	15.5	M+H-H2O	C11H22N4O4	-2.38005	5957.69	6519.66	6167.98	347.747	116.017	790.294	3878.83	1303	5992.42	17055.5	6442.1	11396.2	21905.1	10235	9311.15
4.96_279.1691m/z	279.169	4.96072	pos	Leucyl-phenylalanine	HMDB0013243	Organic acids and derivatives	Carboxylic acids and derivatives	Amino acids, peptides, and analogues			40	8.88	M+H	C15H22N2O3	-4.33452	18555.5	15198.4	15226.3	5393.64	8124.2	3534.6	2698.64	5817.35	17371.9	8968.58	0.00535928	37922.8	23775.1	67943.5	52158.8
0.90_355.1258m/z	355.126	0.898317	neg	4-O-Methylgalactinol	HMDB0033558	Organic oxygen compounds	Organooxygen compounds	Carbohydrates and carbohydrate conjugates			39.9	8.29	M-H	C13H24O11	3.38214	53284.2	75227.6	73328.3	0.00535928	98267.5	8328	0.00535928	0.00535928	0.00535928	4427.39	0.00535928	91196.9	6709.97	24072	66482.5
10.34_448.3409m/z	448.341	10.3362	pos	Vaccenyl carnitine	HMDB0006351	Unclassified	Unclassified	Unclassified	*		39.9	5.99	M+Na	C25H47NO4	2.75102	43147.3	43452.3	41115.1	53889.1	21692.6	10625.6	41281.3	71663.4	33449	53869.4	62790.9	30840.6	39686.9	36892.1	39939.8
15.23_136.0213m/z	136.021	15.2307	pos	Benzothiazole	HMDB0032930	Organoheterocyclic compounds	Benzothiazoles	Unclassified			39.9	6.74	M+H	C7H5NS	-2.04655	297127	278334	284450	300625	281087	288263	312215	299455	302944	269605	285826	277738	265711	250107	270311
5.31_150.0580m/z	150.058	5.30613	pos	L-Methionine	26	Organic acids and derivatives	Carboxylic acids and derivatives	Amino acids, peptides, and analogues	**	C00073	39.9	21.2	M+H	C5H11NO2S	-2.32523	3727.6	3372.37	3497.65	755.615	2066.8	1808.95	1306.71	1199.52	1582.69	1122.47	618.361	6161.95	2317.6	6729.46	7108.56
15.18_358.9947m/z	358.995	15.1788	neg	2-(Fluoromethoxy)-1,1,3,3,3-pentafluoro-1-propene (Compound A)	2424	Unclassified	Unclassified	Unclassified			39.8	0	2M-H	C4H2F6O	0.0460872	76741.6	81902.7	80248.7	80641.7	77872.6	80417	83291.7	77197.2	81346	87842.6	87427.3	79491.8	82677.1	80797.1	79144.8
2.50_508.0614m/z	508.061	2.50467	neg	Chondroitin sulfate	HMDB0000580	Organic oxygen compounds	Organooxygen compounds	Carbohydrates and carbohydrate conjugates	**	C00607	39.8	6.55	M+FA-H	C13H21NO15S	-0.0418396	74566.7	63737.8	66050.6	0.00535928	62203.1	4338.63	0.00535928	0.00535928	0.00535928	15350.3	0.00535928	264190	27402.1	64093	189286
0.06_123.1166m/z	123.117	0.0585333	pos	(3Z,6Z)-3,6-Nonadien-1-ol	HMDB0030957	Lipids and lipid-like molecules	Fatty Acyls	Fatty alcohols	*		39.7	8.31	M+H-H2O	C9H16O	-1.94378	10842.8	9577.09	9824.62	11144.7	9644.12	9502.36	15145.4	16552.4	13502.4	2213.29	11633.9	7754.59	7895.02	1787.17	4402.95
10.93_311.2227m/z	311.223	10.9255	neg	4-hydroxynonenal	LMFA06000051	Lipids and lipid-like molecules	Fatty Acyls	Fatty alcohols	*		39.7	0	2M-H	C9H16O2	-0.210111	5336.72	4820.75	4215.89	6449.18	4569.83	4324.46	4503.16	4463.46	5756.72	7352.79	4510.17	4045.84	4747.91	3962.83	3944.32
2.13_115.0366m/z	115.037	2.13118	pos	Glycerol	HMDB0000131	Organic oxygen compounds	Organooxygen compounds	Carbohydrates and carbohydrate conjugates	**	C00116	39.7	0	M+Na	C3H8O3	0.738875	715.457	537.141	604.792	870.128	1022.27	612.307	787.056	742.164	639.176	459.127	538.109	536.791	607.447	458.121	275.843
2.72_309.1091m/z	309.109	2.72173	neg	Ethosuximide M5	2600	Unclassified	Unclassified	Unclassified			39.7	0	2M-H	C7H9NO3	-0.439128	1566.46	1690.04	1933.72	812.484	564.491	1223.13	487.452	686.103	1799.99	1658.1	371.665	3581.46	2268.8	3094.49	4288.73
2.93_297.1074m/z	297.107	2.93498	pos	1-iodo-2-methylundecane	HMDB0062727	Organohalogen compounds	Organoiodides	Unclassified			39.7	0	M+H	C12H25I	0.0479334	18669.5	19571.1	19465.5	19175.8	5649.06	8212.16	12549.3	15833.1	24815.4	32032.3	23811.5	23768.7	30450.3	18962.8	24147.3
0.49_283.2641m/z	283.264	0.488617	neg	(Z)-3-Nonen-1-ol	HMDB0030959	Lipids and lipid-like molecules	Fatty Acyls	Fatty alcohols	*		39.6	0	2M-H	C9H18O	-0.58792	6529.16	4428.46	5529.4	5630.13	5232.37	4063.28	4601.12	4636.61	5946.73	5379.81	5502.07	5023.52	4649.64	5058.63	4686.97
0.91_275.1707m/z	275.171	0.910083	pos	Lysyl-Gamma-glutamate	HMDB0028965	Organic acids and derivatives	Carboxylic acids and derivatives	Amino acids, peptides, and analogues			39.6	8.16	M+H	C11H22N4O4	-2.55995	80769.2	81480	80554.6	49007.7	72092.2	66804.5	82244.2	145611	68173	74093.3	90641.3	109135	70121.9	19777.2	107880
10.87_320.2552m/z	320.255	10.8743	pos	2S-amino-octadeca-4E,6E-diene-1,3R-diol	LMSP01080059	Unclassified	Unclassified	Unclassified			39.6	6.71	M+Na	C18H35NO2	-2.68899	27692.5	27371.2	27857.7	60851.9	28326.8	32254.7	20091.8	12073.2	17042.7	45643.8	10518.2	8898.02	35556	8115.96	35098.6
12.79_327.2328m/z	327.233	12.7928	neg	5-Phenyl-1-pentanol	HMDB0031624	Lipids and lipid-like molecules	Fatty Acyls	Fatty alcohols	*		39.6	0	2M-H	C11H16O	-0.407182	1029.36	1184.85	1224.67	5159.55	1112.67	1173.19	725.009	3185.85	1213.11	156.642	357.28	581.348	128.142	1121.6	775.957
15.36_202.1082m/z	202.108	15.357	pos	Genipic acid	HMDB0036072	Organoheterocyclic compounds	Dihydrofurans	Unclassified			39.6	7.51	M+NH4	C9H12O4	4.37857	243194	234122	242659	258403	288749	272757	295752	274524	329960	221858	226471	209848	201452	211601	217716
15.97_255.2327m/z	255.233	15.9727	neg	Octanal	HMDB0001140	Organic oxygen compounds	Organooxygen compounds	Carbonyl compounds	*	C01545	39.6	0	2M-H	C8H16O	-1.11875	3550.63	2865.32	3911.19	4323.73	2931.38	3171.07	4218.16	4046.52	3610.87	3547.25	3406.3	3256.69	3503.57	4232.18	3725.96
2.76_251.0784m/z	251.078	2.76343	neg	Thymine	HMDB0000262	Organoheterocyclic compounds	Diazines	Pyrimidines and pyrimidine derivatives	**	C00178	39.6	0	2M-H	C5H6N2O2	-0.790271	1138.12	1299.07	1392.43	1730.6	1239.74	2692.74	1708.67	2252.59	5639.54	197.011	958.407	294.622	59.6638	283.77	447.218
9.27_255.1600m/z	255.16	9.27197	neg	Cyclohexane-1-carboxylate	67955	Organic acids and derivatives	Carboxylic acids and derivatives	Carboxylic acids	**	C09822	39.6	0	2M-H	C7H12O2	-0.828423	3044.32	2765.72	3495.96	3031.88	3197.57	3502.51	3622.23	3381.15	3367.6	3094.23	2832.07	3200.99	3037.07	3063.9	2866.17
0.51_107.0604m/z	107.06	0.51245	pos	1-(1-Oxopropyl)-1H-imidazole	65880	Unclassified	Unclassified	Unclassified			39.5	0	M+H-H2O	C6H8N2O	0.0656169	1121.25	1190.53	1328.98	1189.14	1000.72	1559.22	1760.85	1988.63	1215.27	813.27	1070.49	117.024	70.7496	4.08985	84.439
0.84_263.1455m/z	263.146	0.841983	pos	Streptidine	65537	Unclassified	Unclassified	Unclassified			39.5	3.9	M+H	C8H18N6O4	-2.6993	3.39172e+06	3.24998e+06	3.18224e+06	2.90253e+06	3.64559e+06	3.39781e+06	2.7081e+06	3.1239e+06	3.33957e+06	2.27829e+06	2.93473e+06	3.13204e+06	2.84533e+06	2.1428e+06	3.23486e+06
10.53_332.3302m/z	332.33	10.5282	pos	3Z,6Z,9Z,12Z,15Z-Tricosapentaene	LMFA11000180	Lipids and lipid-like molecules	Fatty Acyls	Hydrocarbons			39.5	4.82	M+NH4	C23H38	-3.00248	22455.9	21568.1	20195	461.365	461.81	113.585	269.072	157663	755.051	13474.9	37345.2	938.931	1746.78	822.183	1517.37
13.11_279.2328m/z	279.233	13.1122	neg	(Z)-6-Nonenal	87316	Organic oxygen compounds	Organooxygen compounds	Carbonyl compounds	*		39.5	0	2M-H	C9H16O	-0.525783	1147.09	1047.78	1039.35	8074.67	1523.33	952.784	611.86	4100.21	1170.69	125.595	517.729	244.749	0.00535928	419.547	0.00535928
14.32_247.1660m/z	247.166	14.3249	pos	Butenylcarnitine	LMFA07070053	Lipids and lipid-like molecules	Fatty Acyls	Fatty acid esters	*		39.5	13	M+NH4	C11H19NO4	3.16035	1.77841e+06	1.68834e+06	1.76763e+06	1.8434e+06	1.69932e+06	1.77301e+06	1.87636e+06	1.83455e+06	1.83422e+06	1.64234e+06	1.65357e+06	1.61735e+06	1.56947e+06	1.56069e+06	1.65846e+06
14.43_441.2028m/z	441.203	14.4269	neg	(3-Phenylpropionyl)glycine methyl ester	6387	Unclassified	Unclassified	Unclassified			39.5	0	2M-H	C12H15NO3	-0.626645	2449.62	2879.31	2567.28	6938.68	2906	3063.22	2802.7	2793.39	2530.94	2886.11	3373.17	2326.35	2153.88	1953.4	1480.94
15.34_149.0943m/z	149.094	15.3399	pos	(3xi,5Z)-1,5-Octadien-3-ol	HMDB0030966	Lipids and lipid-like molecules	Fatty Acyls	Fatty alcohols	*		39.5	9.48	M+Na	C8H14O	4.78164	68844.8	66827.3	66274	69130.9	74375.3	68726.8	77928.8	91494.7	101242	68206.5	68174.7	69668	65173.4	63703.6	75051.3
15.91_283.2642m/z	283.264	15.9088	neg	Nonan-2-one	LMFA12000052	Organic oxygen compounds	Organooxygen compounds	Carbonyl compounds	*		39.5	0	2M-H	C9H18O	-0.348579	2055.28	1542.07	1861.53	2063.35	1616.87	1628.82	2145.84	1969.13	1684.51	1779.64	1773.72	1666.56	1828.07	2313.47	1885.62
4.25_237.1228m/z	237.123	4.25085	pos	AAPH	64879	Unclassified	Unclassified	Unclassified			39.5	0	M+K	C8H18N6	1.61362	9974.75	9664.05	10734.6	6244.7	9470.04	8585.28	5503.41	13915.8	24013.8	6221.22	3130.76	17614.5	9587	26168.4	23825.8
0.51_103.0391m/z	103.039	0.51245	pos	Acetoacetic acid	276	Organic acids and derivatives	Keto acids and derivatives	Short-chain keto acids and derivatives	**	C00164	39.4	0	M+H	C4H6O3	0.783014	1021.41	1033.47	1008.67	867.221	869.684	2198.03	1346.57	1678.55	1315.96	1257.87	844.545	346.803	400.212	559.831	409.015
0.57_148.9768m/z	148.977	0.569583	pos	Glycerol alpha-monochlorohydrin	HMDB0031334	Organohalogen compounds	Halohydrins	Chlorohydrins		C18676	39.4	24.4	M+K	C3H7ClO2	1.29077	65951.9	73110.1	79374.6	106092	104683	126766	151590	147422	139871	75586.2	86809.6	73485.7	78667.6	89078.4	76464.2
0.64_478.8500m/z	478.85	0.640017	neg	3-(3,5-Diiodo-4-hydroxyphenyl)lactate	HMDB0059636	Phenylpropanoids and polyketides	Phenylpropanoic acids	Unclassified		C04367	39.4	0	M+FA-H	C9H8I2O4	1.41907	27392.7	33750.3	37531.6	26177.8	39343.6	30921	18150.9	35879.6	23077	18193.3	10927.9	37210.3	23550	25707.5	36127.9
0.84_136.0478m/z	136.048	0.841983	pos	Creatinine	HMDB0000562	Organic acids and derivatives	Carboxylic acids and derivatives	Amino acids, peptides, and analogues	**	C00791	39.4	5.67	M+Na	C4H7N3O	-2.61903	257433	242396	244620	227043	166950	220162	232953	220677	228716	239582	259629	251900	230118	208941	235596
1.44_176.9716m/z	176.972	1.43827	pos	Fosfomycin	2963	Organic acids and derivatives	Organic phosphonic acids and derivatives	Organic phosphonic acids	**	C06454	39.4	0	M+K	C3H7O4P	1.43704	248677	242389	251322	264172	257785	260023	278243	261760	278133	241051	244430	230784	234607	206407	229387
13.67_355.1580m/z	355.158	13.6659	neg	Hydroxyzine	HMDB0014697	Benzenoids	Benzene and substituted derivatives	Diphenylmethanes		C07045	39.4	25	M-H2O-H	C21H27ClN2O2	-0.727875	24013.1	22675.4	19494.7	91534	27354.3	19704.6	17271.1	48056.9	19941.2	19990.4	18207.7	17575.2	10867.1	21184.7	15795
4.01_232.0580m/z	232.058	4.0091	pos	Deoxyribose 5-phosphate	63109	Organic oxygen compounds	Organooxygen compounds	Carbohydrates and carbohydrate conjugates	**	C00673	39.4	0	M+NH4	C5H11O7P	-0.472956	2931.03	3156.64	2871.4	0.00535928	2087.48	2566.82	296.029	0.00535928	0.00535928	4528.49	5176.46	7468.41	4670.88	2434.52	7430.76
4.57_252.0875m/z	252.088	4.56678	neg	N-Acetylvanilalanine	62449	Organic acids and derivatives	Carboxylic acids and derivatives	Amino acids, peptides, and analogues			39.4	0	M-H	C12H15NO5	-0.912258	758.497	495.645	518.727	720.085	596.269	395.908	965.277	845.146	717.112	516.183	772.95	295.509	430.559	349.692	459.425
4.59_331.1274m/z	331.127	4.58765	neg	Flecainide meta-O-dealkylated	2702	Unclassified	Unclassified	Unclassified			39.4	0	M-H	C15H19F3N2O3	-0.306307	1730.19	2079.53	2043.92	316.749	524.02	801.353	523.765	775.657	1996.22	1588.87	252.2	5401.65	3317.94	7859.11	5853.3
4.65_130.1589m/z	130.159	4.64527	pos	1-Octene	88470	Hydrocarbons	Unsaturated hydrocarbons	Unsaturated aliphatic hydrocarbons			39.4	0	M+NH4	C8H16	-1.2323	7312.54	7115.78	7088.68	3795.74	4227.67	3506.75	3151.08	3225.01	3716.96	7602.62	9107.07	4159.77	8075.28	3204.4	3911.87
7.91_415.0669m/z	415.067	7.90805	neg	Fraxetin	44399	Unclassified	Unclassified	Unclassified	***		39.4	0	2M-H	C10H8O5	-0.375254	3316.91	3760.66	3408.09	3441.58	3911.23	4179.12	3776.75	4529.64	4314.26	3656.21	3332.72	3751.89	4072.24	3304.01	3400.25
8.84_315.1813m/z	315.181	8.84468	neg	2-n-Propyl-4-oxopentanoic acid	HMDB0060683	Organic acids and derivatives	Keto acids and derivatives	Gamma-keto acids and derivatives	**	C16655	39.4	0	2M-H	C8H14O3	-0.0614442	1478.39	1631.44	1750.55	1968.54	1395.41	1198.72	1365.58	1547.13	1642.03	2038.14	1876.7	1942.14	2342.81	1504.97	1867.46
9.58_309.1707m/z	309.171	9.57722	neg	5-Hydroxy-1-(4-hydroxyphenyl)-3-decanone	64192	Unclassified	Unclassified	Unclassified			39.4	0	M+FA-H	C16H24O3	-0.319101	10773.7	11361.7	10357.1	11332.8	10961.2	11742	12071.5	10786.3	10675.2	11211.6	12090.6	10851	11387.4	10661.3	10577
0.60_239.0166m/z	239.017	0.603633	pos	5-Carboxymethyl-2-hydroxymuconate	63509	Unclassified	Unclassified	Unclassified			39.3	0	M+Na	C8H8O7	1.55116	7833.58	8953.75	9855.63	7218.47	11413.5	12753.4	4371.67	10211.9	8527.71	5637.74	1951.23	10042.7	4973.76	5930.43	7829.86
0.62_259.0785m/z	259.078	0.622667	neg	4-Fluorocyclohexadiene-cis,cis-1,2-diol	71224	Unclassified	Unclassified	Unclassified			39.3	0	2M-H	C6H7FO2	-1.10455	2801.5	3165.31	3150.38	3453.67	2291.59	3888.08	2427.24	4026.75	2268.44	1802.95	931.469	2352.53	1714.9	2532.57	2033.78
1.78_173.1169m/z	173.117	1.78117	pos	9-oxo-nonanoic acid	74794	Lipids and lipid-like molecules	Fatty Acyls	Fatty acids and conjugates	**	C16322	39.3	0	M+H	C9H16O3	-1.67585	12317.5	11391.4	10223.2	10325.9	9810.97	9834.27	9524.24	9587.36	9170.39	10711.1	11365.3	10381.3	10439.3	8788.09	9411.5
10.21_271.1915m/z	271.191	10.2079	neg	5-Tetradecenoic acid	HMDB0000499	Lipids and lipid-like molecules	Fatty Acyls	Fatty acids and conjugates	*		39.3	0	M+FA-H	C14H26O2	-0.0886978	11700.3	11570.1	11546.5	12085.6	12661.2	12803.2	11591.9	10597.7	11165.9	13393.4	12586.1	12633	11786.7	11495.6	11992.2
11.08_480.4036m/z	480.404	11.0847	pos	(3beta,22R,23R,24S)-3,22,23-Trihydroxystigmastan-6-one	HMDB0039713	Lipids and lipid-like molecules	Steroids and steroid derivatives	Stigmastanes and derivatives	*		39.3	3.34	M+NH4	C29H50O4	-2.49867	45945.5	41879.9	43984.8	1057.75	4547.38	9686.44	3620.27	6306.68	6331.59	122151	128208	44928.6	177147	5651.58	56094.4
11.11_608.3180m/z	608.318	11.1102	neg	OOB-PE	LMGP20020034	Lipids and lipid-like molecules	Glycerophospholipids	Oxidized glycerophospholipids			39.3	7.49	M+FA-H	C27H50NO9P	-4.52624	47474.7	46546.2	46539.7	137897	112997	117044	44429.5	80975.5	47357.5	11721.8	8725.76	22110	7727.39	42755.1	25304.8
11.26_439.3062n	440.313	11.2575	pos	PC(O-12:0/O-1:0)	40186	Unclassified	Unclassified	Unclassified			39.3	0	M+H, M+Na	C21H46NO6P	-0.275351	90691.7	85042.8	84664.2	251972	70974.5	102346	93995.4	110330	102112	51357.6	26301.7	40727.2	50157.9	93169.8	54160.6
15.80_120.0556m/z	120.056	15.7993	pos	Isoniazid	848	Organoheterocyclic compounds	Pyridines and derivatives	Pyridinecarboxylic acids and derivatives	**	C07054	39.3	0	M+H-H2O	C6H7N3O	-0.0381714	38806.3	38493.1	48462.8	41962.1	48794	48330.1	54164.7	48016	54766.8	39884.8	39715.8	36295.6	33036.8	40718.2	37542.6
3.43_137.1322m/z	137.132	3.43008	pos	(+)-Limonene	LMPR0102090013	Lipids and lipid-like molecules	Prenol lipids	Monoterpenoids	**	C06099	39.3	0	M+H	C10H16	-2.34937	1529.05	1637.53	1592.06	1261.46	1024.83	1107.61	1284.02	1123.27	1229.77	1461.38	1459.53	1553.99	1673.89	1877.22	1492.32
3.75_204.1226m/z	204.123	3.74785	pos	DL-Acetylcarnitine	LMFA07070060	Lipids and lipid-like molecules	Fatty Acyls	Fatty esters	**	C02571	39.3	0	M+H	C9H17NO4	-1.97866	8726.57	8290.75	9607.27	6581.75	174.395	9419.59	11730.6	4029.34	4959.61	8834.34	14420	13787.4	10655.6	8974.95	13079.9
3.80_188.1157n	189.123	3.80385	pos	Glycylleucine	HMDB0000759	Organic acids and derivatives	Carboxylic acids and derivatives	Amino acids, peptides, and analogues	***	C02155	39.3	0	M+H, M+Na	C8H16N2O3	-1.96	21514.7	20946.9	19418.1	20628.7	11645.1	13852.5	12171.3	13925.1	17524	20491.1	21277.9	30195.2	17023.9	25246.2	30915.1
4.67_405.2238m/z	405.224	4.67103	neg	N-lactoyl-Leucine	HMDB0062176	Organic acids and derivatives	Carboxylic acids and derivatives	Amino acids, peptides, and analogues	***		39.3	0	2M-H	C9H17NO4	-1.12915	772.939	648.948	759.585	383.602	322.225	142.17	0.00535928	500.323	2006.11	692.034	0.00535928	1899.26	895.283	2588.86	2674.46
5.11_260.0539m/z	260.054	5.10828	neg	Glycerylphosphorylethanolamine	HMDB0000114	Lipids and lipid-like molecules	Glycerophospholipids	Glycerophosphoethanolamines	**	C01233	39.3	0	M+FA-H	C5H14NO6P	-0.745551	1675.52	1631.4	2040.53	3596.24	2959.49	1982.41	3900.56	3332.02	3359.12	740.907	1721.87	657.806	1158.4	165.613	527.415
5.36_292.9866m/z	292.987	5.35672	neg	Sodium citrate	69553	Unclassified	Unclassified	Unclassified			39.3	0	M-H	C6H9Na3O9	-0.34976	6438.49	4645.75	5819.58	4925.12	5626.79	6160.54	4956.71	5953.05	5197.93	6450.73	6423.26	7493.55	6911.71	8019.43	7109.72
7.58_242.1758m/z	242.176	7.58192	neg	N-methylundec-10-enamide	65467	Unclassified	Unclassified	Unclassified			39.3	0	M+FA-H	C12H23NO	-1.76757	10275.6	11393.6	10706.8	9127.94	8324.24	10916.8	9407.23	8152.43	7405.01	13615.4	9290.4	10740.7	13547	9825.77	12185.4
7.87_491.1193m/z	491.119	7.86727	neg	Glucoobtusifolin	HMDB0029617	Benzenoids	Anthracenes	Anthraquinones	*	C10381	39.3	0	M+FA-H	C22H22O10	-0.547923	58159.8	60558.1	57097	59090	59738.6	59848.7	58791.6	56240	60023.2	57854.7	58477.2	56238.9	60046.8	59142.9	59069.7
0.51_120.0556m/z	120.056	0.51245	pos	6-Aminonicotinamide	44444	Unclassified	Unclassified	Unclassified			39.2	0	M+H-H2O	C6H7N3O	-0.370905	1033.89	1282.94	1327.26	1802.71	1609.73	2173.94	2144.37	2930.73	1783.01	1346.73	1325.74	237.209	216.026	226.14	250.666
0.51_255.2327m/z	255.233	0.5099	neg	(R)-Sulcatol	LMFA05000566	Lipids and lipid-like molecules	Fatty Acyls	Fatty alcohols	*	C07288	39.2	0	2M-H	C8H16O	-1.12457	11232.8	7758.17	9410.12	9395.68	10206.1	7783.11	8180.7	8154.29	11245.4	10166.5	11188.6	9233.01	8702.36	9745.39	8697.2
1.09_427.0384m/z	427.038	1.09112	neg	3,5-Dinitroguaiacol	71560	Unclassified	Unclassified	Unclassified			39.2	0	2M-H	C7H6N2O6	1.2236	116.18	91.599	153.034	254.177	108.017	116.717	230.235	169.318	62.796	89.7794	109.665	83.8408	79.8069	83.6708	75.1373
1.65_257.0276m/z	257.028	1.65148	neg	Cyanuric acid	HMDB0041861	Organoheterocyclic compounds	Triazines	1,3,5-triazines	**	C06554	39.2	0	2M-H	C3H3N3O3	0.11165	1067.91	1106.99	1208.07	0.00535928	3514.69	0.00535928	0.00535928	0.00535928	0.00535928	0.00535928	0.00535928	3135.2	0.00535928	29526.9	5818.37
1.92_144.1380m/z	144.138	1.92038	pos	3-Octen-2-one	89357	Organic oxygen compounds	Organooxygen compounds	Carbonyl compounds	*		39.2	0	M+NH4	C8H14O	-2.32361	2242.39	1933.68	1520.46	1183.96	1144.03	1338.83	805.422	1612.96	1163.02	1882.56	1596.68	1525.7	1203.07	1542.22	1590.84
10.08_193.1221m/z	193.122	10.081	pos	Jasmonic acid	HMDB0032797	Lipids and lipid-like molecules	Fatty Acyls	Lineolic acids and derivatives	***	C08491	39.2	0	M+H-H2O	C12H18O3	-1.20267	2721.37	2858.67	2229.43	2746.96	2187.86	2399.37	2890.94	2684.29	2584.32	2336.7	2595.86	2614.21	2305.98	2175.77	1920.42
10.21_283.1914m/z	283.191	10.2079	neg	4-ene-Valproic acid	LMFA01030982	Lipids and lipid-like molecules	Fatty Acyls	Fatty acids and conjugates	**	C16648	39.2	0	2M-H	C8H14O2	-0.328042	3512.06	3758.5	3136.92	3232.97	4017.02	3353.2	2957.37	3549.35	3166.61	3627.19	3607.38	3459.25	3223.15	2867.75	3426.59
11.27_589.2483m/z	589.248	11.274	neg	N6,N6-Dimethyladenosine	65975	Unclassified	Unclassified	Unclassified			39.2	0	2M-H	C12H17N5O4	-0.969472	4943.16	4013.17	4581.77	17956.7	10511.1	11510.8	3903.33	9033.11	2650.34	0.00535928	0.00535928	837.403	375.485	3818.05	1982.44
11.48_465.3221n	466.329	11.4846	pos	PC(P-15:0/0:0)	40399	Lipids and lipid-like molecules	Glycerophospholipids	Glycerophosphocholines			39.2	0	M+H, M+Na	C23H48NO6P	0.438834	69655.2	74523.8	71460.9	279058	116728	121749	132923	88650	64391.2	34884.1	16233.4	16355.6	32724.7	34817.7	21493.9
15.16_350.9888m/z	350.989	15.1595	neg	Sedoheptulose 1,7-bisphosphate	HMDB0060274	Organic oxygen compounds	Organooxygen compounds	Carbohydrates and carbohydrate conjugates	**	C00447	39.2	0	M-H2O-H	C7H16O13P2	0.148532	5189.6	2937.67	5225.71	5123.79	4740.95	5626.31	3373.66	4215.36	4541.79	4961.16	4909.23	3844.12	4788.77	4784.62	4801.84
15.39_244.9851m/z	244.985	15.3908	neg	Octafluorocyclobutane	HMDB0031292	Organohalogen compounds	Organofluorides	Unclassified			39.2	0	M+FA-H	C4F8	-1.72872	9558.35	9850.15	7792.55	8442.35	9370.39	9663.53	9972.07	8689.99	9074.5	10734.9	10712.3	10754.6	10285.9	8719.83	9790.91
15.58_169.0716m/z	169.072	15.5814	pos	N-Cyclopropylammelide	69836	Unclassified	Unclassified	Unclassified			39.2	0	M+H	C6H8N4O2	-2.48553	5304.15	5231.55	4576.65	13168.8	9273.01	6560.31	8613.29	7251.22	6405.18	4825.48	5583.64	4541.32	10473.2	5522.29	6340.06
15.93_102.0319n	103.039	15.9265	pos	2-Methyl-3-oxopropanoic acid	HMDB0001172	Organic oxygen compounds	Organooxygen compounds	Carbonyl compounds	**	C00349	39.2	0	M+H, M+NH4	C4H6O3	2.38217	2622.25	2943.55	2623.32	2768.51	3104.97	2558.2	2330.36	2747.15	1922.92	2921.05	1878.61	2098.81	2553.52	3338.83	2672.15
15.97_134.0460m/z	134.046	15.9727	neg	4-Hydroxy-L-threonine	3259	Unclassified	Unclassified	Unclassified			39.2	0	M-H	C4H9NO4	0.555205	11016.6	9900.88	10218.9	12192.9	9849.66	9828.51	13296.1	10565.2	9110.39	11461.6	14770.7	10917.4	12303.3	12270.8	12097.9
2.27_185.1532m/z	185.153	2.27332	pos	(Z)-3-Methyl-3-decenoic acid	HMDB0031062	Lipids and lipid-like molecules	Fatty Acyls	Fatty acids and conjugates	*		39.2	0	M+H	C11H20O2	-2.07005	18056	16646.2	15601.9	14092.5	13300.2	14902.5	16091	14911.1	14346.7	15449.7	15148.1	14115.1	13673.3	13168.2	13139.2
2.61_403.0480m/z	403.048	2.60528	neg	1,2-Glyceryl dinitrate glucuronide	1583	Unclassified	Unclassified	Unclassified			39.2	0	M+FA-H	C9H14N2O13	0.450921	310314	302283	279872	345113	276882	316871	314025	316595	323617	210365	395902	406887	288780	331766	356529
2.99_351.1322m/z	351.132	2.9915	neg	N-Benzooxazol-2-yl-guanidine	96363	Unclassified	Unclassified	Unclassified			39.2	0	2M-H	C8H8N4O	-0.411257	1945.29	2136.81	2189.76	847.581	1519.8	544.255	633.965	614.788	1148.8	289.221	615.061	0.00535928	1068.58	1633.87	2257.35
3.47_240.1014m/z	240.101	3.4674	pos	Mefenamic acid Metabolite (Anthranilic acid, N-(a3-hydroxy-2,3-xylyl)-)	1099	Unclassified	Unclassified	Unclassified			39.2	0	M+H-H2O	C15H15NO3	-1.90995	1527.42	1932.36	1779.55	5298.65	5160.25	3685.2	3970.42	6777.29	3966.53	357.275	1065.87	241.112	641.016	91.2591	373.542
4.72_193.0829m/z	193.083	4.72323	pos	7-Cyano-7-deazaguanine	71122	Unclassified	Unclassified	Unclassified			39.2	0	M+NH4	C7H5N5O	-1.71354	1675.08	1588.75	1749.07	2534.17	2086.6	1736.36	1516.36	2131.73	2133.75	1631.29	1627.98	1856.49	1510.95	1219.71	1383.35
5.19_283.0821m/z	283.082	5.19157	neg	Propanoic acid, 2-hydroxy-3-[2-(2-propenyloxy)phenoxy]-	1685	Unclassified	Unclassified	Unclassified			39.2	0	M+FA-H	C12H14O5	-0.895002	6305.15	5913.59	6381.6	9105.2	9545	5997.97	8686.51	10493.5	11279.8	4758.73	6220.25	1571.8	4167.03	627.427	1430.85
5.33_204.1227m/z	204.123	5.32685	pos	Succinylmonocholine	2522	Unclassified	Unclassified	Unclassified			39.2	0	M+H	C9H17NO4	-1.82966	4014.72	3907.6	3453.68	3509.36	3041.65	3113.6	4265.38	3735.42	3274.74	2311.09	3818.75	3194.42	3114.29	3406.93	3422.05
5.59_261.1342m/z	261.134	5.5859	neg	Undecanedioic acid	LMFA01170007	Lipids and lipid-like molecules	Fatty Acyls	Fatty acids and conjugates	*		39.2	0	M+FA-H	C11H20O4	-0.888895	1363.08	1437.5	1341.66	1154.85	1080.59	1203.99	1237.09	1013.02	1134.54	1429.1	3675.79	1879.11	1357.43	1121.16	2876.13
6.08_337.1227m/z	337.123	6.08463	neg	N-HFG	64631	Unclassified	Unclassified	Unclassified			39.2	0	2M-H	C7H8FN3O	-1.01881	738.419	1020.33	670.918	337.216	319.324	0.00535928	464.246	602.262	633.828	838.066	0.00535928	1443.28	616.35	2169.89	1840.1
6.52_171.1016m/z	171.102	6.51793	neg	N(tele)-methylhistaminium	HMDB0062574	Organic nitrogen compounds	Organonitrogen compounds	Amines			39.2	0	M+FA-H	C6H12N3+	2.1848	797.223	843.853	854.324	779.072	679.158	985.722	853.695	882.717	886.483	620.972	848.769	805.99	1097.26	1098.69	753.208
8.60_227.1284m/z	227.128	8.60055	neg	Delta-Hexanolactone	HMDB0000453	Organoheterocyclic compounds	Lactones	Delta valerolactones	*		39.2	0	2M-H	C6H10O2	-2.21108	2467.75	2522.66	2403.07	2295.46	2388.72	1838	2769.59	2293.3	2549.73	2699.6	1750.34	2163.3	2302.48	2220.47	2357.96
0.02_117.0546m/z	117.055	0.0223833	pos	3-methyl-2-oxo-butanoic acid	LMFA01020274	Organic acids and derivatives	Keto acids and derivatives	Short-chain keto acids and derivatives	**	C00141	39.1	0	M+H	C5H8O3	-0.559073	3561.91	3557.37	3317.33	5261.11	4265.33	5383.41	11809.9	12376.8	7734.9	1587.66	5388.35	1686.8	2622.26	545.015	1843.01
0.35_86.0368n	131.035	0.347167	neg	Oxolan-3-one	HMDB0002523	Organoheterocyclic compounds	Dihydrofurans	Furanones			39.1	7.3	M+FA-H, 2M-H	C4H6O2	-0.0713292	3269.29	3734.93	2907.72	3960.38	3058.56	1969.24	23215.2	3228.29	2926.06	2409.95	2985.38	3020.05	2988.62	2540.1	3548.95
0.51_108.0203m/z	108.02	0.5099	neg	1-Methyl-4-nitroimidazole	HMDB0060659	Organoheterocyclic compounds	Azoles	Imidazoles	**	C16621	39.1	0	M-H2O-H	C4H5N3O2	-0.396508	2036.89	1935.52	1914.09	2319.86	2248.72	1207.52	3270.35	1295.36	2156.24	1821.26	1972.21	2177.42	2020	1760.17	2270.96
0.51_223.0278m/z	223.028	0.5099	neg	3,3'-Thiobispropanoic acid	87455	Organic acids and derivatives	Carboxylic acids and derivatives	Dicarboxylic acids and derivatives			39.1	0	M+FA-H	C6H10O4S	-2.16086	2027.67	2144.3	2228.37	1839.33	2626.45	1067.22	1923.08	1424.67	2579.28	1727.67	2828.69	2344.98	2870.9	1705.13	2509.14
0.55_125.8977m/z	125.898	0.552433	neg	Iodide	HMDB0012238	Homogeneous non-metal compounds	Homogeneous halogens	Unclassified	**	C00708	39.1	0	M-H	I-	4.04357	61.5803	43.7314	52.8349	37.9453	35.345	39.148	46.8152	59.8173	24.2295	73.9639	96.6411	58.3244	34.496	68.9627	261.126
0.59_141.0062m/z	141.006	0.586617	pos	Urea phosphate salt	95059	Unclassified	Unclassified	Unclassified			39.1	0	M+H-H2O	CH7N2O5P	1.38891	1797.78	1280.38	2162.88	2169.02	1571.12	1821.14	2917.27	1679.75	2585.16	2061.12	1456.79	2239.11	1790.98	908.934	1240.92
0.64_126.1024m/z	126.102	0.637683	pos	2,3-Dimethylpyrazine	88870	Organoheterocyclic compounds	Diazines	Pyrazines	*		39.1	0	M+NH4	C6H8N2	-1.25916	6733.61	6821.88	6291.08	17325.1	748.553	845.405	3009.26	1142.23	4551.92	19478.9	31970.7	1777.68	12390.5	2325.27	706.167
0.65_294.0808n	295.088	0.654717	pos	Cyanthoate	72733	Unclassified	Unclassified	Unclassified			39.1	0	M+H, M+Na, M+K	C10H19N2O4PS	1.54928	126904	99612.9	94377	35084.7	72186.3	75657.8	27130.6	57829.9	28669.8	85207	56870	143407	81204.5	101597	155296
0.67_215.0789m/z	215.079	0.671733	pos	FR 900098	63607	Unclassified	Unclassified	Unclassified			39.1	0	M+NH4	C5H12NO5P	-1.24102	28967.1	25096.1	29139.4	176337	40601	29967.4	41943.1	76661.7	60835.9	14668.5	6081.05	5845.95	17352.1	1397.77	4496.48
0.72_124.0868m/z	124.087	0.722817	pos	DL-Histidinol	63491	Unclassified	Unclassified	Unclassified			39.1	0	M+H-H2O	C6H11N3O	-0.933532	139405	157129	146601	38746.7	54253.1	90214.1	67629.9	62246.8	80760.6	178985	177979	325540	179627	247014	311438
0.74_233.0773m/z	233.077	0.744983	neg	L-2-Amino-3-oxobutanoic acid	HMDB0006454	Organic acids and derivatives	Carboxylic acids and derivatives	Amino acids, peptides, and analogues	**	C03508	39.1	0	2M-H	C4H7NO3	-2.40481	43576.2	39350.5	41460.5	33652.5	53718.9	52147	28401.1	25287.6	40228.8	33881.7	9424.91	56183.1	35676.6	70596.3	56786.2
0.81_215.0321m/z	215.032	0.813083	neg	2-C-Methyl-D-erythritol 4-phosphate	64013	Unclassified	Unclassified	Unclassified			39.1	0	M-H	C5H13O7P	-2.28042	734813	769802	750147	912754	1.18489e+06	760078	775707	938373	1.07574e+06	495855	391598	817703	531500	895303	719166
0.91_246.1323n	247.14	0.910083	pos	Octopine	3377	Unclassified	Unclassified	Unclassified			39.1	0	M+H, M+Na	C9H18N4O4	-2.00938	18583.6	14876.1	22855.9	29862.8	40035	32310.9	23903.5	35484.9	35412.9	10304.7	19887.3	13127	12425.2	7735.92	16399.9
0.91_313.1497m/z	313.15	0.910083	pos	Asparaginyl-Tyrosine	HMDB0028743	Organic acids and derivatives	Carboxylic acids and derivatives	Amino acids, peptides, and analogues			39.1	6.14	M+NH4	C13H17N3O5	-3.05105	55656.8	60555.8	56944.4	16877.8	128391	31419.6	16220.5	37943.6	14810.8	21009.5	54191.6	72475.5	29303.7	37910.1	64982.5
1.28_123.0440m/z	123.044	1.28495	pos	Benzoic acid	HMDB0001870	Benzenoids	Benzene and substituted derivatives	Benzoic acids and derivatives	***	C00539	39.1	0	M+H	C7H6O2	-0.141024	69569.2	64161.9	61231.3	52304.6	47175	46473.6	47319.9	53907.4	53442.2	62187.6	69754.7	65738.7	61359.9	53325.7	67515
1.29_112.0153m/z	112.015	1.29013	neg	Azomycin	70132	Unclassified	Unclassified	Unclassified			39.1	0	M-H	C3H3N3O2	0.72954	1477	2112.2	1864.41	0.00535928	2455.46	0.00535928	0.00535928	0.808687	4.04436	9.23586	3.99302	4758.2	4.19444	1045.73	3515.28
11.37_104.1072m/z	104.107	11.3712	pos	Iso-Valeraldehyde	58421	Organic oxygen compounds	Organooxygen compounds	Carbonyl compounds	*	C07329	39.1	0	M+NH4	C5H10O	2.04711	6623.88	7286.25	8178.2	15585.4	9861.54	8716.56	6410.82	10216	7991.96	4600.79	3723.13	8307.67	4719.74	10224.5	8398.29
11.75_198.0168m/z	198.017	11.7457	pos	O-Phospho-4-hydroxy-L-threonine	HMDB0006802	Organic acids and derivatives	Carboxylic acids and derivatives	Amino acids, peptides, and analogues	**	C06055	39.1	0	M+H-H2O	C4H10NO7P	2.82645	5537.46	5778.19	5713.64	6041.32	6160.77	4911.79	5486.63	4541.97	4849.37	4419.28	5289.97	4962.8	5522.37	5306.61	5196.55
11.77_105.0425m/z	105.042	11.7651	pos	2-Methylimidazole	72981	Unclassified	Unclassified	Unclassified			39.1	0	M+Na	C4H6N2	1.83118	2351.17	2412.6	2699.64	2799.93	2961.14	2465.08	2624.91	2436.23	2601.79	1842.17	2285.48	1859.66	1992.13	2109.48	2250.16
14.21_105.0425m/z	105.042	14.2134	pos	4-Methylimidazole	72982	Unclassified	Unclassified	Unclassified			39.1	0	M+Na	C4H6N2	1.75867	113443	111663	121396	137538	124963	128938	134623	130743	128245	105900	108684	108700	106562	108002	118415
15.04_107.0604m/z	107.06	15.0428	pos	2-Methoxy-6-methylpyrazine	HMDB0040143	Organoheterocyclic compounds	Diazines	Pyrazines			39.1	0	M+H-H2O	C6H8N2O	0.578735	854.679	1056.96	993.219	1106.63	1483.02	1264.55	1038	355.301	1030.49	1068.16	1164.42	1044.88	1162.02	800.288	1315.15
15.75_142.0496m/z	142.05	15.7453	pos	2-aminomuconic acid semialdehyde	LMFA01060191	Organic acids and derivatives	Carboxylic acids and derivatives	Amino acids, peptides, and analogues	**	C03824	39.1	0	M+H	C6H7NO3	-2.11694	4408.65	4398.23	3167.33	2617.66	1307.57	2401.74	944.218	1821.65	1711.94	2994.91	3092.18	2600.6	3018.52	2552.63	2767.36
15.91_108.0203m/z	108.02	15.9088	neg	I-Methyl-4-nitro-imidazole	1193	Unclassified	Unclassified	Unclassified			39.1	0	M-H2O-H	C4H5N3O2	-0.486024	928.141	897.789	1284.34	1056.71	1081.92	1243.99	1434.25	1032.89	870.595	1397.8	1075.38	1023.91	1413.27	1135.26	1024.87
3.64_259.1297m/z	259.13	3.63648	neg	d-Dethiobiotin	3351	Lipids and lipid-like molecules	Fatty Acyls	Fatty acids and conjugates	**	C01909	39.1	0	M+FA-H	C10H18N2O3	-1.00953	7386.73	7501.92	7925.44	4003.3	4082.18	4089.56	3044.24	4326.73	4614.88	6738.04	2988.18	17543.1	8175.05	18223.5	19409.3
4.11_339.0571m/z	339.057	4.11355	neg	3,4,5-trihydroxy-6-[(3-methoxy-3-oxopropanoyl)oxy]oxane-2-carboxylic acid	HMDB0130026	Organic oxygen compounds	Organooxygen compounds	Carbohydrates and carbohydrate conjugates			39.1	0	M+FA-H	C10H14O10	0.84979	18521.2	17201	16457.5	15823.1	16698.7	14413	14851.5	14600.5	15401.6	19338.2	22047.8	14838.7	17885.3	13655.3	15317.1
4.14_303.1464m/z	303.146	4.13975	pos	8-Hydroxymianserin	1272	Unclassified	Unclassified	Unclassified			39.1	0	M+Na	C18H20N2O	-1.387	38809.7	41243	42099.9	40092.4	38659.8	45646.3	41592.4	43876	42200.3	37614.9	39069.6	40577.7	36489.1	35984.7	38967.4
4.16_163.0339m/z	163.034	4.1588	pos	Trifluoromethyl-bismethyl ketone	HMDB0061928	Organic oxygen compounds	Organooxygen compounds	Carbonyl compounds			39.1	0.882	M+Na	C5H7F3O	-1.88676	3143.07	3766.58	3767.89	1540.53	3260.56	3167.38	4666.27	2974.98	3364.33	3579.14	4010.53	1344.17	4390.17	764.319	1244.44
4.30_310.1809m/z	310.181	4.30375	pos	Simulansine	HMDB0041539	Organoheterocyclic compounds	Quinolines and derivatives	Quinolones and derivatives			39.1	16.7	M+H-H2O	C20H25NO3	2.1711	19073.9	18172.1	17067.6	637.11	0.00535928	1226.61	291.038	630.625	6841.34	15241.1	5486.7	25257.9	34505.4	79572.3	29180.4
4.90_171.0986m/z	171.099	4.90098	pos	FAPy-adenine	HMDB0004816	Organoheterocyclic compounds	Diazines	Pyrimidines and pyrimidine derivatives		C06502	39.1	4.48	M+NH4	C5H7N5O	-1.6868	9696.92	12667.2	15367.9	5805.65	5064.06	5715.51	5703.09	5631.35	4724.79	5227.71	6230.09	6506.76	4684.35	5186.17	4969.49
5.06_242.0914n	243.099	5.06155	pos	Thymidine	HMDB0000273	Nucleosides, nucleotides, and analogues	Pyrimidine nucleosides	Pyrimidine 2'-deoxyribonucleosides	**	C00214	39.1	5.3	M+H, M+K, M+Na	C10H14N2O5	4.71675	51261.1	50614.7	52578.7	139721	8933.98	7815.36	7935.19	9594.95	77984.6	379083	7098.45	6335.05	23525	39267.1	5717.97
5.53_187.1260m/z	187.126	5.53087	pos	4-Butyl-5-ethylthiazole	94606	Organoheterocyclic compounds	Azoles	Thiazoles			39.1	0	M+NH4	C9H15NS	-2.15309	16668	15464.7	16382.1	17685.9	16360.8	16729.1	16617.9	17738	16095.4	14592.3	15713.6	15846	14185.2	14401.8	15531.6
7.71_213.1091m/z	213.109	7.70962	pos	2-Amino-4-hydroxy-6-(hydroxymethyl)-7,8-dihydropteridine	3335	Unclassified	Unclassified	Unclassified			39.1	0	M+NH4	C7H9N5O2	-1.60044	23121.4	20761	16725.5	15243	13470.9	12546.5	12104.4	11258.6	11296.2	17569.2	18888	17070	16443	15766.8	15482.6
7.75_144.0652m/z	144.065	7.75045	pos	N-Methylglutamic acid	44791	Organic acids and derivatives	Carboxylic acids and derivatives	Amino acids, peptides, and analogues	**	C01046	39.1	0	M+H-H2O	C6H11NO4	-1.9181	5434.83	4767.54	3943.58	3604.66	3856.52	3330.16	3620.57	3170.53	3348.65	3636.53	3969.28	4186.59	3834.7	3243.42	3589.71
8.48_252.1566m/z	252.157	8.4752	pos	N-Decanoylglycine	HMDB0013267	Organic acids and derivatives	Carboxylic acids and derivatives	Amino acids, peptides, and analogues			39.1	0	M+Na	C12H23NO3	-1.62294	798.455	778.957	1052.72	876.434	728.583	764.853	858.678	687.641	893.065	576.451	1201.17	841.508	668.78	603.607	620.707
8.90_223.0632m/z	223.063	8.89743	pos	Withasomnine	68440	Unclassified	Unclassified	Unclassified			39.1	0	M+K	C12H12N2	-0.0302193	1342.42	1264.05	1200.22	1751.69	1186.75	1427.74	2155.14	1416.81	1368.9	1060.06	1285.48	1631.47	1135.48	1363.48	1013.84
8.97_243.1598m/z	243.16	8.96677	neg	cis-5-dodecenoic acid	34891	Lipids and lipid-like molecules	Fatty Acyls	Fatty acids and conjugates	*		39.1	0	M+FA-H	C12H22O2	-1.74909	7891.52	9503.31	7566.9	8096.3	7460.41	8772.34	8271.73	8014.29	8149.93	9763.33	9687.7	9297.22	9922.32	9672	9299.78
9.74_287.2227m/z	287.223	9.73867	neg	Caprylic acid	LMFA01010008	Lipids and lipid-like molecules	Fatty Acyls	Fatty acids and conjugates	**	C06423	39.1	0	2M-H	C8H16O2	-0.238112	8614.37	8732.11	9235.16	9289.1	9653.35	9886.25	9521.42	9531.47	9227.09	9820.85	9275.13	9369.3	9136.48	9267.88	9649.83
0.04_165.0758m/z	165.076	0.04045	pos	Galactitol	HMDB0000107	Organic oxygen compounds	Organooxygen compounds	Carbohydrates and carbohydrate conjugates	**	C01697	39	0	M+H-H2O	C6H14O6	0.303053	12541.5	9939.65	8433	9768.85	10734.5	8434.25	12435	15967.8	10886.8	3070.67	12852.4	19238.2	42784.6	2437.17	5012.39
0.05_108.0203m/z	108.02	0.0507833	neg	5-Amino-4-imidazole carboxylate	63404	Unclassified	Unclassified	Unclassified			39	0	M-H2O-H	C4H5N3O2	-0.558167	2398.78	1549.25	1969.51	1986.74	1319.85	2026.03	1153.24	2019.2	1939.32	1733.29	1514.85	1717.63	1143.12	1715.76	1181.96
0.15_103.0391m/z	103.039	0.154483	pos	3,4-Dihydroxybutyric acid	5326	Unclassified	Unclassified	Unclassified			39	0	M+H-H2O	C4H8O4	1.17577	1644.93	1900.08	1709.85	2495.38	1776.14	2172.26	3440.37	4327.83	3121.59	947.247	3042.07	810.413	1351.56	27.5525	659.31
0.15_299.0609m/z	299.061	0.154483	pos	Quinalphos	68785	Unclassified	Unclassified	Unclassified			39	0	M+H	C12H15N2O3PS	-1.65027	10395.7	9501.02	10701.6	16480.8	12011.5	22409.8	38403.1	50453.3	27319.5	4353.85	11582.2	2175.51	3907.32	463.272	5626.68
0.27_103.0392m/z	103.039	0.26515	pos	4-Hydroxycrotonic acid	HMDB0003381	Lipids and lipid-like molecules	Fatty Acyls	Fatty acids and conjugates	*		39	0	M+H	C4H6O3	1.76967	157.13	108.465	151.213	198.642	337.798	924.356	4447.69	4117.92	2180.07	294.734	218.289	85.9301	226.925	31.6344	192.535
0.55_184.9851m/z	184.985	0.552267	pos	Phosphohydroxypyruvic acid	484	Organic oxygen compounds	Organooxygen compounds	Carbonyl compounds	**	C03232	39	0	M+H	C3H5O7P	2.78907	22316.4	21279.9	16993.4	21171	23518.8	33068.1	36217.8	33263.8	38614.8	22784.5	19873	30790	31391.2	37705.3	27554.6
0.65_133.0970m/z	133.097	0.654717	pos	D-Proline	58150	Organic acids and derivatives	Carboxylic acids and derivatives	Amino acids, peptides, and analogues	**	C00763	39	0	M+NH4	C5H9NO2	-1.2206	8616.69	7641.18	6625.01	10160.1	10879.6	7650.23	9151.91	13813.7	12938	4918.71	6068.94	2377.52	5993.64	2436.85	3385.9
0.71_473.1873m/z	473.187	0.710933	neg	Pyridinoline	HMDB0000851	Organic acids and derivatives	Carboxylic acids and derivatives	Amino acids, peptides, and analogues			39	3.34	M+FA-H	C18H28N4O8	-3.76079	587166	611569	524418	248640	273931	418469	174170	302497	355016	694005	775866	641033	627644	1.02694e+06	578489
0.72_152.0815m/z	152.082	0.722817	pos	1-methylhistidine	3741	Organic acids and derivatives	Carboxylic acids and derivatives	Amino acids, peptides, and analogues	**	C01152	39	0	M+H-H2O	C7H11N3O2	-1.94404	443846	439723	460537	277032	290670	384554	229588	346339	352113	466283	477813	525121	425822	508289	517095
0.73_225.0611m/z	225.061	0.72795	neg	Beta-D-Glucose	HMDB0000516	Organic oxygen compounds	Organooxygen compounds	Carbohydrates and carbohydrate conjugates	**	C00221	39	2.32	M+FA-H	C6H12O6	-2.72662	165150	187150	150447	223023	257146	177163	209604	175555	245609	263299	105146	134092	85082.7	91846.9	123934
1.03_178.9923m/z	178.992	1.02933	pos	2-(Methylthio)phenol	HMDB0041281	Organosulfur compounds	Thioethers	Aryl thioethers			39	8.54	M+K	C7H8OS	-2.82999	57078.2	56707.3	55780.1	157108	85841.7	91898.4	105913	142489	76856.7	30441.1	24800.6	40889.6	34072.1	44649.2	31949.9
1.05_322.1139m/z	322.114	1.05112	neg	N-(1-Deoxy-1-fructosyl)proline	HMDB0038493	Organoheterocyclic compounds	Benzodioxanes	Phenylbenzodioxanes			39	0	M+FA-H	C11H19NO7	-1.58743	1741.14	2414.63	2883.03	4657.16	1356.54	970.547	933.418	3809.66	921.118	0.00535928	259.961	3164.05	248.882	133.422	3035.84
1.35_120.0655m/z	120.066	1.35305	pos	(S)-Methylmalonic acid semialdehyde	LMFA01060190	Organic oxygen compounds	Organooxygen compounds	Carbonyl compounds	**	C06002	39	0	M+NH4	C4H6O3	-0.189259	746.562	688.312	652.763	1266.28	637.238	294.476	651.575	1270.6	793.973	738.269	794.5	350.22	276.021	503.722	754.605
1.37_148.9767m/z	148.977	1.37015	pos	Dimethyl hydrogen phosphite	73109	Unclassified	Unclassified	Unclassified			39	0	M+K	C2H7O3P	2.71642	267192	277595	333581	450148	448283	472109	506719	519131	534421	270034	287832	282109	283858	268734	307251
1.63_300.9914m/z	300.991	1.6312	neg	Erythrityl Tetranitrate	85532	Organic oxygen compounds	Organic oxoanionic compounds	Organic nitrates			39	0	M-H	C4H6N4O12	1.66448	740.348	500.53	619.257	0.00535928	2493.16	0.00535928	0.00535928	0.00535928	0.00535928	0.00535928	0.00535928	1552.33	0.00535928	20064.3	3345.68
1.94_103.0391m/z	103.039	1.93793	pos	Glycolaldehyde dimer	65500	Unclassified	Unclassified	Unclassified			39	0	M+H-H2O	C4H8O4	1.19149	5353.78	5862.67	4833.65	4729.78	5051.66	4967.28	4996.89	4414.97	4468.66	5441.52	5323.45	5385.97	5106.63	4799.01	5628.24
10.15_253.2170m/z	253.217	10.1466	neg	Cadinene	HMDB0032182	Lipids and lipid-like molecules	Prenol lipids	Sesquiterpenoids	*		39	0	M+FA-H	C15H28	-1.29086	564.019	547.175	606.033	0.00535928	0.00535928	0.00535928	0.00535928	0.00535928	0.00535928	3075.62	4108.76	1102.23	3059.07	605.382	1039.9
10.47_444.3673m/z	444.367	10.4711	pos	12-Hydroxy-12-octadecanoylcarnitine	LMFA07070028	Lipids and lipid-like molecules	Fatty Acyls	Fatty acid esters	*		39	2.92	M+H	C25H49NO5	-2.40088	36288.9	35091.9	35578.7	2496.17	3488.57	579.698	3889.55	11281.8	1857.89	92208.3	77055	87001.4	97518.5	25342.2	96329.7
10.57_198.0168m/z	198.017	10.5672	pos	N-Methyl-2-oxoglutaramate	66012	Unclassified	Unclassified	Unclassified			39	0	M+K	C6H9NO4	3.18761	68827.2	67868.2	67986.2	75015.4	69007.2	73069.2	74928.4	73329.7	74956.9	64502.6	64981.1	65481.2	63336.8	60509	63405.3
10.82_197.1533m/z	197.153	10.8163	pos	Hexamethylphosphoramide	72970	Unclassified	Unclassified	Unclassified			39	0	M+NH4	C6H18N3OP	3.91934	9524.16	9285.38	9247.81	9075.31	8593.81	8647.96	8806.81	8891.42	8986.53	7952.82	8944.83	8677.31	8465.42	7301.17	8906.53
11.45_219.1739m/z	219.174	11.4462	pos	Nookatone	HMDB0013687	Lipids and lipid-like molecules	Prenol lipids	Sesquiterpenoids	*		39	0	M+H	C15H22O	-2.12781	29113	30747.7	23723.8	20587.1	18367.9	17213.3	20992.5	20741.7	18697.8	25896.4	25810.2	24871.4	23289	23676.4	25014.3
12.83_791.5981m/z	791.598	12.8326	neg	δ-Tocotrienol	44833	Lipids and lipid-like molecules	Prenol lipids	Quinone and hydroquinone lipids	**	C14156	39	0	2M-H	C27H40O2	-0.333307	125418	119047	184176	150248	202499	211124	177356	188748	233662	129080	144603	154742	159730	176271	158550
12.98_105.0425m/z	105.042	12.9847	pos	Fomepizole	HMDB0015344	Organoheterocyclic compounds	Azoles	Pyrazoles		C07837	39	0	M+Na	C4H6N2	1.89764	14130.6	14631.9	14677.4	15770.1	13749.8	16480.4	16417.5	16569.6	16600	13310.7	14465.5	12363.5	12393.5	13107.8	13060.2
14.95_102.1279m/z	102.128	14.9498	pos	Nervonyl carnitine	58435	Organic nitrogen compounds	Organonitrogen compounds	Quaternary ammonium salts			39	0	M+H	C6H15N	1.64788	31177.6	28204.5	27385	24634.1	22614.1	23669.9	24601.1	23803.7	22701.8	27430.2	26862.2	26494.8	26479.3	23258.9	25357.9
15.14_338.9888m/z	338.989	15.14	neg	D-Glyceraldehyde 3-phosphate	HMDB0001112	Organic oxygen compounds	Organooxygen compounds	Carbohydrates and carbohydrate conjugates	**	C00118	39	0	2M-H	C3H7O6P	0.210817	2685.99	1807.66	2468.44	2389.91	3324.88	3333.63	1587.55	2409.54	1962.37	2737.31	2452.19	2043.52	2261	1361.45	1780.68
15.51_109.0761m/z	109.076	15.5105	pos	2-Ethylpyrazine	87969	Organoheterocyclic compounds	Diazines	Pyrazines	*		39	0	M+H	C6H8N2	0.772832	13232.6	10165.5	10236.1	5509.96	9494.88	8176.2	9809.05	6558.42	13221.3	10332	11692.5	7149.7	4596.91	18240.7	6748.61
15.57_190.9977m/z	190.998	15.5685	neg	Flupropanate	72616	Unclassified	Unclassified	Unclassified			39	0	M+FA-H	C3H2F4O2	2.48141	1310.55	1225.86	1104.32	1138.32	1095.37	781.112	1164.93	1301.69	1086.67	946.662	1200.7	938.877	1025.48	991.316	1116.3
2.99_419.1198m/z	419.12	2.9915	neg	5-aminosalicyluric acid	1147	Unclassified	Unclassified	Unclassified			39	0	2M-H	C9H10N2O4	-2.39891	2175	2539	2479.41	1407	1932.21	1458.82	1236.89	927.159	1688.77	810.271	1099.74	0.00535928	1312.02	4353.11	3455.82
3.05_204.1226m/z	204.123	3.04547	pos	L-Glutamic acid n-butyl ester	3544	Unclassified	Unclassified	Unclassified			39	0	M+H	C9H17NO4	-2.0809	3678.27	3868.98	4303.03	3000.74	1121.53	3448.6	4682.93	2065.54	1662.13	4657.14	8011.64	7195.61	6017.06	4166.99	7624.4
3.45_185.1532m/z	185.153	3.44873	pos	(Z)-3-Methyl-4-decenoic acid	HMDB0031063	Lipids and lipid-like molecules	Fatty Acyls	Fatty acids and conjugates	*		39	0	M+H	C11H20O2	-2.20587	17850.5	16615.2	14700.5	15187.9	14007.1	13671.7	15471.3	14872.1	13683.4	14796.2	14760.2	15811.5	14521.9	13815.7	12899.4
3.49_157.0160m/z	157.016	3.48613	pos	1-Methyl-2-cyanopyridinium	2052	Unclassified	Unclassified	Unclassified			39	0	M+K	C7H6N2	-2.05601	1879.59	1902.51	1641.97	1655.33	1757.15	1826.34	2156.02	2081.55	1608.34	1919.4	1917.65	2021.91	1515.57	1725.1	1962.45
4.45_400.2362m/z	400.236	4.45108	pos	Famprofazone	HMDB0041891	Organoheterocyclic compounds	Azoles	Pyrazoles			39	0	M+Na	C24H31N3O	0.797007	7766.42	7116.34	7656.81	353.209	0.00535928	0.00535928	2217.53	2411.52	7961.5	14336.4	8592.1	8202.98	19464.9	9140.46	8575.82
5.23_325.0563m/z	325.056	5.23225	neg	Bluensidine 6-phosphate	71783	Unclassified	Unclassified	Unclassified			39	0	M-H2O-H	C8H17N4O9P	2.26307	4165.01	5146.71	4546.04	4907.42	4691.98	4318.8	4288.72	4462.05	4135.62	3918.84	3352.98	4047.04	3322.36	3526.8	3989.64
5.23_393.0437m/z	393.044	5.23225	neg	2-(α-D-Mannosyl)-3-phosphoglycerate	63170	Unclassified	Unclassified	Unclassified			39	0	M+FA-H	C9H17O12P	-0.674901	2905.71	3274.95	3721.02	4622.89	3401.32	3960.61	3458.67	3855.23	4153.57	3804.29	3079.63	3057.66	3166.52	3592.66	3218.06
5.39_182.1901m/z	182.19	5.38848	pos	5-Ethyl-3-methyl-2E,4E,6E-nonatriene	LMFA11000051	Lipids and lipid-like molecules	Fatty Acyls	Hydrocarbons			39	0	M+NH4	C12H20	-1.65418	1252.11	1422.85	1642.13	6558.37	5799.81	5614.25	3419.34	2990.51	5858.25	4650.86	4727.16	3573.95	3463.53	4987.11	6762.02
5.57_321.0937m/z	321.094	5.57223	pos	Thalassemine	65686	Unclassified	Unclassified	Unclassified			39	0	M+Na	C8H19N4O6P	0.788854	18370.5	18973.9	17551.8	18274.1	16737	18726.2	20860.9	17276.6	18504.1	16977.6	17130.9	16957.8	16296.8	16282	16137.6
5.61_183.1013m/z	183.101	5.61353	pos	Iridotrial	41149	Lipids and lipid-like molecules	Prenol lipids	Isoprenoids	**	C06070	39	0	M+H	C10H14O3	-1.4282	2809.57	2025.31	2082.35	2133.23	1943.77	1958.73	1990.61	2288.74	2004.87	2383.94	1961.5	2282.08	1990.82	1808.18	2181.05
6.26_205.1310n	228.12	6.25502	pos	Pantothenol	HMDB0004231	Organic oxygen compounds	Organooxygen compounds	Alcohols and polyols	**	C05944	39	0	M+H, M+Na	C9H19NO4	-2.08674	10161	9792.2	12076.9	9789.61	11979.7	8869.26	12315.2	9753.55	10730.5	9241.56	11558.7	12087.6	9086.75	8793.48	9520.24
7.85_589.1614m/z	589.161	7.84688	neg	Piperolactam D	93250	Alkaloids and derivatives	Aristolactams	Unclassified			39	0	2M-H	C17H13NO4	-0.405104	938.059	1547.62	1119.61	5428.96	0.00535928	0.00535928	0.00535928	0.00535928	2003.62	34740.1	226.662	0.00535928	1472.75	2134.79	0.00535928
0.02_124.0634n	125.071	0.0223833	pos	2-Methoxy-3-methylpyrazine	87972	Organoheterocyclic compounds	Diazines	Pyrazines			38.9	1.04	M+H, M+NH4, M+H-H2O	C6H8N2O	-2.1179	53329	42660.9	40627.3	26727.7	41495.5	22364.1	39136.3	31340.2	40149.9	7239.66	44862.2	49464.8	97639.5	9751.73	19107.6
0.57_172.9959m/z	172.996	0.569583	pos	(S)-Ureidoglycolic acid	HMDB0001005	Organic acids and derivatives	Carboxylic acids and derivatives	Amino acids, peptides, and analogues	**	C00603	38.9	0	M+K	C3H6N2O4	-0.350418	5893.15	5983.26	8858.44	11619.8	9506.24	12513.1	14644.7	14428.6	15202.2	7220.44	9828.72	4850.64	6439.37	7982.91	6923.48
0.61_134.0460m/z	134.046	0.605583	neg	L-Alanine	11	Organic acids and derivatives	Carboxylic acids and derivatives	Amino acids, peptides, and analogues	**	C00041	38.9	0	M+FA-H	C3H7NO2	1.10206	37754.9	24986.7	23564.8	29254.3	25426.9	24920.9	24784	26296	26984.5	34287.7	26937.2	31844.5	25447.8	33330.7	26033.1
0.74_106.0500m/z	106.05	0.739833	pos	L-Serine	HMDB0000187	Organic acids and derivatives	Carboxylic acids and derivatives	Amino acids, peptides, and analogues	***	C00065	38.9	0	M+H	C3H7NO3	1.20847	17637	17677	20371.4	27748.3	14952.5	13547.5	23480.8	9564.49	21326.8	22049.2	16935	21507.3	15088.5	16573.3	15697
0.83_311.1327n	621.247	0.8301	neg	Citalopram alcohol	71262	Unclassified	Unclassified	Unclassified			38.9	0	M-H, 2M-H	C19H18FNO2	1.86206	487772	480813	493648	393430	315757	542586	408692	472606	432801	461994	548200	519253	445330	412118	560563
0.83_357.1036m/z	357.104	0.8301	neg	Vicianose	65623	Unclassified	Unclassified	Unclassified			38.9	0	M+FA-H	C11H20O10	-0.807	85889.4	88329.9	85899	28410.7	65995.6	20241.2	16288.8	17580.6	20323.4	120614	215215	74904.4	140748	177056	78753.1
0.90_134.0460m/z	134.046	0.898317	neg	β-Alanine	36	Organic acids and derivatives	Carboxylic acids and derivatives	Amino acids, peptides, and analogues	**	C00099	38.9	0	M+FA-H	C3H7NO2	1.22306	9907.46	8986.8	7681.99	8193.56	7580.56	8431.68	8526.44	8129.45	7852.65	10280.2	9774.75	10320.5	9472.79	10133.3	9200.26
0.96_120.0656m/z	120.066	0.961233	pos	Acetic anhydride	HMDB0031646	Organic acids and derivatives	Carboxylic acids and derivatives	Dicarboxylic acids and derivatives			38.9	0	M+NH4	C4H6O3	0.480367	1654.92	2727.1	1721.25	7114.15	2100.05	1715.33	3111.47	3297.03	4039.12	1219.11	2774.42	1605.64	2103.02	1517.65	1915.3
0.96_130.0611m/z	130.061	0.961233	pos	Uracil	HMDB0000300	Organoheterocyclic compounds	Diazines	Pyrimidines and pyrimidine derivatives	***	C00106	38.9	0	M+NH4	C4H4N2O2	-0.281878	1731.29	2449.19	3040.03	1361.3	1884.57	2241.53	2412.71	3134.32	2958.07	2364	2244.49	1371.66	2421.98	1179.67	2312.43
1.08_274.9736m/z	274.974	1.08045	pos	Ribose-1-arsenate	62913	Organic oxygen compounds	Organooxygen compounds	Carbohydrates and carbohydrate conjugates	*		38.9	0	M+H	C5H11AsO8	-2.5019	2532.09	1958.07	3202.05	4059.05	3230.3	3410.18	4772.57	3806.18	3851.08	1164.22	2783.5	2270.37	1485	2559.25	2418.54
1.78_109.1013m/z	109.101	1.78117	pos	methylheptenone	44779	Organic oxygen compounds	Organooxygen compounds	Carbonyl compounds	*	C07287	38.9	0	M+H-H2O	C8H14O	0.96844	53164.2	49784.3	42445.1	38496	33675.9	36007.5	35687.1	37846.9	35330.9	44557.1	46930.7	46035.2	40982.8	36311.3	43027.7
1.83_143.0336m/z	143.034	1.83292	pos	3-Oxoadipic acid	HMDB0000398	Organic acids and derivatives	Keto acids and derivatives	Medium-chain keto acids and derivatives	**	C00846	38.9	0	M+H-H2O	C6H8O5	-2.05725	6121.95	6817.07	6194.03	4783.82	4760.66	4831.73	4045.98	4122.86	4066.44	5718.73	5491.92	5977.69	5154.05	4857.49	5486.17
10.20_453.1663m/z	453.166	10.2012	pos	4-O-Methylmelleolide	HMDB0037039	Lipids and lipid-like molecules	Prenol lipids	Sesquiterpenoids	*		38.9	0	M+K	C24H30O6	-2.59928	486753	478659	472267	297252	299021	445303	325131	316976	377022	411970	421907	265569	376545	259714	336466
10.45_255.2327m/z	255.233	10.4542	neg	Bisabolane skeleton	53372	Unclassified	Unclassified	Unclassified			38.9	0	M+FA-H	C15H30	-1.35922	2658.71	3286.37	2657.35	0.00535928	0.00535928	0.00535928	0.00535928	0.00535928	0.00535928	15439.6	10628.1	2126.09	15732.1	1504.45	2313.99
10.45_453.1663m/z	453.166	10.4534	pos	Armillarin	93956	Lipids and lipid-like molecules	Prenol lipids	Sesquiterpenoids	*		38.9	0	M+K	C24H30O6	-2.71975	791240	724690	727462	470261	473717	453127	427463	526916	467656	601218	510098	528827	511809	422722	480719
10.70_104.1072m/z	104.107	10.7003	pos	Pentanal	HMDB0031206	Organic oxygen compounds	Organooxygen compounds	Carbonyl compounds	*		38.9	0	M+NH4	C5H10O	2.17612	2613.69	2620.69	3094.64	3997.79	3155.6	2818.86	1705.6	3693.83	2224.52	2424.41	2212.59	4719.12	2181.86	4494.87	4174.53
10.88_283.2639m/z	283.264	10.8844	neg	8Z-Heptadecene	LMFA11000102	Lipids and lipid-like molecules	Fatty Acyls	Hydrocarbons			38.9	0	M+FA-H	C17H34	-1.27883	1892.22	2738.14	1854.45	0.00535928	0.00535928	0.00535928	0.00535928	0.00535928	0.00535928	7769.39	7619.45	3666.88	10178.4	1181.34	4130.48
11.40_277.1443m/z	277.144	11.3962	neg	(Z)-8-Decene-4,6-diyn-1-yl 3-methylbutanoate	HMDB0031000	Lipids and lipid-like molecules	Fatty Acyls	Fatty alcohol esters	*		38.9	0	M+FA-H	C15H20O2	-0.858576	13768.3	11841.8	10192.8	11076.8	11251.6	10395	10635.5	9345.97	8454.51	16391.9	15598.2	15472.2	15563.6	15232	16085.9
12.97_303.2328m/z	303.233	12.9723	neg	(-)-trans-Carveol	HMDB0003450	Lipids and lipid-like molecules	Prenol lipids	Monoterpenoids	*	C00964	38.9	0	2M-H	C10H16O	-0.607173	5288.39	5651.43	4910.71	12356.8	6966.44	6045.71	5176.67	7605.9	4149.47	1412.69	2068.16	2674.78	1064.69	7035.93	3694.81
14.63_847.5813m/z	847.581	14.6344	neg	N-(17-hydroxy-9,12-octadecadienoyl)-glutamine	LMFA08020215	Lipids and lipid-like molecules	Fatty Acyls	Fatty amides			38.9	0	2M-H	C23H40N2O5	1.34338	395927	267500	258196	199291	179984	175925	180820	186772	200383	182854	329414	320532	330804	366395	405498
14.82_116.0818m/z	116.082	14.8157	pos	Dimethylimidazole	2539	Unclassified	Unclassified	Unclassified			38.9	0	M+NH4	C4H6N2O	-0.240942	2179.58	3020.38	2375.42	1605.85	1101.56	1516.93	1480.92	983.398	817.831	3176.72	3828.1	3662.88	2315.14	1727.91	1585.46
15.12_132.0765m/z	132.077	15.1184	pos	3-Cyano-L-alanine	3241	Organic acids and derivatives	Carboxylic acids and derivatives	Amino acids, peptides, and analogues	**	C02512	38.9	0	M+NH4	C4H6N2O2	-1.86732	24356.1	26246.2	30692.6	19200.3	15703.5	15300.6	17993.9	15120.9	15408.7	25946.3	16763.3	30571.6	27363.7	21525.2	31857.5
15.14_100.1122m/z	100.112	15.1375	pos	Cyclohexylamine	HMDB0031404	Organic nitrogen compounds	Organonitrogen compounds	Cyclohexylamines		C00571	38.9	0	M+H	C6H13N	1.6438	1372.27	1140.84	1240.55	1218.18	979.45	1341.97	1973.06	1204.23	1296.77	1166.08	1175.1	1224.76	1089.39	1126.32	1120.18
15.25_122.0964m/z	122.096	15.2493	pos	Phenylethylamine	HMDB0012275	Benzenoids	Benzene and substituted derivatives	Phenethylamines	***	C05332	38.9	0	M+H	C8H11N	-0.555001	67602	62475.2	61877.6	62775.1	59015.6	61162	63799.8	59447.6	61784.9	59791.4	61970.4	61847	58283.1	56394.2	59189.8
15.51_128.1180m/z	128.118	15.5105	pos	L-Lysinamide	65680	Unclassified	Unclassified	Unclassified			38.9	0	M+H-H2O	C6H15N3O	-1.44609	35879.1	40196.6	31430.8	36958.7	32653.9	33001.1	33464.5	29344.1	54458.7	47505.3	29466.2	21540.5	12832.7	51156.1	36563.5
15.80_144.0764m/z	144.076	15.7993	pos	Imidazoleacetic acid	6445	Organoheterocyclic compounds	Azoles	Imidazoles	**	C02835	38.9	0	M+NH4	C5H6N2O2	-2.80819	4214.61	6845.35	5550.88	3739.67	6577.88	4407.76	11474	10503.3	11399	4575.93	7951.09	5727.35	5161.78	7897.42	3046.09
15.93_223.0631m/z	223.063	15.9265	pos	2-(3'-Methylthio)propylmalic acid	64493	Unclassified	Unclassified	Unclassified			38.9	0	M+H	C8H14O5S	-1.67676	25342.3	18017.2	22228.8	23436	15950.5	15505	14471.4	22985.8	19266.7	25156	23111.4	25047.1	21266.8	14745.3	22869.2
15.99_220.1463m/z	220.146	15.994	neg	Alchorneine	68389	Unclassified	Unclassified	Unclassified			38.9	0	M-H	C12H19N3O	3.41596	20032.9	15932.4	18109.3	18919.4	17184.3	16703.8	21365.7	19399.2	18396.2	19234.1	18732.2	18369.1	20787.3	22534.5	20797.8
2.17_103.0391m/z	103.039	2.16638	pos	D-Threose	66406	Unclassified	Unclassified	Unclassified			38.9	0	M+H-H2O	C4H8O4	1.46387	12189.2	11289	9858.13	9381.82	10384.3	9897.52	9638.13	9225.52	8564.18	10420.2	10895.5	10946.1	9541.98	8960.79	9297.16
2.50_259.1297m/z	259.13	2.50467	neg	Prolyl-Valine	HMDB0029030	Organic acids and derivatives	Carboxylic acids and derivatives	Amino acids, peptides, and analogues			38.9	0	M+FA-H	C10H18N2O3	-1.05818	10863.2	8531.28	11762.2	1688.19	2493.78	1128.66	4241.13	4645.99	11832.9	15691.4	9543.68	15993	17323.5	20101.9	15557
2.86_148.9768m/z	148.977	2.86092	pos	Fosetyl	72209	Unclassified	Unclassified	Unclassified			38.9	0	M+K	C2H7O3P	3.00043	207389	207604	269139	366387	359884	392459	439117	441521	445538	207987	217808	221997	223863	229916	245098
3.58_303.1464m/z	303.146	3.5793	pos	Tetracaine	2807	Unclassified	Unclassified	Unclassified			38.9	0	M+K	C15H24N2O2	-2.09682	31150.7	31029.1	31477.2	31694	29499.3	29508.2	33834.3	31177	32959.7	30991.2	33060.6	31487.7	29196.8	29929.7	31255.3
3.62_223.0632m/z	223.063	3.61668	pos	2,4'-Diphenyldiamine	73114	Unclassified	Unclassified	Unclassified			38.9	0	M+K	C12H12N2	0.0708142	3471.05	2912.36	2376.85	3110.73	2299.99	2661.37	2405.2	2968.59	2242.61	2617.64	2980.71	3196.68	2378.33	2461.88	2572.02
3.75_143.0336m/z	143.034	3.74785	pos	Oxoadipic acid	322	Organic acids and derivatives	Keto acids and derivatives	Medium-chain keto acids and derivatives	**	C00322	38.9	0	M+H-H2O	C6H8O5	-1.73302	3496.92	3621.92	3139.83	2607.3	2981.45	2563.17	2757.68	2471.39	2359.92	3098.91	2947.98	3119.73	2863.79	2879.06	3183.27
3.91_251.1034m/z	251.103	3.90663	neg	Phenylethylmalonamide (PEMA)	2084	Unclassified	Unclassified	Unclassified			38.9	0	M+FA-H	C11H14N2O2	-1.55469	6965.93	7212.77	6649.9	3038.26	2573.64	3024.23	2506.34	2635.99	6344.65	6168.97	2979.4	13441.4	9113.13	14174.6	14972.5
4.11_265.1192m/z	265.119	4.11355	neg	Phenylacetylglycine dimethylamide	69515	Unclassified	Unclassified	Unclassified			38.9	0	M+FA-H	C12H16N2O2	-0.789375	2485.61	2171.01	1937.45	574.681	877.538	1282.08	507.666	901.249	1176.51	849.886	0.00535928	4873	1817.42	8422.98	6592.61
4.72_243.1198m/z	243.12	4.72323	pos	Acyclovir	789	Organoheterocyclic compounds	Imidazopyrimidines	Purines and purine derivatives	**	C06810	38.9	0	M+NH4	C8H11N5O3	-0.830201	1849.68	2075.84	2047.73	12075.9	10612.5	10840.1	10487.4	14026.1	11706.5	8786.52	11214.4	15124.4	10269.4	9528.58	10988.2
5.00_330.0368n	331.044	5.00033	pos	Inosine 2',3'-cyclic phosphate	62419	Organoheterocyclic compounds	Tetrapyrroles and derivatives	Porphyrins	**	C05768	38.9	0	M+H-H2O, M+H	C10H11N4O7P	0.681014	39775.7	36286.5	28741.1	21591.5	20648	20420.5	21799.8	17581	17536.7	32845.7	34453.3	33425.5	27966.5	26195.4	28088
6.09_137.1322m/z	137.132	6.08915	pos	beta-Geraniol	HMDB0035155	Lipids and lipid-like molecules	Prenol lipids	Monoterpenoids	**	C01500	38.9	0	M+H-H2O	C10H18O	-1.77153	1070.53	1106.21	1021.36	830.585	751.779	695.077	579.92	753.57	850.863	829.04	1145.32	1009.1	1050.05	1206.7	1123.62
7.59_299.1094m/z	299.109	7.58813	pos	9-Riburonosyladenine	69076	Unclassified	Unclassified	Unclassified			38.9	0	M+NH4	C10H11N5O5	-1.61356	10926.6	10126.3	10460.5	8992.61	8489.46	9576.25	10353.8	8859.34	10567.7	8279.94	15458.8	15520.2	7582.44	13440.8	7753.44
8.58_251.0921m/z	251.092	8.58022	neg	Anatoxin a(s)	73483	Unclassified	Unclassified	Unclassified			38.9	0	M-H	C7H17N4O4P	2.71162	1739.54	1114.23	1239.52	1094.55	1131.25	488.118	1182.98	1176.04	997.019	3489.95	3086.14	2884.06	2500.42	2190.2	2308.97
0.02_178.0850n	179.092	0.0223833	pos	2-O-Methyl-L-fucose	HMDB0033789	Organic oxygen compounds	Organooxygen compounds	Carbohydrates and carbohydrate conjugates			38.8	1.07	M+H, M+NH4, M+H-H2O	C7H14O5	4.70982	244037	229127	205351	185830	215171	183672	338480	318639	305211	41965.8	192613	161253	272988	39080	93228.7
0.51_117.0545m/z	117.055	0.51245	pos	Glutarate semialdehyde	HMDB0012233	Lipids and lipid-like molecules	Fatty Acyls	Fatty acids and conjugates	**	C03273	38.8	0	M+H	C5H8O3	-0.667886	1123.26	1424.34	1571.93	1029.03	859.216	2213.25	2169.19	2469.57	1191.57	1707.83	1360.78	631.258	863.35	952.189	508.352
0.51_148.0732n	149.081	0.51245	pos	Mevalonic acid	HMDB0000227	Lipids and lipid-like molecules	Fatty Acyls	Fatty acids and conjugates	**	C00418	38.8	0	M+H-H2O, M+H	C6H12O4	-2.41232	1699.07	1934.79	1845.1	1970.53	1618.65	2486.17	3049.78	3112.49	2075.53	1716.94	1575.41	552.15	469.439	342.965	424.439
0.57_104.0708m/z	104.071	0.569583	pos	gamma-Aminobutyric acid	HMDB0000112	Organic acids and derivatives	Carboxylic acids and derivatives	Amino acids, peptides, and analogues	***	C00334	38.8	0	M+H	C4H9NO2	1.48651	13736.1	11433.5	8351.54	7537.45	7328.57	7595.92	7436.81	7195.92	6707.44	11909.6	10513.9	9283.17	9223	10313.2	9036.23
0.57_122.0576m/z	122.058	0.569583	pos	N-Methyl-2-pyrrolidinone	68859	Organoheterocyclic compounds	Pyrrolidines	Pyrrolidones		C11118	38.8	0	M+Na	C5H9NO	0.021613	15295.7	15982	13770	15778.4	12460.5	14688.9	18830.5	16889	15526	14603.7	15748.1	12681.3	14464.1	17211.5	12136.8
0.72_210.0869m/z	210.087	0.722817	pos	Deoxycytidine	HMDB0000014	Nucleosides, nucleotides, and analogues	Pyrimidine nucleosides	Pyrimidine 2'-deoxyribonucleosides	***	C00881	38.8	0	M+H-H2O	C9H13N3O4	-1.985	942910	924996	926234	550799	571843	771885	398885	745177	694603	830032	959526	1.18508e+06	872987	1.05184e+06	1.11361e+06
0.77_132.0653m/z	132.065	0.773883	pos	4-Hydroxyproline	HMDB0000725	Organic acids and derivatives	Carboxylic acids and derivatives	Amino acids, peptides, and analogues	***	C01157	38.8	0	M+H	C5H9NO3	-1.60923	68844.1	65986	61527.3	157089	117412	56847	92790	116506	115411	49725.6	45233.7	63180.1	42489	23781.7	34459.2
0.78_289.0328m/z	289.033	0.779033	neg	L-Fucose 1-phosphate	6120	Organic oxygen compounds	Organooxygen compounds	Carbohydrates and carbohydrate conjugates	**	C02985	38.8	0	M+FA-H	C6H13O8P	-0.672891	62051.4	75893.3	73665.8	394109	85976.9	102833	168119	149026	173194	47884.5	5821.5	23977.7	52935.6	8832.88	19855
0.80_174.0398m/z	174.04	0.79605	neg	N-Acetyl-L-aspartic acid	HMDB0000812	Organic acids and derivatives	Carboxylic acids and derivatives	Amino acids, peptides, and analogues	***	C01042	38.8	5.31	M-H	C6H9NO5	-5.80224	29804.8	36083.1	34238.3	0.00535928	35865.6	2102.29	0.00535928	0.00535928	0.00535928	3763.52	275.648	89365.2	10711.4	31208.6	75410.7
0.85_245.0428m/z	245.043	0.847133	neg	Phosphatidyl glycerol	186	Unclassified	Unclassified	Unclassified			38.8	0	M-H	C6H15O8P	-1.4663	51957	83095.9	82118.2	148611	93743.4	105194	84102	111707	93099.7	46083.2	40090.9	46327.5	46936.4	41390.3	47826
0.86_567.2150m/z	567.215	0.86415	neg	Coformycin	65630	Unclassified	Unclassified	Unclassified			38.8	0	2M-H	C11H16N4O5	-3.31085	43037.8	46477	46666.1	0.00535928	121704	0.00535928	0.00535928	3797.89	13179	5566.51	1451.43	85527	2795.92	64965.7	90922.2
0.88_564.1919n	609.188	0.881183	neg	5-O-a-L-Arabinofuranosyl-L-arabinose	93499	Organic oxygen compounds	Organooxygen compounds	Carbohydrates and carbohydrate conjugates			38.8	0	M-H2O-H, M+FA-H	C20H36O18	3.04158	50914.3	40185.6	39884.9	0.00535928	567141	0.00535928	0.00535928	0.00535928	2310.85	0.00535928	0.00535928	42529	0.00535928	49189	47119.9
0.92_226.9958m/z	226.996	0.9161	neg	2-Oxo-4-phosphonobutanoate	63606	Unclassified	Unclassified	Unclassified			38.8	0	M+FA-H	C4H7O6P	-2.10602	6984.47	10322.8	10436.5	10173.1	4971.93	7224.26	10387	16333.2	14659.3	5021.49	11972.4	3742.25	6928.63	7313.72	4166.43
0.92_388.0650m/z	388.065	0.9161	neg	N-Acetylneuraminic acid 9-phosphate	HMDB0004381	Organic oxygen compounds	Organooxygen compounds	Carbohydrates and carbohydrate conjugates	**	C06241	38.8	0	M-H	C11H20NO12P	-0.173444	31637.5	43694.5	43719.4	26955.2	12423.7	38144.1	17957.4	25975	21978.3	26112.4	39590.8	25177.6	35068.9	13626.6	30055.3
0.99_402.0116m/z	402.012	0.991167	neg	CDP	HMDB0001546	Nucleosides, nucleotides, and analogues	Pyrimidine nucleotides	Pyrimidine ribonucleotides	**	C00112	38.8	0	M-H	C9H15N3O11P2	1.72529	5554.94	5427.36	3752.69	1476.03	1275.41	3951.89	4803.89	2587.03	5022.53	10928.4	11199.2	8703.96	9800.11	7654.95	6711.42
1.11_113.0346m/z	113.035	1.1145	pos	Maleic hydrazide	72280	Unclassified	Unclassified	Unclassified			38.8	0	M+H	C4H4N2O2	0.566371	11479.4	10516.5	11253.2	14820.2	10416.6	9516.99	12027.7	13876.7	13262.3	10903.7	10508.1	7604.21	10379.2	7212.96	5540.46
1.20_231.0142m/z	231.014	1.19697	neg	Fumaric acid	HMDB0000134	Organic acids and derivatives	Carboxylic acids and derivatives	Dicarboxylic acids and derivatives	***	C00122	38.8	0	2M-H	C4H4O4	-2.05819	262.898	338.534	340.882	3253.98	2115.89	1303.08	1653.59	4074.23	710.068	0.00535928	0.00535928	0.00535928	0.00535928	0.00535928	0.00535928
1.34_136.0479m/z	136.048	1.33603	pos	3-(N-Nitrosomethylamino)propionitrile	72998	Unclassified	Unclassified	Unclassified			38.8	0	M+Na	C4H7N3O	-2.01142	55180.7	61349.7	77172.8	75708.8	91959.1	89337	73827.1	90958.4	82367.1	50493.7	53390.1	68270.5	58070.6	53993.6	79374.1
1.34_184.0938m/z	184.094	1.33603	pos	Malonyl-Carnitin	HMDB0062496	Lipids and lipid-like molecules	Fatty Acyls	Fatty acid esters	*		38.8	0	M+Na	C7H15NO3	-4.02378	3823.71	3369.76	3566.59	4979.35	4860.18	4008.85	3283.7	5659.23	3908.08	2978.72	2570.31	3804.02	3333.12	3099.77	4550.98
1.76_103.0392m/z	103.039	1.76362	pos	(S)-3,4-Dihydroxybutyric acid	LMFA01050461	Organic acids and derivatives	Hydroxy acids and derivatives	Beta hydroxy acids and derivatives			38.8	0	M+H-H2O	C4H8O4	1.5146	8312.36	8257.04	7413.67	7012.96	7506.83	7455.08	6483.62	6958.89	6723.67	7421.19	7477.8	8287.7	7193.12	6409.88	7653.67
10.20_119.0854m/z	119.085	10.2012	pos	Benzyl ethyl ether	HMDB0031312	Benzenoids	Benzene and substituted derivatives	Benzylethers	***		38.8	0	M+H-H2O	C9H12O	-0.70933	5893.77	5533.84	5479.38	4664.73	4351.57	5535.51	4770.66	4682.81	5179.7	5179.52	4741.74	4290.58	4917.59	3773.17	4108.87
10.36_195.1013m/z	195.101	10.3558	pos	Butyl salicylate	HMDB0040730	Benzenoids	Benzene and substituted derivatives	Benzoic acids and derivatives	***		38.8	0	M+H	C11H14O3	-1.64429	15421.7	14368.8	12268.8	11133.2	9611.41	10921.9	10461.8	10616.7	9242.16	13352.5	12400.9	13726.4	11692	11766.1	12195.9
10.40_135.1166m/z	135.117	10.3954	pos	p-Cymene	41091	Lipids and lipid-like molecules	Prenol lipids	Monoterpenoids	**	C06575	38.8	0	M+H	C10H14	-1.79025	2378.61	1971.85	1731.57	6904.16	4397.58	6894.72	10362.3	10775.6	13009.9	29247.5	5509.27	6846.61	7276.62	4933.02	7845.63
10.82_178.9902m/z	178.99	10.8163	pos	2-Fluorobenzoate	65752	Unclassified	Unclassified	Unclassified			38.8	0	M+K	C7H5FO2	-1.97546	1809.23	1991.85	1549.32	1141.14	932.152	1302.22	1188.38	1373.28	1286.92	2123.31	1919.41	1756.82	1755.87	1712.04	1528.82
10.95_464.3129m/z	464.313	10.9498	pos	LysoPC(15:0)	HMDB0010381	Lipids and lipid-like molecules	Glycerophospholipids	Glycerophosphocholines	***	C04230	38.8	0	M+H-H2O	C23H48NO7P	-1.31668	4648.96	3491.6	3196.96	19258.4	11027.6	12250.2	7022.93	8255.55	4342.21	0.00535928	0.00535928	0.00535928	0.00535928	186.95	0.00535928
11.54_775.2983m/z	775.298	11.5389	neg	6-(1,3-diphenylpropoxy)-3,4,5-trihydroxyoxane-2-carboxylic acid	HMDB0135229	Lipids and lipid-like molecules	Fatty Acyls	Fatty acyl glycosides	*		38.8	0	2M-H	C21H24O7	1.50558	25347.5	24304.1	25520.5	40864.3	27421.4	30690.2	22117.2	23259.1	28450.9	25072.7	25559.1	27827.7	26393.2	24748.3	22810.3
11.56_297.2659n	320.255	11.5587	pos	(Z)-N-(2-hydroxyethyl)hexadec-7-enamide	3715	Unclassified	Unclassified	Unclassified			38.8	0	M+Na, M+K, M+H-H2O	C18H35NO2	-2.97698	57546.2	56338.5	61267.1	92554.3	57336.4	68990	65834.9	50369.8	58769.1	88625	43163.5	40055.8	83921	38245.5	72478.8
12.05_104.1072m/z	104.107	12.05	pos	1-Penten-3-ol	87801	Organic oxygen compounds	Organooxygen compounds	Alcohols and polyols	*		38.8	0	M+NH4	C5H10O	1.93053	1155.52	1255.51	1532.4	5738.5	3265.61	2396.34	1670.65	2594.75	1564.47	722.675	620.263	855.659	604.139	692.139	766.053
14.68_338.9886m/z	338.989	14.676	neg	D-myo-Inositol 1,4-bisphosphate	410	Organic oxygen compounds	Organooxygen compounds	Alcohols and polyols	**	C01220	38.8	0	M-H	C6H14O12P2	-0.536039	2141.89	1978.9	2085.85	1637.57	866.252	2870.77	2496.75	2284.67	1794.52	2155.64	2437.53	2576.19	2138.92	1795.5	1211.76
14.97_100.1122m/z	100.112	14.9682	pos	2-Methylpiperidine	88440	Organoheterocyclic compounds	Piperidines	Unclassified			38.8	0	M+H	C6H13N	1.68342	1926.4	1681.42	1846.37	1927.22	2005.84	1709.41	1756.74	1717.82	1740.63	1780.36	1776.91	1657.67	1710.22	1623.74	1544.07
15.04_113.1324m/z	113.132	15.0428	pos	3-Octanol	71587	Lipids and lipid-like molecules	Fatty Acyls	Fatty alcohols	*	C17144	38.8	0	M+H-H2O	C8H18O	-0.233126	474.152	452.213	409.277	670.723	118.435	927.148	253.016	4092.33	687.298	131.149	158.708	211.32	133.879	143.403	211.788
15.31_370.0062n	368.999	15.3135	neg	Sedoheptulose pyrophosphate	419	Unclassified	Unclassified	Unclassified			38.8	0	M-H2O-H, M-H	C7H16O13P2	-1.23581	13296.5	12532.5	12416.1	12428.4	11049.2	14673.3	12671.5	11458	12234	13509.5	12131	13722	12477.6	13402.9	12336.6
15.32_166.0971m/z	166.097	15.3229	pos	N,N-dimethylhistidine	44783	Unclassified	Unclassified	Unclassified			38.8	0	M+H-H2O	C8H13N3O2	-2.05222	237272	237802	240416	252652	231413	240096	260158	245166	251271	229175	241337	244180	226720	209343	229178
15.49_220.1188m/z	220.119	15.4935	pos	trans-Zeatin	HMDB0012204	Organoheterocyclic compounds	Imidazopyrimidines	Purines and purine derivatives	***	C00371	38.8	0	M+H	C10H13N5O	-2.44252	15785.7	8641.69	14816.6	8507.15	10650.1	8224.67	12343	7800.58	27800	12721.4	8714.57	7387.64	9848.83	16331.2	13210.6
15.58_144.0764m/z	144.076	15.5814	pos	CYCLOCREATINE	44140	Unclassified	Unclassified	Unclassified			38.8	0	M+H	C5H9N3O2	-2.53419	2438.1	2749.49	1533.38	8891.7	14725.7	1220.65	8314.95	2547.99	3819.89	3147.21	2960.87	3913.26	9428.62	4247.6	6846.45
15.58_154.0607m/z	154.061	15.5814	pos	Metronidazole	573	Organoheterocyclic compounds	Azoles	Imidazoles		C07203	38.8	0	M+H-H2O	C6H9N3O3	-2.32103	13879.7	11985.3	12961.6	15298.9	16525.4	13926.4	14074.5	13274.7	14924.8	12814.8	13468.9	10704.8	14015	10811.9	13633.5
15.65_299.0608m/z	299.061	15.6539	pos	Flutamide	HMDB0014642	Benzenoids	Benzene and substituted derivatives	Trifluoromethylbenzenes	**	C07653	38.8	0	M+Na	C11H11F3N2O3	-2.28143	9269.16	7197.9	6784.5	6915.79	3636.17	7613.71	6926.69	5007.02	9076.25	6291.3	8275.18	8300.28	5997.54	2978.9	5555.38
15.73_114.0550m/z	114.055	15.7265	pos	Protoanemonin	HMDB0060503	Organoheterocyclic compounds	Dihydrofurans	Furanones	***	C07090	38.8	0	M+NH4	C5H4O2	0.0919367	44284	38816.2	35424.8	35181	29174.3	27522.9	27987.3	29497.4	29447.4	37365.7	36895.9	36011.2	36224.7	30574.1	33818.2
15.80_128.0816m/z	128.082	15.7993	pos	4-Guanidinobutanoic acid	HMDB0003464	Organic acids and derivatives	Carboxylic acids and derivatives	Amino acids, peptides, and analogues	***	C01035	38.8	0	M+H-H2O	C5H11N3O2	-1.47872	11683.8	15262.6	10513.4	7877.71	10676.8	8680	18987.2	13894.9	18812	12340.2	17720.2	13513.4	9191.1	9565.42	8191.94
15.93_117.0546m/z	117.055	15.9265	pos	(R)-2,3-Dihydroxy-isovalerate	62808	Lipids and lipid-like molecules	Fatty Acyls	Fatty acids and conjugates	**	C04272	38.8	0	M+H-H2O	C5H10O4	-0.456367	13924.6	13249.9	11657	12647.8	12613	11055.9	10134.3	12193.3	11157.5	12752.7	12329.2	11340.8	11435.4	10006.7	11265.4
15.93_445.1188m/z	445.119	15.9265	pos	3-(3-hydroxyphenyl)-2-phenyl-4-[(E)-2-phenylethenyl]-2,3-dihydro-1-benzofuran-6-ol	HMDB0129161	Phenylpropanoids and polyketides	2-arylbenzofuran flavonoids	Unclassified			38.8	0	M+K	C28H22O3	-2.98592	51853.4	33612.8	50461.5	43459.4	21158.2	27721.8	19673.9	46535.2	32815.6	51256	41638.5	44135.7	39306.6	25967.9	41811.3
15.96_127.1116m/z	127.112	15.9629	pos	(3R,5Z)-5-Octene-1,3-diol	86920	Lipids and lipid-like molecules	Fatty Acyls	Fatty alcohols	*		38.8	0	M+H-H2O	C8H16O2	-1.00666	11927.8	8913.09	13543	11577.6	6656.27	8216.17	6336.12	12047.1	9372.94	13743.6	12106.3	11555.7	10874.6	8318.73	12527
2.56_129.0521m/z	129.052	2.56192	pos	Diethylene glycol	70263	Unclassified	Unclassified	Unclassified			38.8	0	M+Na	C4H10O3	-0.996558	28006.3	29776.8	28459.6	28448.2	27723.7	27979.2	32970	30330.2	28079	28110.3	26470.7	24704.2	26558.7	23060.5	23418
2.62_465.1042n	466.111	2.61503	pos	6-Hydroxycyanidin 3-glucoside	LMPK12010425	Unclassified	Unclassified	Unclassified			38.8	2.89	M+H, M+K	C21H21O12+	1.9304	1.81084e+06	1.83433e+06	1.63052e+06	1341.52	1.35145e+06	225212	1316.27	3628.49	2928.24	384582	874.265	5.07747e+06	699835	1.31154e+06	3.71165e+06
2.75_301.1403m/z	301.14	2.75285	pos	bis(3-methylbut-2-en-1-yl)benzene-1,2,3,5-tetrol	HMDB0133047	Lipids and lipid-like molecules	Prenol lipids	Quinone and hydroquinone lipids	*		38.8	0	M+Na	C16H22O4	-2.79185	1.65816e+07	1.63206e+07	1.66393e+07	1.74281e+07	1.61285e+07	1.72739e+07	1.78688e+07	1.76861e+07	1.7526e+07	1.52984e+07	1.56035e+07	1.55499e+07	1.49817e+07	1.47005e+07	1.52215e+07
3.05_231.1346m/z	231.135	3.05257	neg	3-[(3-Methylbutyl)nitrosoamino]-2-butanone	HMDB0033553	Organic nitrogen compounds	Organonitrogen compounds	Organic nitroso compounds			38.8	0	M+FA-H	C9H18N2O2	-2.51699	13664.7	13510	13472	5147.22	12462.4	12311.5	5236.56	9003.25	11879.4	7786.27	881.341	21837.6	13574.6	25618	23500.9
3.93_241.1288m/z	241.129	3.93493	pos	Homocarnosine	HMDB0000745	Organic acids and derivatives	Peptidomimetics	Hybrid peptides	**	C00884	38.8	0	M+H	C10H16N4O3	-2.80115	824.004	624.311	678.076	0.00535928	99.936	182.714	95.1414	254.561	0.00535928	463.444	1002.58	1954.78	540.89	3373.59	1966.22
4.08_350.1701m/z	350.17	4.08318	pos	PC(O-5:0/0:0)[R]	LMGP01060020	Lipids and lipid-like molecules	Glycerophospholipids	Glycerophosphocholines			38.8	0	M+Na	C13H30NO6P	-0.702596	2361.65	1638.24	2452.37	0.00535928	0.00535928	0.00535928	0.00535928	0.00535928	605.985	1878.1	306.588	5928.72	4583.08	8980.06	5376.05
4.11_429.1538m/z	429.154	4.11355	neg	2,3-dinor Fluprostenol	45699	Unclassified	Unclassified	Unclassified			38.8	0	M-H	C21H25F3O6	1.83324	801.051	515.703	615.513	495.946	658.309	1009.37	913.41	563.391	1222.62	571.363	931.164	0.00535928	355.774	0.00535928	339.367
5.00_199.0936m/z	199.094	5.00033	pos	8-Hydroxy-7-methylguanine	HMDB0006037	Organoheterocyclic compounds	Imidazopyrimidines	Purines and purine derivatives			38.8	1.03	M+NH4	C6H7N5O2	-1.06849	1917.45	2120.92	2739.21	2167.83	2111.73	3153.43	1988.26	2724.93	2431.77	2108.5	2319.46	2077.81	2347.77	2352.83	2405.45
5.07_329.0302m/z	329.03	5.06663	neg	3',5'-Cyclic Inosine monophosphate (cIMP)	3460	Unclassified	Unclassified	Unclassified			38.8	0	M-H	C10H11N4O7P	2.79368	139265	140493	148798	134727	139373	143145	148652	143860	146994	156369	152510	154185	146067	146543	136715
5.50_239.0533m/z	239.053	5.50257	neg	Temozolomide	85179	Organoheterocyclic compounds	Imidazotetrazines	Unclassified			38.8	0	M+FA-H	C6H6N6O2	-0.54796	2669.92	2512.62	2163.36	2998.31	2568.55	2900.8	2917.28	3173.96	2976.05	3245.14	3616.45	3371.36	3641.95	2962.17	3249.58
5.50_261.0355m/z	261.035	5.50257	neg	Iminoaspartic acid	6025	Organic acids and derivatives	Carboxylic acids and derivatives	Dicarboxylic acids and derivatives	**	C05840	38.8	0	2M-H	C4H5NO4	-3.65009	1851.38	1672.11	1661.38	1785.05	2387.53	2215.08	2057.76	2228.72	2300.07	2953.31	3338.28	3933.33	3088.18	2443.55	2783.84
5.96_240.0429m/z	240.043	5.96033	neg	p-Nitrophenyl-O-ethyl ethylphosphonate	69527	Unclassified	Unclassified	Unclassified			38.8	0	M-H2O-H	C10H14NO5P	-0.94544	2325.68	2604.9	2369.55	2151.12	2169.23	2744.65	1809.86	2702.41	2513.72	1908.23	2450.42	2385.64	2142.98	2348.94	2210.63
7.28_237.1103m/z	237.11	7.2759	neg	Decarbamoylsaxitoxin	HMDB0038319	Phenylpropanoids and polyketides	Saxitoxins, gonyautoxins, and derivatives	Unclassified			38.8	0	M-H2O-H	C9H16N6O3	-0.843083	2136.08	1919.57	1627.21	1373.98	1578.5	1620.38	1593.32	1562.03	1572.24	2398.59	2990.07	2509.76	2427.89	2343.25	2142.99
7.60_199.0968m/z	199.097	7.60228	neg	3-Methyl-2-butenoic acid	4623	Lipids and lipid-like molecules	Fatty Acyls	Fatty acids and conjugates	*		38.8	0	2M-H	C5H8O2	-3.89463	5220.3	5513.74	5148.03	5725.7	4807.97	5611.67	5173	5178.5	5332.97	5253.52	4949.89	5312.49	5368.55	5341.89	5298.46
8.11_229.1440m/z	229.144	8.11168	neg	Ethyl (E)-2-nonenoate	87542	Lipids and lipid-like molecules	Fatty Acyls	Fatty acid esters	*		38.8	0	M+FA-H	C11H20O2	-2.65711	8338.34	7790.99	7261.74	7430.6	7509.08	8170.54	7516.17	7233.07	7305.92	7895.49	8844.12	7699.27	8594.56	9065.37	8109.7
8.80_279.0928m/z	279.093	8.79658	pos	9-dimethylarsinoyl-nonanoic acid	LMFA00000030	Lipids and lipid-like molecules	Fatty Acyls	Other Fatty Acyls			38.8	0	M+H	C11H23AsO3	-2.81156	4740.75	5047.84	5430.97	4973.33	4325.23	4724.11	4723.58	4438.47	4179.68	4006.08	4366.91	4651.9	4548.72	3572.2	4019.37
8.82_158.1536m/z	158.154	8.8168	pos	2,6-Nonadien-1-ol	87535	Lipids and lipid-like molecules	Fatty Acyls	Fatty alcohols	*		38.8	0	M+NH4	C9H16O	-2.25206	103042	96785.2	87213.8	77065.4	70946	73784.9	74942.7	70905.6	70051.6	90441.5	92780.9	90042.2	84048.9	80652.7	83582.4
8.90_241.2156m/z	241.216	8.89743	pos	9-Pentadecenoic acid	HMDB0029765	Lipids and lipid-like molecules	Fatty Acyls	Fatty acids and conjugates	*		38.8	0	M+H	C15H28O2	-2.39915	1268.17	1055.02	1141.88	1420.78	1025.37	1301.42	919.484	1258.52	1102.07	1457.28	1147.66	1253.11	1347.43	1430.55	1175.98
9.46_211.1688m/z	211.169	9.4595	pos	Linalyl propionate	86966	Lipids and lipid-like molecules	Prenol lipids	Monoterpenoids	*		38.8	0	M+H	C13H22O2	-2.32897	2105.85	2184.93	1809.88	1872.86	1200.23	1674.82	1649.55	1680.3	1521.79	1948.71	1587.4	1795.31	1452.21	1712.24	1816.96
0.02_121.0648m/z	121.065	0.0223833	pos	2,3-Dihydrobenzofuran	HMDB0013815	Organoheterocyclic compounds	Coumarans	Unclassified	***		38.7	0	M+H	C8H8O	0.213335	8917.11	8980.84	6299.17	8205.51	8384.99	7859.6	17447	19106.2	12316.2	2482.64	10325.9	7570.17	7611.35	1754.03	3660.94
0.15_159.1376m/z	159.138	0.154483	pos	1-Hexylglycerol	LMGL01020028	Lipids and lipid-like molecules	Glycerolipids	Monoradylglycerols			38.7	0	M+H-H2O	C9H20O3	-2.07117	503.861	572.678	507.657	1912.99	1042.76	3110.1	7164.78	7356.07	4625.08	509.218	1396.8	43.1905	254.265	28.0591	502.97
0.51_219.1748m/z	219.175	0.5099	neg	2-trans,6-trans-Farnesal	HMDB0060356	Lipids and lipid-like molecules	Prenol lipids	Sesquiterpenoids	**	C03461	38.7	0	M-H	C15H24O	-3.00619	21400.3	16606.1	20104.3	18815.6	18004.6	15200.7	18612.7	16540.9	20756	18198.5	22901.3	16898.8	17665.8	18507	16406.2
0.79_203.0521m/z	203.052	0.790917	pos	myo-Inositol	HMDB0000211	Organic oxygen compounds	Organooxygen compounds	Alcohols and polyols	**	C00137	38.7	0	M+Na	C6H12O6	-2.88859	236003	277682	224523	184863	306397	202302	218790	199444	452727	134452	109806	361228	145521	314102	303657
0.82_133.0735m/z	133.073	0.824967	pos	3-keto-2-methylbutyrate	86063	Organic acids and derivatives	Keto acids and derivatives	Short-chain keto acids and derivatives			38.7	0	M+NH4	C5H7O3-	1.17589	808782	785080	816699	820174	819458	863903	811024	861035	843027	697639	811344	750196	711293	615600	822472
0.83_229.0458n	457.085	0.8301	neg	Flonicamid	72269	Unclassified	Unclassified	Unclassified			38.7	0.0423	M-H, 2M-H	C9H6F3N3O	-2.04316	769621	987271	931721	969342	662971	1.07324e+06	941543	1.03577e+06	960489	693216	781110	716218	772468	704038	824167
0.86_224.0696n	447.135	0.86415	neg	Sinapic acid	HMDB0032616	Phenylpropanoids and polyketides	Cinnamic acids and derivatives	Hydroxycinnamic acids and derivatives	***	C00482	38.7	0	M-H2O-H, 2M-H	C11H12O5	4.99341	48458.4	28103.4	40161.5	3171.92	269541	4256.83	1905.11	6733.23	13024.2	4066.53	1063.06	108795	6963.31	60453.6	98652.3
0.88_285.0826m/z	285.083	0.881183	neg	D-glycero-L-galacto-Octulose	HMDB0029954	Organic oxygen compounds	Organooxygen compounds	Carbohydrates and carbohydrate conjugates			38.7	0	M+FA-H	C8H16O8	-0.496141	9109.53	5693.78	6434.96	3889.69	5699.29	7840.86	2713.64	5535.71	5696.16	3744.28	0.00535928	25196.2	5867.14	9073.63	24421.2
0.91_291.0948n	274.091	0.910083	pos	2,7-Anhydro-alpha-N-acetylneuraminic acid	66198	Unclassified	Unclassified	Unclassified			38.7	0	M+H-H2O, M+Na	C11H17NO8	-2.24069	200888	195220	206952	150751	115064	167294	97780.2	135191	146233	206593	273747	148596	209260	88745.1	151942
0.92_254.1004n	299.098	0.9161	neg	Galactosylglycerol	HMDB0006790	Lipids and lipid-like molecules	Glycerolipids	Glycosylglycerols	**	C05401	38.7	0	M-H, M+FA-H	C9H18O8	0.91938	30599.6	29944.6	30893.7	29566.2	171119	15440.3	25747	31647	23904.1	12089.8	11404.7	12748.7	7279.63	7881.69	12406.7
1.00_115.0390m/z	115.039	0.995283	pos	(S)-2-Acetolactate	LMFA01050460	Organic acids and derivatives	Keto acids and derivatives	Short-chain keto acids and derivatives	**	C06010	38.7	0	M+H-H2O	C5H8O4	0.237235	3768.77	3043.07	2788.78	2770.61	1940.73	2334.62	2778.57	2231.86	2431.61	3162.09	3100.65	2965.39	2977.8	3597.25	2709.24
1.20_241.1540m/z	241.154	1.19972	pos	Rimiterol	2335	Unclassified	Unclassified	Unclassified			38.7	0	M+NH4	C12H17NO3	-2.77543	438654	348149	398524	654256	517287	397403	322820	403698	178940	401712	356947	382158	429966	205462	457612
1.63_206.9880m/z	206.988	1.6312	neg	Disodium succinate	92097	Unclassified	Unclassified	Unclassified			38.7	0	M+FA-H	C4H4Na2O4	-4.3975	20635.6	18694.1	17946.8	772.248	27159.6	4672.35	777.967	2977.12	2524.98	977.929	166.962	31836.6	1277.96	85062.6	37520.9
10.45_529.3105m/z	529.31	10.4542	neg	Brevicolline	67414	Unclassified	Unclassified	Unclassified			38.7	0	2M-H	C17H19N3	3.70527	1465.09	2277.17	1710.81	0.00535928	0.00535928	0.00535928	0.00535928	0.00535928	0.00535928	11497.8	8148.46	1435.82	12941.4	488.869	780.183
10.58_282.2557n	281.248	10.5768	neg	Oleic acid	HMDB0000207	Lipids and lipid-like molecules	Fatty Acyls	Fatty acids and conjugates	**	C00712	38.7	1.45	M-H, M+FA-H	C18H34O2	-0.814504	3870.11	5232.32	4927.14	0.00535928	0.00535928	0.00535928	0.00535928	0.00535928	0.00535928	19633.1	23447.1	6217.41	18792.6	4294.37	5627.23
11.07_581.0423m/z	581.042	11.0694	neg	UDP-D-Xylose	5948	Nucleosides, nucleotides, and analogues	Pyrimidine nucleotides	Pyrimidine ribonucleotides	**	C00190	38.7	0	M+FA-H	C14H22N2O16P2	-0.652585	14264.1	14352.4	12522.9	12288.8	11826.1	12810	14275.2	12831.2	13353.6	14448.9	16134	14403.5	13638	13870.6	14882.1
11.33_319.2276m/z	319.228	11.3347	neg	5α-Androst-16-en-3α-ol	41837	Unclassified	Unclassified	Unclassified			38.7	0	M+FA-H	C19H30O	-0.859727	573.944	726.098	855.563	0.00535928	0.00535928	0.00535928	0.00535928	1210.63	139.468	0.00535928	0.00535928	0.00535928	0.00535928	3335.66	151.874
11.36_901.1997m/z	901.2	11.3552	neg	Flumazenil glucoronide	2727	Unclassified	Unclassified	Unclassified			38.7	0	2M-H	C19H18FN3O9	1.78092	2392.93	1764.18	2575.64	2331.88	3913.31	1667.87	3040.94	3428.39	3908.31	3672.92	4615.84	2726.03	3130.03	3577.93	1246.71
11.54_707.3110m/z	707.311	11.5389	neg	URB937	96641	Unclassified	Unclassified	Unclassified			38.7	0	2M-H	C20H22N2O4	3.3336	33494.5	32598.6	34914.5	43053.5	42238.8	36686.6	31275.1	30525.5	38013.9	33088.5	29177.8	31124.9	36455.8	28885.5	32830.8
11.77_207.0171m/z	207.017	11.7651	pos	5-Nitro-ortho-anisidine	73163	Unclassified	Unclassified	Unclassified			38.7	0	M+K	C7H8N2O3	2.49027	209178	208122	196321	204287	189739	199519	210023	212470	203471	191076	199013	196987	185249	179190	187027
12.29_468.3446m/z	468.345	12.2931	pos	PA(P-20:0/0:0)	82361	Lipids and lipid-like molecules	Glycerophospholipids	Glycerophosphates			38.7	0	M+NH4	C23H47O6P	-0.632025	22329	23429.7	26505.3	52176.9	10926.2	15252.7	19646.8	27455.6	25303.9	21752.8	7881.27	13419.1	19438.9	22477.3	17565.1
13.67_228.1953m/z	228.195	13.6729	pos	Methyl (2E,6Z)-dodecadienoate	LMFA07010930	Lipids and lipid-like molecules	Fatty Acyls	Fatty acid esters	*		38.7	0	M+NH4	C13H22O2	-2.20977	2339.48	2138.57	2204.26	2646.5	982.882	4337.55	16268.9	3542.68	1441.3	3163.73	3791.29	5455.43	2911.34	2273.84	1400.53
14.57_391.0009m/z	391.001	14.5722	neg	3-methyl-4-(sulfooxy)but-2-enoic acid	HMDB0128930	Lipids and lipid-like molecules	Fatty Acyls	Fatty acids and conjugates	*		38.7	0	2M-H	C5H8O6S	-0.266652	12043.2	11325.2	13582.5	13068.4	12995.8	8283.53	9395.42	12044	13620	13010.2	15152.9	12555.3	13573	12145	12813.2
14.76_387.0256m/z	387.026	14.7589	neg	5-Fluorouridine monophosphate	71274	Nucleosides, nucleotides, and analogues	Pyrimidine nucleotides	Pyrimidine ribonucleotides	**	C16634	38.7	0	M+FA-H	C9H12FN2O9P	2.85041	37526.5	39235.3	43520.9	43214.2	40609.2	39280.8	41462.1	43798.8	42762.6	43675	39375.7	34297.2	41095	41094.5	39301.7
15.04_167.0333m/z	167.033	15.0428	pos	3,4-Dihydroxymandelic acid	HMDB0001866	Benzenoids	Phenols	Benzenediols	**	C05580	38.7	0	M+H-H2O	C8H8O5	-2.9716	2925.47	2993.66	2559.6	4477.55	315.155	5792.59	2315.53	26058.4	4412.13	0.00535928	132.746	51.0946	44.1809	0.00535928	244.416
15.18_207.1236m/z	207.124	15.175	pos	N'-Nitrosoanatabine	73172	Unclassified	Unclassified	Unclassified			38.7	0	M+NH4	C10H11N3O	-2.38109	355708	352544	354087	379330	345384	363755	394631	367660	379295	339248	360059	357304	324762	310194	326538
15.21_199.1801m/z	199.18	15.2122	pos	N-Ethyl trans-2-cis-6-nonadienamide	HMDB0032273	Lipids and lipid-like molecules	Fatty Acyls	Fatty amides	**	C06551	38.7	0	M+NH4	C11H19NO	-2.40484	112624	105569	106325	117253	108848	116804	122043	117644	115666	102283	103266	102662	99703.2	94320.2	101355
15.30_226.0115m/z	226.012	15.3046	pos	1-(Malonylamino)cyclopropanecarboxylic acid	HMDB0031700	Organic acids and derivatives	Carboxylic acids and derivatives	Amino acids, peptides, and analogues			38.7	0	M+K	C7H9NO5	1.63594	81864.5	73268.2	68406	77924.3	66982.7	77008.6	75769.7	71367	79375	66245.9	64606.4	62580.6	65100.1	62321.3	66696.7
15.49_338.9889m/z	338.989	15.4878	neg	D-Fructose 2,6-bisphosphate	5964	Organic oxygen compounds	Organooxygen compounds	Carbohydrates and carbohydrate conjugates	**	C00665	38.7	0	M-H	C6H14O12P2	0.481996	2670.08	1928.65	2559.65	2450.08	2759.87	1704.8	2646.43	2000.85	2482.17	2966.61	1971.18	1821.72	1820.41	1363.22	1231.46
15.78_115.0389m/z	115.039	15.7821	pos	Glutaric acid	3254	Organic acids and derivatives	Carboxylic acids and derivatives	Dicarboxylic acids and derivatives	**	C00489	38.7	0	M+H-H2O	C5H8O4	-0.259222	5817	5304.48	5498	5140.83	3644.03	3770.75	3573.37	4923.14	4127.48	4934.35	3849.04	4713.05	4593.81	3887.81	5008.47
15.96_107.0493m/z	107.049	15.9629	pos	4-Methylcatechol	HMDB0000873	Benzenoids	Phenols	Benzenediols	**	C06730	38.7	0	M+H-H2O	C7H8O2	1.15478	23116.6	16847.8	17543.4	17901.2	11408.6	12820.6	9483.68	16014.5	13867.7	19077.1	18645.9	18594.5	17940	13512.5	17675.9
2.03_101.0599m/z	101.06	2.02563	pos	2-Hydroxy-3-methylbutyric acid	HMDB0000407	Lipids and lipid-like molecules	Fatty Acyls	Fatty acids and conjugates	***		38.7	0	M+H-H2O	C5H10O3	1.83105	95528.4	92478.7	81233.6	76599.1	68168.4	71241.2	73850	74557.7	69612.3	82472.3	86292.7	84084.8	74915	70163.2	80236.7
2.57_682.1276m/z	682.128	2.56717	neg	(6S)-6-Hydroxy-1,4,5,6-tetrahydronicotinamide-adenine dinucleotide	66267	Nucleosides, nucleotides, and analogues	Purine nucleotides	Purine nucleotide sugars		C04856	38.7	0	M-H	C21H31N7O15P2	-0.672829	3024.52	5165.79	5013.41	23240.7	6869.47	70204.8	1663.24	2412.48	2555.46	0.00535928	315.228	0.00535928	0.00535928	0.00535928	2293.52
2.61_135.0296m/z	135.03	2.60528	neg	L-Lactic acid	HMDB0000190	Organic acids and derivatives	Hydroxy acids and derivatives	Alpha hydroxy acids and derivatives	***	C00186	38.7	0	M+FA-H	C3H6O3	-3.82265	23998.7	24526	23484.1	33652.2	28141	24240.1	28410.6	33438.3	34002	12315.6	35385.8	28624.6	15889.8	19751.3	28152.6
3.22_293.1143m/z	293.114	3.21942	neg	6-Hydroxymelatonin	7013	Organoheterocyclic compounds	Indoles and derivatives	Hydroxyindoles	**	C05643	38.7	0	M+FA-H	C13H16N2O3	-0.153143	5323.22	5103.3	4345.99	3548.14	3212.38	3986.83	1650.17	2144.48	4384.24	6446.56	2547.29	7274.39	6533.92	7652.58	8546.11
3.24_258.1457m/z	258.146	3.24028	neg	Propenyl-L-NIO	45344	Unclassified	Unclassified	Unclassified			38.7	0	M+FA-H	C10H19N3O2	-0.960169	2695.93	3242.58	3243.44	960.051	1593.36	956.177	734.099	1335.2	2076.35	1534.46	172.406	7228.3	2489.91	9078.04	9140.58
3.34_223.0632m/z	223.063	3.33618	pos	1,2-Diphenylhydrazine	85156	Unclassified	Unclassified	Unclassified			38.7	0	M+K	C12H12N2	-0.250421	4464.76	5263.27	4836.91	4385.83	3920.43	3754.51	4231.5	4021.15	4709.23	4567.79	4238.01	4923.49	4528.82	4153.64	4237.66
3.45_349.0534m/z	349.053	3.44873	pos	Sinapoyltartronate	65825	Unclassified	Unclassified	Unclassified			38.7	0	M+Na	C14H14O9	1.25094	10889.4	13394	15738.4	12781.6	13366.5	13999.3	13750.3	17417.6	15827.2	14049.8	12317.2	13097.2	13008.9	12776	13676.3
3.54_230.1382m/z	230.138	3.54163	pos	3,4-Methyleneazelaic acid	HMDB0059744	Lipids and lipid-like molecules	Fatty Acyls	Fatty acids and conjugates	*		38.7	0	M+NH4	C11H16O4	-2.16809	9068.79	10087.5	10155.1	29805.1	22831.3	13327	20576.8	3183.07	944.334	0.00535928	13599	29179.8	1753.53	3432.57	35947.5
3.87_344.1323m/z	344.132	3.86583	neg	Saxitoxin	HMDB0029368	Phenylpropanoids and polyketides	Saxitoxins, gonyautoxins, and derivatives	Unclassified		C13757	38.7	0	M+FA-H	C10H17N7O4	-0.407584	1614.41	1828.25	1369	0.00535928	677.29	2141.97	571.54	0.00535928	0.00535928	3924.83	3189.85	6586.93	3272.66	1391.68	6090.52
4.20_421.0514m/z	421.051	4.19523	neg	Methylthiobenzoylglycine	2540	Unclassified	Unclassified	Unclassified			38.7	0	2M-H	C9H9NO3S	-4.56867	5924.31	5609.23	7025.91	5537.47	6049.64	6535.87	5690.66	6284.71	6351.55	3490.82	3692.07	3424.91	4115.56	5416.88	5432.18
4.21_130.0650m/z	130.065	4.21448	pos	Isoquinoline	HMDB0034244	Organoheterocyclic compounds	Isoquinolines and derivatives	Unclassified	***	C06323	38.7	0	M+H	C9H7N	-1.32526	14992.2	14369.9	14139	15229.9	15782.5	15355.4	14840	14200.3	14941.3	13248.1	13036.2	13898.4	12104.6	13161.6	13649.3
4.23_279.0984m/z	279.098	4.23368	neg	5-Methoxy-DL-tryptophan	103475	Unclassified	Unclassified	Unclassified			38.7	0	M+FA-H	C12H14N2O3	-1.04124	3781.54	4245.48	3535.43	3390.21	1294.74	1270.15	1711.68	2476.17	3411.99	4761.87	3444.65	5533.91	5321.34	5404.46	6837.16
4.47_201.1092m/z	201.109	4.47033	pos	2,6-Diamino-4-hydroxy-5-N-methylformamidopyrimidine	62402	Organoheterocyclic compounds	Diazines	Pyrimidines and pyrimidine derivatives		C04744	38.7	0	M+NH4	C6H9N5O2	-1.3542	3887.3	3405.17	2986.72	18424.1	21584.2	19152.6	13053.9	18278	16569.1	13690.3	20327.3	16696.8	13447.4	21207.1	16805.6
4.63_318.1092m/z	318.109	4.62933	neg	Aspartyl-Tryptophan	HMDB0028764	Organic acids and derivatives	Carboxylic acids and derivatives	Amino acids, peptides, and analogues			38.7	0	M-H	C15H17N3O5	-1.08147	994.412	993.904	1270.61	978.151	217.408	1013.18	1036.66	875.677	1784.06	1980.95	2160.58	936.205	626.875	502.818	920.791
5.10_586.3489n	609.338	5.10223	pos	PI(O-18:0/0:0)	81199	Lipids and lipid-like molecules	Glycerophospholipids	Glycerophosphoinositols			38.7	0	M+NH4, M+Na	C27H55O11P	1.20941	324738	288392	270533	228649	214383	216251	218609	211999	192387	270789	266241	276207	243788	227296	250461
5.48_267.0509m/z	267.051	5.4817	neg	2-Succinylbenzoate	63982	Unclassified	Unclassified	Unclassified			38.7	0	M+FA-H	C11H10O5	-0.353651	3209.26	3530.89	3829.38	3348.6	3277.61	3789.14	3809.62	3500.67	3373.14	2706.03	2947.08	2544.39	2809.49	2932.15	2801.56
5.80_339.1001m/z	339.1	5.80012	pos	4'-Hydroxy-5,7-dimethoxy-8-methylflavan	LMPK12020275	Unclassified	Unclassified	Unclassified			38.7	3.46	M+K	C18H20O4	2.65655	7402.9	7700.1	7863.01	0.00535928	9304.04	2196.24	0.00535928	898.106	882.626	2327.31	0.00535928	19111.4	3780.31	21980.5	34002.2
6.36_233.0779m/z	233.078	6.3586	pos	N4-Phosphoagmatine	65821	Unclassified	Unclassified	Unclassified			38.7	0	M+Na	C5H15N4O3P	2.52246	2714.54	2579.27	3300.03	2702.37	2862.82	3016.39	3688.79	2687.63	3040.57	2313.97	2949.64	2866.26	2375.93	2321.83	2874.78
6.78_311.0197m/z	311.02	6.78487	neg	Blighinone	HMDB0030643	Benzenoids	Phenanthrenes and derivatives	Hydrophenanthrenes			38.7	0	M-H2O-H	C16H10O8	-0.197187	34081.1	34297.7	34699	34866.5	35292.8	33675.9	35119.6	34380.2	34710.5	29745.1	30234	31047.2	30474.6	32888.3	30290.9
7.36_259.1549m/z	259.155	7.35755	neg	3-Oxododecanoic acid	HMDB0010727	Organic acids and derivatives	Keto acids and derivatives	Medium-chain keto acids and derivatives		C02367	38.7	0	M+FA-H	C12H22O3	-0.704945	3929.96	4128.66	3583.15	3484.65	3527.68	4006.39	4075.87	3863.65	3785.82	4779.44	4407.83	4461.58	3557.08	4777.65	4555.54
7.46_517.0983m/z	517.098	7.45963	neg	Tetracenomycin C	63815	Unclassified	Unclassified	Unclassified			38.7	0	M+FA-H	C23H20O11	-0.939532	35110.6	33553.9	30749.5	32941.5	32758.2	34796.7	33747.3	32542.1	34093.4	30419.9	31254.6	30830.6	30640.2	32576.3	33483.4
8.86_258.1826n	281.171	8.85705	pos	Diethyl decanedioate	94936	Lipids and lipid-like molecules	Fatty Acyls	Fatty acid esters	*		38.7	0	M+NH4, M+Na, M+H	C14H26O4	-2.13917	4034.13	3754.23	3163.46	20565.6	15707.1	24707	27302	32600.9	26848.9	26142	15703.6	27010.1	22743.7	19824.4	22892.5
9.60_262.1432m/z	262.143	9.60102	pos	Encelin	67666	Lipids and lipid-like molecules	Prenol lipids	Terpene lactones	*	C09404	38.7	0	M+NH4	C15H16O3	-2.21773	8524.91	9021.06	7234.21	11849.1	7889.16	7573.29	9571.65	7485.72	8457.27	6574.09	5761.83	7244.32	7531.4	5457.67	7874.45
0.15_145.1220m/z	145.122	0.154483	pos	α-ethyl caproic acid	4487	Lipids and lipid-like molecules	Fatty Acyls	Fatty acids and conjugates	*		38.6	0	M+H	C8H16O2	-2.37973	1715.54	2133.87	1702.02	2729.25	2031.87	3450.68	8552.9	9577.31	5571.28	1242.41	3189.57	732.311	1876.17	96.9133	1130.69
0.64_112.0870m/z	112.087	0.637683	pos	Methylpyrazine	89003	Organoheterocyclic compounds	Diazines	Pyrazines	*		38.6	0	M+NH4	C5H6N2	0.883982	13197.7	12827.6	10398.6	14400.7	8815.01	16185.9	9659.26	8103.36	11755.4	16309.2	13178.8	13909.8	16818.3	15889.1	12555.9
0.65_189.1231m/z	189.123	0.654717	pos	6-Acetamido-3-aminohexanoate	66060	Unclassified	Unclassified	Unclassified			38.6	0	M+H	C8H16N2O3	-1.57648	21612.2	18180.1	18336.5	18885.7	21884.9	22251.4	37904.9	42538.9	92337.8	10281.6	4754.42	4547.14	10060	5945.58	5556.13
0.67_194.0324m/z	194.032	0.671733	pos	Phosphocreatine	HMDB0001511	Organic acids and derivatives	Carboxylic acids and derivatives	Amino acids, peptides, and analogues	**	C02305	38.6	0	M+H-H2O	C4H10N3O5P	-0.452193	3382.36	2980.1	3111.99	10601.8	2647.35	2531.56	3299.13	3372.48	2570.09	2830.96	2489.17	2853.04	2173.61	1064.67	3664.7
0.73_288.0948m/z	288.095	0.72795	neg	2-Amino-4-oxo-6-(1,2,3-Trihydroxypropyl)-diquinoid-7,8-dihydroxypterin	6004	Unclassified	Unclassified	Unclassified			38.6	0	M-H	C9H15N5O6	-0.435958	59780.1	55257.2	44832.4	34498.5	46218.5	34750.8	23914.4	28014.8	42528	56382.9	71188.7	38408.9	62192.1	58566.4	80124.4
0.76_277.1388m/z	277.139	0.756867	pos	Saccharopine	383	Organic acids and derivatives	Carboxylic acids and derivatives	Amino acids, peptides, and analogues	**	C00449	38.6	0	M+H	C11H20N2O6	-2.13537	7401.53	9344.85	7514.12	85905.6	26888.7	4367.17	21276.7	15522	0.00535928	0.00535928	0.00535928	0.00535928	0.00535928	0.00535928	0.00535928
0.76_381.1099m/z	381.11	0.762	neg	5-Hydroxyindoleacetic acid	HMDB0000763	Organoheterocyclic compounds	Indoles and derivatives	Indolyl carboxylic acids and derivatives	***	C05635	38.6	0	2M-H	C10H9NO3	1.72686	91651.9	102496	106911	129881	20661.7	80492.5	52384.9	131315	41433.4	94418.3	19060.8	35661.7	64500.6	27659	35170.4
0.83_883.3860m/z	883.386	0.8301	neg	PG(6:0/6:0)[U]	40849	Unclassified	Unclassified	Unclassified			38.6	0	2M-H	C18H35O10P	-0.30591	224713	203401	203767	169381	105845	267003	168870	214093	187541	263885	304154	254715	260685	218431	293162
0.90_353.1464m/z	353.146	0.898317	neg	Clavamycin F	71660	Unclassified	Unclassified	Unclassified			38.6	0	M-H2O-H	C15H24N4O7	-0.643518	36704.6	45965.2	48779.7	29479.3	9110.55	85865.5	6285.61	25862.4	16452.7	49773.5	86564.8	82194.5	42017	12377.5	108531
0.91_176.1641m/z	176.164	0.910083	pos	Oenanthic ether	HMDB0000798	Lipids and lipid-like molecules	Fatty Acyls	Fatty acid esters	*		38.6	0	M+NH4	C9H18O2	-2.39618	11442.7	10308.3	11100.4	7934.12	35640	2140.56	0.00535928	26522.4	13546.4	1579.77	1607.02	21604.9	2432.43	11566.9	22471.6
0.95_230.9907m/z	230.991	0.952683	neg	2-Phospho-D-glyceric acid	HMDB0003391	Organic oxygen compounds	Organooxygen compounds	Carbohydrates and carbohydrate conjugates	**	C00631	38.6	0	M+FA-H	C3H7O7P	-2.22895	5376.32	7245.28	6642.94	16965.9	12670.2	11605.4	8990.32	17767	6259.88	2027.96	1743.55	3669.33	3447.82	3724.03	3560.58
0.98_180.9895m/z	180.989	0.97825	pos	Dihydroxyacetone Phosphate Acyl Ester	62468	Organic oxygen compounds	Organooxygen compounds	Carbonyl compounds	**	C03372	38.6	0	M+H-H2O	C4H7O7P	-1.01204	4892.88	3530.17	3485.5	3860.45	2485.95	3546.92	4080.71	3064.79	3783.95	4057.5	4909.85	2585.46	4318.48	3639.81	1007.99
1.05_103.0391m/z	103.039	1.04635	pos	2,4-Dihydroxybutyric acid	3782	Organic acids and derivatives	Hydroxy acids and derivatives	Short-chain hydroxy acids and derivatives			38.6	0	M+H-H2O	C4H8O4	1.40684	6072.06	5134.36	4547.26	4232.91	6037.56	4725.79	4448.96	4180.71	3618.52	4960.59	4610.4	5024.55	4445.21	4949.33	4179.13
1.11_102.0551m/z	102.055	1.1145	pos	L-Threonine	HMDB0000167	Organic acids and derivatives	Carboxylic acids and derivatives	Amino acids, peptides, and analogues	***	C00188	38.6	0	M+H-H2O	C4H9NO3	1.46338	8406.19	7322.74	6345.08	7804.08	8355.33	6036.08	7623.93	7842.97	7228.16	7812.28	5081.29	6361.37	6327.17	6442.04	5983.78
1.11_162.0525n	145.049	1.1145	pos	(R)-2-ethylmalic acid	LMFA01050454	Lipids and lipid-like molecules	Fatty Acyls	Fatty acids and conjugates	**	C02488	38.6	0	M+H-H2O, M+NH4	C6H10O5	-2.00791	89750	90671.7	77312.6	65324.8	65058.1	64846.6	63101.2	59064.4	62027.7	83789.9	77593.1	84865.1	75252.6	73425.8	72546.8
1.13_523.0712m/z	523.071	1.12843	neg	Bentazone-sodium	72395	Unclassified	Unclassified	Unclassified			38.6	0	2M-H	C10H11N2NaO3S	1.69026	56509.3	56545.3	48505.7	0.00535928	89428.3	1692.27	0.00535928	0.00535928	0.00535928	2083.48	0.00535928	187002	6161.51	41955.4	122725
1.22_113.0234m/z	113.023	1.21673	pos	2-Furoic acid	HMDB0000617	Organoheterocyclic compounds	Furans	Furoic acid and derivatives	***	C01546	38.6	0	M+H	C5H4O3	0.715916	14818.3	13899.9	12187.9	9758.04	12428.9	10297.5	11023.7	8703.4	10085.4	12212	11506.9	12042.3	11673.2	10783.3	10725.1
1.23_130.0609m/z	130.061	1.23388	pos	4-Carboxypyrazole	HMDB0060760	Organoheterocyclic compounds	Azoles	Pyrazoles			38.6	0	M+NH4	C4H4N2O2	-1.51895	698.616	1009.63	938.573	1025.29	644.437	1491.71	1594.39	1307.24	643.3	577.374	1070.04	727.148	724.263	1259.24	438.559
1.45_303.0832m/z	303.083	1.44692	neg	Imidazoleacetic acid riboside	HMDB0002331	Nucleosides, nucleotides, and analogues	Imidazole ribonucleosides and ribonucleotides	Unclassified	**	C05131	38.6	0	M+FA-H	C10H14N2O6	-0.786891	18342	23278.5	20327.3	18546.9	7728.92	14510.9	16160.8	14270.7	13121.9	13779.4	17207.9	15517.2	19415.2	17692.2	20165.7
1.59_117.0910m/z	117.091	1.5924	pos	Caproic acid	HMDB0000535	Lipids and lipid-like molecules	Fatty Acyls	Fatty acids and conjugates	*	C01585	38.6	0	M+H	C6H12O2	-0.0615912	1133.94	1007.82	736.695	115.423	368.614	607.494	300.042	560.549	199.666	759.646	1014.09	680.185	627.004	622.597	887.359
1.83_137.1322m/z	137.132	1.83292	pos	(S)-(-)-Limonene	41063	Lipids and lipid-like molecules	Prenol lipids	Monoterpenoids	**	C00521	38.6	0	M+H	C10H16	-2.24442	12836.2	11726.4	10172	8511.35	6218.48	7075.94	7013.99	6688.16	6973.87	9880	10112.2	10215.1	10958.9	10429.9	11484.8
1.89_156.0652m/z	156.065	1.8854	pos	N-Acetyl-L-glutamate 5-semialdehyde	3298	Organic acids and derivatives	Carboxylic acids and derivatives	Amino acids, peptides, and analogues	**	C01250	38.6	0	M+H-H2O	C7H11NO4	-1.85406	4289.7	3495.55	3216.82	3194.31	2971.48	3009.53	3258.1	2748.8	2744.99	3418.2	3930.22	3530.32	3110.45	3114.27	3388.65
10.08_451.0989m/z	451.099	10.081	pos	Methylpicraquassioside A	HMDB0038347	Organic oxygen compounds	Organooxygen compounds	Carbohydrates and carbohydrate conjugates			38.6	0	M+K	C19H24O10	-3.03209	17938.5	19272.1	16135.1	18847.8	19328.9	18240.6	19402.2	17038.1	17773.9	15503.5	15959.7	16003.8	14920.2	15182.4	16330.7
10.45_119.0854m/z	119.085	10.4534	pos	1-Methoxy-2,4-dimethylbenzene	88226	Benzenoids	Phenol ethers	Anisoles	*		38.6	0	M+H-H2O	C9H12O	-0.619552	7654.39	7133.51	6884.29	6204.21	5453.81	5946.34	5856.81	6794.17	6558.49	7708.93	6164.23	5692.71	6050.43	5217.57	5921.83
10.56_285.2070m/z	285.207	10.5564	neg	Isobutyl 10-undecenoate	HMDB0032347	Lipids and lipid-like molecules	Fatty Acyls	Fatty acid esters	*		38.6	0	M+FA-H	C15H28O2	-0.395024	10179.5	10962.2	9596.09	9760.51	11482	9754.24	11385.7	10030.8	10377.5	10385.9	11760.5	10638.2	10019.3	12045.7	10201.2
10.70_632.3176m/z	632.318	10.6997	neg	OKHdiA-PE	LMGP20020041	Lipids and lipid-like molecules	Glycerophospholipids	Oxidized glycerophospholipids			38.6	6.98	M-H	C30H52NO11P	-4.54183	58815.6	59005.1	59956.2	138432	91695.5	67638.1	30288.2	93191.9	54606.5	55648	51350.1	126177	48020.6	119567	83024.1
10.93_504.3074m/z	504.307	10.9309	pos	1-(7Z,10Z,13Z,16Z-docosatetraenoyl)-glycero-3-phosphate	HMDB0062310	Lipids and lipid-like molecules	Glycerophospholipids	Glycerophosphates	*		38.6	0	M+NH4	C25H43O7P	-2.15699	50350.1	51966.2	57679.5	56700.3	35120.1	45465.8	33424.7	49328.5	41632.8	66265.7	71299.4	68788.9	48789.2	58768.4	50845.7
11.03_111.0917m/z	111.092	11.0265	pos	Aniline	HMDB0003012	Benzenoids	Benzene and substituted derivatives	Aniline and substituted anilines		C00292	38.6	0	M+NH4	C6H7N	0.427867	221.593	275.002	288.649	97.8793	140.922	149.247	140.162	108.258	131.922	253.973	144.947	184.977	94.9375	188.152	100.14
11.18_209.1532m/z	209.153	11.1797	pos	Methyl dihydrojasmonate	HMDB0031740	Lipids and lipid-like molecules	Fatty Acyls	Lineolic acids and derivatives	*		38.6	0	M+H-H2O	C13H22O3	-1.95643	10359.7	9862.46	9795.48	9539.61	10622.5	10204.3	10990.1	10478.6	9708.88	9992.84	9664.83	9569.52	9751.07	8675.98	9229.15
11.27_438.2997m/z	438.3	11.274	neg	PC(O-12:0/O-1:0)[U]	40187	Unclassified	Unclassified	Unclassified			38.6	0	M-H	C21H46NO6P	1.68831	21893.6	23793.8	22685.1	60888.5	19078.1	30986.3	22738.9	31430.7	26033.4	15211.2	6288.44	10767.4	14046.7	26141.1	14633.2
11.28_482.2607m/z	482.261	11.2766	pos	Dynorphin A (6-8)	HMDB0012932	Organic acids and derivatives	Carboxylic acids and derivatives	Amino acids, peptides, and analogues			38.6	0	M+K	C18H37N9O4	1.6649	25594.5	27806.5	28364.7	100539	56243.7	63219.6	27896.4	55893.1	28992.1	4226.91	3645.99	12449.1	4617.26	24627	17401.8
11.54_304.1534m/z	304.153	11.5404	pos	Scopolamine	3433	Organic acids and derivatives	Hydroxy acids and derivatives	Beta hydroxy acids and derivatives	**	C01851	38.6	0	M+H	C17H21NO4	-2.92472	4532.16	5658.14	6379.39	7949.19	6831.63	3864.82	4594.57	5552.72	7156.84	4813.95	5150.91	5712.54	6961.04	3823.36	3564.5
11.84_299.2590m/z	299.259	11.8443	neg	heptadecanal	LMFA06000097	Lipids and lipid-like molecules	Fatty Acyls	Fatty aldehydes	*		38.6	0	M+FA-H	C17H34O	-0.644359	3557.2	3474.29	3860.28	4534.46	2379.85	2380.32	11586.5	2941.06	8094.82	7170.24	4644.78	1070.4	1471.35	2137.99	1222.69
15.06_454.2917m/z	454.292	15.0619	pos	PC(13:0/0:0)[U]	40277	Unclassified	Unclassified	Unclassified			38.6	0	M+H	C21H44NO7P	-2.45496	19093.3	22960.4	22463.7	26072.9	1269.01	34849.7	15629.8	146597	27079.7	0.00535928	0.00535928	0.00535928	0.00535928	0.00535928	0.00535928
15.29_207.0170m/z	207.017	15.286	pos	2-Pyrroloylglycine	HMDB0059778	Organic acids and derivatives	Carboxylic acids and derivatives	Amino acids, peptides, and analogues			38.6	0	M+K	C7H8N2O3	2.31997	54775.5	49831.7	47822.4	56989	52055.6	64252.6	62334.2	54454	68663.2	47916.9	47141.1	46898.2	42950.1	41946.1	44240.2
15.51_188.0925m/z	188.093	15.5105	pos	N-Acetyl-D-fucosamine	70938	Unclassified	Unclassified	Unclassified			38.6	0	M+H-H2O	C8H15NO5	3.74313	17928.5	12663.5	16466	9282.6	24416.7	12742.7	19512.5	11289.7	22184.8	15333.2	14366	7839.79	12497.3	25363	11732.6
15.59_227.0767m/z	227.077	15.5897	neg	Sorbitol	HMDB0000247	Organic oxygen compounds	Organooxygen compounds	Carbohydrates and carbohydrate conjugates	**	C00794	38.6	0	M+FA-H	C6H14O6	-2.74236	14977.1	12690.9	13296.8	14145.3	12954.3	11451.4	13530	13956.5	12544.5	13880.6	13577.2	13293.1	14667.2	15266.4	14054.9
15.99_233.1541m/z	233.154	15.994	neg	Valerenic acid	HMDB0030016	Lipids and lipid-like molecules	Prenol lipids	Sesquiterpenoids	*	C09743	38.6	0	M-H	C15H22O2	-2.6849	16604.5	15354.2	15944.6	16753	15354.9	15294.4	17668.5	16395.7	15694	15119.6	15247.6	14871.8	16742.7	18068.1	16677.8
2.03_143.0335m/z	143.034	2.02563	pos	trans-trans-muconic acid	6639	Lipids and lipid-like molecules	Fatty Acyls	Fatty acids and conjugates	*		38.6	0	M+H	C6H6O4	-2.48991	4461.87	4586.93	3758.95	3420.43	3255.22	3065.21	2413.8	2958.6	2827.15	4248.59	3504.77	4362.21	3155.51	3682.16	3494.59
2.04_223.0632m/z	223.063	2.04322	pos	Benzidine	HMDB0041835	Benzenoids	Benzene and substituted derivatives	Biphenyls and derivatives		C16444	38.6	0	M+K	C12H12N2	-0.15925	122159	113521	111209	106120	95136.4	97119.7	105015	102586	101696	102801	108057	109573	103674	90348.8	110629
2.26_143.0336m/z	143.034	2.2554	pos	2,3-Methylenesuccinic acid	HMDB0059762	Lipids and lipid-like molecules	Fatty Acyls	Fatty acids and conjugates	*		38.6	0	M+H	C6H6O4	-2.01816	3631.12	3487.09	3088.24	2507.34	2940.96	2659.52	1938.32	2446.78	2588.14	2962.44	3126.27	3222.09	2937.06	2765.42	3158.08
2.47_117.0910m/z	117.091	2.47117	pos	Methyl (S)-2-Methylbutanoate	LMFA07010934	Lipids and lipid-like molecules	Fatty Acyls	Fatty acid esters	*		38.6	0	M+H	C6H12O2	0.0360313	1020.61	798.713	885.145	674.935	532.141	571.279	392.649	279.269	317.93	1185.36	1064.72	744.75	931.558	655.101	962.752
2.60_251.1360m/z	251.136	2.59752	pos	Gamma-glutamyl-Serine	86050	Unclassified	Unclassified	Unclassified			38.6	0	M+NH4	C8H15N3O5	4.18242	190193	225212	221412	124172	104929	135769	99560	95185.5	81752	248421	281565	369815	257896	310635	353931
2.62_282.0842m/z	282.084	2.62328	neg	Sepiapterin	HMDB0000238	Organoheterocyclic compounds	Pteridines and derivatives	Pterins and derivatives	**	C00835	38.6	0	M+FA-H	C9H11N5O3	-0.94802	37925.1	43481.3	40192.9	82722.4	40418.9	46054.4	53868.9	62106.2	67315.4	13283.4	58651.1	26693.3	22290	24257.5	27438.2
2.95_123.1167m/z	123.117	2.95342	pos	8-Nonen-3-one	HMDB0034758	Organic oxygen compounds	Organooxygen compounds	Carbonyl compounds	*		38.6	0	M+H-H2O	C9H16O	-0.551682	11260.1	9863.17	9780.81	9182.17	7679.79	8113.89	8257.19	9387.88	7384.5	9373	10013.9	9994.51	9026.55	8920.93	9950.26
3.35_187.0573m/z	187.057	3.35487	pos	L-Fucose	HMDB0000174	Organic oxygen compounds	Organooxygen compounds	Carbohydrates and carbohydrate conjugates	**	C01019	38.6	0	M+Na	C6H12O5	-2.40516	6559.62	7875.93	7408.15	7403.8	6605.4	7092.93	7456.38	6431.18	8085.28	7047.48	6874.27	7475.25	6938.18	6596.18	7637.23
3.82_281.1489m/z	281.149	3.82277	pos	3-(4-hydroxy-3-methoxyphenyl)-N-(4-oxobutyl)prop-2-enimidic acid	HMDB0139920	Phenylpropanoids and polyketides	Cinnamic acids and derivatives	Hydroxycinnamic acids and derivatives			38.6	0	M+NH4	C14H17NO4	-2.56205	31738.1	31907.2	31020.5	13088.1	8621.14	5715.6	17117.2	18280.2	42845.7	39922.6	16440.4	45823.9	50266.2	49161.7	51986.1
3.88_237.1228m/z	237.123	3.87938	pos	Aniracetam	69562	Unclassified	Unclassified	Unclassified			38.6	0	M+NH4	C12H13NO3	-2.68163	10480.3	10841.9	11048.3	8259.07	7695.31	4912.53	8789.82	12037.5	19072.4	6145.72	1317.29	17678.2	10025.2	17840.6	19571.3
3.95_319.0907m/z	319.091	3.94745	neg	N-Formimino-L-aspartate	63488	Unclassified	Unclassified	Unclassified			38.6	0	2M-H	C5H8N2O4	3.75957	2115.69	1330.06	1931.04	270.286	448.696	528.467	834.43	806.783	1497.57	1761.33	973.275	5019.32	2586.13	4738.24	5649.69
3.99_207.1254n	208.133	3.99068	pos	SALSOLIDINE	44388	Unclassified	Unclassified	Unclassified			38.6	0	M+H, M+Na	C12H17NO2	-2.39718	4182.33	5239.66	4453.63	532.788	1003.04	575.195	781.087	1283.54	230.742	7526.3	12400.8	18409	8263.51	15271.7	16354
4.20_200.0289m/z	200.029	4.19523	neg	Thiabendazole	HMDB0014868	Organoheterocyclic compounds	Benzimidazoles	Unclassified		C07131	38.6	0	M-H	C10H7N3S	0.736874	78501.6	87352.1	87824.1	81364.8	82015.8	86545.1	89857.9	89442.2	88162.7	64457.8	61705.2	62286.5	66118.3	71721.4	73427.9
4.43_465.2332m/z	465.233	4.43192	pos	Linalool oxide D 3-[apiosyl-(1->6)-glucoside]	HMDB0031367	Organic oxygen compounds	Organooxygen compounds	Carbohydrates and carbohydrate conjugates			38.6	0	M+H	C21H36O11	0.32389	8568.42	7822.83	7535.17	1235.31	0.00535928	0.00535928	1367.04	2852.66	7090.71	9410.9	2039.24	12043.4	11634	19352.7	13627.9
4.84_178.0500m/z	178.05	4.83737	neg	L-Dopa	HMDB0000181	Organic acids and derivatives	Carboxylic acids and derivatives	Amino acids, peptides, and analogues	***	C00355	38.6	0	M-H2O-H	C9H11NO4	-5.08981	3234.9	3483.9	3181.6	2838.84	4621.32	6864.25	8099.5	4830.8	4415.22	1973.26	3384.58	2035.85	1518.57	1396.26	1889.4
5.21_277.0327m/z	277.033	5.21192	neg	D-Ribitol 5-phosphate	63137	Unclassified	Unclassified	Unclassified			38.6	0	M+FA-H	C5H13O8P	-1.21558	31645	28268.6	29220.9	28978.3	28851.2	28619.5	29746.3	27480.3	29875.8	31816.7	34026.9	31162.5	31079.3	30939.1	28586.9
5.50_236.0924m/z	236.092	5.50257	neg	N-Isopropylterephthalaldehydamide	2109	Unclassified	Unclassified	Unclassified			38.6	0	M+FA-H	C11H13NO2	-2.31759	3200.02	3535.88	3265.37	3043.29	4128.29	1632.15	3708.03	3291.23	2408.25	1514.73	4008.17	2053.57	2279.34	2434.7	2452.94
6.02_227.0921m/z	227.092	6.02255	neg	Furfuryl pentanoate	HMDB0037727	Lipids and lipid-like molecules	Fatty Acyls	Fatty acid esters	*		38.6	0	M+FA-H	C10H14O3	-2.43798	4822.5	5092.35	4926.99	5285.5	5928.03	5144.26	5457.14	5384.97	5238.51	5715.95	5061.09	5142.46	5617.09	4577.13	5889.94
7.03_245.1392m/z	245.139	7.03067	neg	3-Nonanon-1-yl acetate	HMDB0037179	Lipids and lipid-like molecules	Fatty Acyls	Fatty alcohol esters	*		38.6	0	M+FA-H	C11H20O3	-1.21937	800.212	749.553	847.234	1017.78	1061.1	864.004	571.881	964.612	869.798	936.953	793.064	779.873	953.675	1025.09	1200.27
9.62_378.1531m/z	378.153	9.6175	neg	Kasugamycin	71964	Unclassified	Unclassified	Unclassified			38.6	0	M-H	C14H25N3O9	3.43972	22625.3	22936.2	23928.9	23834.7	21113.3	20741.4	22734.8	19527	19507.4	17991.7	16691.5	16115.7	16275.2	19077.8	21266.5
9.78_257.1757m/z	257.176	9.77938	neg	10-Undecenyl acetate	87350	Lipids and lipid-like molecules	Fatty Acyls	Fatty alcohol esters	*		38.6	0	M+FA-H	C13H24O2	-0.813475	10024.1	10584.2	9610.3	9574.12	10183.3	9788.05	9894.24	10480.5	9774.55	11372.9	10541.8	10724.8	10773.9	10504.7	10105.1
9.96_416.3016m/z	416.302	9.96282	neg	(±)-Myristoylcarnitine	85175	Unclassified	Unclassified	Unclassified			38.6	0	M+FA-H	C21H41NO4	-0.409955	1281.3	1517.72	1506.49	0.00535928	0.00535928	0.00535928	0.00535928	0.00535928	0.00535928	8878.03	5942.95	2918.74	9810.99	2240.42	2801.92
0.04_152.0696n	153.077	0.04045	pos	D-Xylitol	HMDB0002917	Organic oxygen compounds	Organooxygen compounds	Carbohydrates and carbohydrate conjugates	***	C00379	38.5	3.45	M+H-H2O, M+H	C5H12O5	7.08199	15241.8	10492.3	16090.1	23593.9	22208.3	26539.3	54723.9	49455.9	41250.4	4120.87	17477.2	28496.5	61058.3	2906.58	9144.39
0.51_103.0755m/z	103.076	0.51245	pos	Ethylmethylacetic acid	HMDB0002176	Lipids and lipid-like molecules	Fatty Acyls	Fatty acids and conjugates	**	C18319	38.5	0	M+H	C5H10O2	1.62751	175.367	143.806	185.26	137.577	75.6555	333.237	628.914	717.737	293.751	137.917	147.874	15.0166	39.3527	21.9933	28.9943
0.57_370.3073n	371.315	0.569583	pos	Diethylhexyl adipate	HMDB0040270	Lipids and lipid-like molecules	Fatty Acyls	Fatty acid esters	*	C14240	38.5	0	M+H, M+Na	C22H42O4	-2.66554	6761.96	8306.38	4831.96	5210.48	4543.45	1055.26	1786.16	1597.98	1017.51	10658.7	9057.02	2348.94	2007.66	6739.52	2236.42
0.59_148.9486m/z	148.949	0.588367	neg	Hypothiocyanite	HMDB0012974	Organosulfur compounds	Thiocyanates	Unclassified			38.5	0	2M-H	CHNOS	0.489129	5680.15	5637.65	5403.77	4281.95	6695.16	5517.19	4820.64	5124.25	4380.59	4159.25	2605.33	5692.99	4808.04	5248	5532.77
0.65_217.1422n	218.149	0.654717	pos	Gamma-glutamyl-L-putrescine	HMDB0012230	Organic acids and derivatives	Carboxylic acids and derivatives	Amino acids, peptides, and analogues	**	C15699	38.5	0	M+H, M+Na	C9H19N3O3	-2.06867	103550	100167	103444	93174.2	89226.6	126375	165108	179092	350118	63271.3	31625.5	35324.5	54816.4	30859.1	33255.7
0.65_288.9178m/z	288.918	0.654717	pos	(2R)-O-Phospho-3-sulfolactate	69090	Unclassified	Unclassified	Unclassified			38.5	0	M+K	C3H7O9PS	-0.842403	6943.72	9515.37	9381.56	17365.8	13533.7	12337.9	18061.9	17424.1	12445.2	6281.03	8360.92	8780.79	10318	15579.7	6867.1
0.76_101.0711m/z	101.071	0.756867	pos	3-Methylamino-L-alanine	66889	Unclassified	Unclassified	Unclassified			38.5	0	M+H-H2O	C4H10N2O2	1.63871	3402.76	3850.45	3681.04	10553.7	4149.65	5295	8328.1	7217.91	4765.11	0.00535928	948.955	0.00535928	0.00535928	0.00535928	0.00535928
0.77_102.0552m/z	102.055	0.773883	pos	L-Homoserine	HMDB0000719	Organic acids and derivatives	Carboxylic acids and derivatives	Amino acids, peptides, and analogues	**	C00263	38.5	0	M+H-H2O	C4H9NO3	1.86457	9554.87	13516.7	11345.5	24180.8	8833.42	11562.7	11663.2	17527.1	10041.5	6802.64	8702.88	10949.6	6393.06	8654.03	9542.54
0.79_235.1646m/z	235.165	0.790917	pos	(±)-Propionylcarnitine	85176	Unclassified	Unclassified	Unclassified			38.5	0	M+NH4	C10H19NO4	-3.08629	139738	139289	100368	143236	222519	153830	139648	70282.4	66357.2	169542	134185	77023.1	128795	16447.3	65594.2
0.80_272.0176m/z	272.018	0.79605	neg	L-Glutamic acid 5-phosphate	HMDB0001228	Organic acids and derivatives	Carboxylic acids and derivatives	Amino acids, peptides, and analogues	**	C03287	38.5	0	M+FA-H	C5H10NO7P	-0.410586	8150.41	13523.2	13276.6	0.00535928	8947.57	0.00535928	0.00535928	0.00535928	0.00535928	0.00535928	0.00535928	39958.5	740.068	9392.62	29397.9
0.86_188.0199m/z	188.02	0.86415	neg	N-formylmaleamic acid	LMFA08020194	Lipids and lipid-like molecules	Fatty Acyls	Fatty amides			38.5	0	M+FA-H	C5H5NO4	-0.968446	27436.1	20589.9	19991.2	20117	6527.81	22835.2	27252.2	20712.8	25710.2	41315.4	41263.6	24510.3	36525.6	37781.4	21868.4
0.91_357.1394m/z	357.139	0.910083	pos	Galactopinitol B	HMDB0035321	Organic oxygen compounds	Organooxygen compounds	Carbohydrates and carbohydrate conjugates			38.5	0	M+H	C13H24O11	0.871171	93358	95822.8	108133	0.00535928	236203	7972.29	0.00535928	0.00535928	0.00535928	8553.3	0.00535928	180855	11354.3	45678.7	109803
1.08_217.0678m/z	217.068	1.08045	pos	1-O-Methyl-myo-inositol	63285	Organic oxygen compounds	Organooxygen compounds	Alcohols and polyols	**	C03659	38.5	0	M+Na	C7H14O6	-2.16056	2341.07	2577.72	2757.13	730.867	23140.3	596.021	1808.15	2084.5	3294.22	1149.24	1334.58	2658.96	1142.49	1224.49	3513.26
1.13_132.0242n	150.058	1.13155	pos	3-Methyl sulfolene	HMDB0059667	Organoheterocyclic compounds	Dihydrothiophenes	Unclassified			38.5	0.932	M+H, M+NH4	C5H8O2S	-2.02382	397989	398531	374602	290993	254688	275320	245120	227015	341211	394549	384311	480173	410050	487669	521356
1.13_364.0640m/z	364.064	1.13155	pos	N-Glycolylneuraminic acid	3580	Organic oxygen compounds	Organooxygen compounds	Carbohydrates and carbohydrate conjugates	**	C03410	38.5	0	M+K	C11H19NO10	-0.0564467	363859	362122	314306	372350	218779	328436	331584	293467	313831	322982	397500	306438	319729	293166	302301
1.13_654.1229m/z	654.123	1.12843	neg	6-[(6-carboxy-3,4,5-trihydroxyoxan-2-yl)oxy]-7-(3,4-dihydroxy-5-methoxyphenyl)-11-hydroxy-3-(4-hydroxyphenyl)-2λ⁴,8-dioxatricyclo[7.3.1.0⁵,¹³]trideca-1(13),2,4,6,9,11-hexaen-2-ylium	HMDB0134846	Phenylpropanoids and polyketides	Flavonoids	Flavonoid glycosides			38.5	1.21	M+FA-H	C30H25O14+	0.496935	2.05061e+06	2.20361e+06	2.24511e+06	3.06635e+06	2.47123e+06	3.02239e+06	924222	2.71175e+06	1.35625e+06	1.82178e+06	996925	1.40596e+06	1.8661e+06	1.69311e+06	1.66692e+06
1.16_633.1262m/z	633.126	1.16272	neg	Petunidin	LMPK12010005	Phenylpropanoids and polyketides	Flavonoids	O-methylated flavonoids		C08727	38.5	0	2M-H	C16H13O7+	1.91265	64559.8	37087.2	54076.7	173202	78403.6	79826.8	232835	99958	107257	16951.3	45808.9	3715.45	23498.3	3854.71	11119.4
1.22_245.0771m/z	245.077	1.21673	pos	Pseudouridine	5734	Nucleosides, nucleotides, and analogues	Nucleoside and nucleotide analogues	Unclassified	**	C02067	38.5	0	M+H	C9H12N2O6	1.03779	20520.4	24414.5	23856	31504.8	21896.2	20770	26937.2	25266.8	30221.9	20215.1	32933.9	22722	19070.9	21514.3	17516.6
1.25_205.1180m/z	205.118	1.2509	pos	2-Keto-6-acetamidocaproate	HMDB0012150	Organic acids and derivatives	Keto acids and derivatives	Medium-chain keto acids and derivatives	**	C05548	38.5	0	M+NH4	C8H13NO4	-1.55512	14584.5	12186.3	15042.2	19649.4	3675.72	6635.96	6391.48	4731.57	14958.7	18198.4	14417.7	19468.1	19857.7	14073.6	23006
1.27_251.1360m/z	251.136	1.26793	pos	Asparaginyl-Threonine	HMDB0028741	Organic acids and derivatives	Carboxylic acids and derivatives	Amino acids, peptides, and analogues			38.5	0	M+NH4	C8H15N3O5	4.15152	110627	107386	113981	58775.7	73865.3	70293.8	55903.4	52898	43391.1	129305	157334	171534	142511	137304	177416
1.35_160.0964m/z	160.096	1.35305	pos	Anthopleurine	71488	Unclassified	Unclassified	Unclassified			38.5	0	M+H-H2O	C7H15NO4	-2.24732	3315.51	3012.73	3337.01	2358.59	1666.58	2677.51	1867.94	2565.63	2331.86	2766.56	3315.97	2961.9	2132.9	2785.86	2138.5
1.78_185.0416m/z	185.042	1.78117	pos	2(R)-Hydroxyadipic acid	HMDB0000368	Lipids and lipid-like molecules	Fatty Acyls	Fatty acids and conjugates	*		38.5	0	M+Na	C6H10O5	-2.46719	13986.4	14880.2	14016.1	13824.8	11627.3	14784.7	12381.3	13566	13007.7	13050.7	13411.1	14233.4	12449.2	11651.7	13129.3
1.80_113.0235m/z	113.023	1.79825	pos	Citraconic acid	LMFA01170099	Lipids and lipid-like molecules	Fatty Acyls	Fatty acids and conjugates	**	C02226	38.5	0	M+H-H2O	C5H6O4	1.03886	4500.99	5139.71	4161.54	3311.03	4214.47	3665.73	3248.7	3610.23	3357.35	4502.43	4028.52	4355.5	4182.04	3471.93	4104.22
10.04_195.1376m/z	195.138	10.0406	pos	Neocnidilide	HMDB0034450	Organoheterocyclic compounds	Isobenzofurans	Unclassified	***	C17002	38.5	0	M+H	C12H18O2	-1.74439	5184.62	4591.91	4554.27	4824.14	4279.67	4482.36	5694.53	4597.54	4138.32	4515.96	4648.6	4606.89	3973.94	3822.29	4269.68
10.30_468.3075m/z	468.308	10.2968	pos	PA(19:1(9Z)/0:0)	82344	Lipids and lipid-like molecules	Glycerophospholipids	Glycerophosphates			38.5	0	M+NH4	C22H43O7P	-2.08588	3325.76	3386.12	2439.04	12689	7149.15	10287.4	4178.88	6453.24	4548.15	346.711	665.163	369.774	0.00535928	754.316	921.479
10.41_229.1805m/z	229.181	10.4131	neg	Lauric aldehyde	HMDB0033933	Organic oxygen compounds	Organooxygen compounds	Carbonyl compounds	*	C02278	38.5	0	M+FA-H	C12H24O	-2.25502	13214.8	13899.5	14603.6	14856.3	15580.3	15499.9	15521.2	14157.3	14346.7	14344.5	14055.5	14046	13271.2	14699.2	12783.3
10.45_446.2527m/z	446.253	10.4534	pos	PG(12:0/0:0)	79999	Lipids and lipid-like molecules	Glycerophospholipids	Glycerophosphoglycerols			38.5	0	M+NH4	C18H37O9P	3.23654	13749.1	10682.2	11203.2	8530.45	9342.24	7826.35	9454.84	9456.17	7819.58	7100.32	9077.53	6014.27	9178.66	7978.57	9768.72
10.52_301.1573m/z	301.157	10.5155	neg	α-hydroxy Farnesyl Phosphonic Acid	63021	Unclassified	Unclassified	Unclassified			38.5	0	M-H	C15H27O4P	-0.359243	2439.33	3679.87	3226.49	0.00535928	0.00535928	0.00535928	0.00535928	205.466	360.084	0.00535928	0.00535928	0.00535928	0.00535928	0.00535928	0.00535928
10.70_482.3231m/z	482.323	10.7003	pos	1-(11Z-eicosenoyl)-glycero-3-phosphate	HMDB0062305	Lipids and lipid-like molecules	Glycerophospholipids	Glycerophosphates	*		38.5	0	M+NH4	C23H45O7P	-2.20821	4171.98	4341.03	4635.5	23785.1	10730.4	22900.5	5163.76	8980.55	7738.36	2010.35	400.59	0.00535928	653.959	328.456	1013.05
11.13_221.1542m/z	221.154	11.1304	neg	(6E,8E)-4,6,8-Megastigmatriene	HMDB0035180	Hydrocarbons	Unsaturated hydrocarbons	Branched unsaturated hydrocarbons			38.5	0	M+FA-H	C13H20	-3.00573	5815.06	6704.4	6164.71	6086.86	5735.73	6502.02	5861.09	6016.15	6486.28	5475.98	5873.2	5511.83	5586.5	6850.79	5881.95
11.29_837.1875m/z	837.187	11.2941	neg	Cyanidin 3-arabinoside	HMDB0037972	Phenylpropanoids and polyketides	Flavonoids	Flavonoid glycosides			38.5	0	2M-H	C20H19O10+	-1.04927	6464.12	5058.49	5561.85	3985.39	4902.14	5318.5	5221.85	7540.73	3971.98	8108.49	7865.79	5025.98	6742.56	6652.17	4862.26
11.37_262.1432m/z	262.143	11.3712	pos	Glandulone B	HMDB0038548	Lipids and lipid-like molecules	Prenol lipids	Sesquiterpenoids	*		38.5	0	M+NH4	C15H16O3	-2.34998	15800.3	14609.2	15873.6	14962.9	12492.5	14364.7	15773.9	15860.6	14377.7	10601.3	13224.9	19285	10516.9	12175.5	11730.6
13.83_391.0010m/z	391.001	13.8263	neg	(2Z)-2-[(sulfooxy)methyl]but-2-enoic acid	HMDB0129117	Lipids and lipid-like molecules	Fatty Acyls	Fatty acids and conjugates	*		38.5	0	2M-H	C5H8O6S	-0.183775	17123.6	14065	16372.2	17024.3	15015.7	13491.1	16429.8	15999.3	17760.9	18245	17906.5	14959.2	13975.5	16534.5	14348.8
14.87_141.1019m/z	141.102	14.8733	pos	4-Amino-m-cresol	2077	Unclassified	Unclassified	Unclassified			38.5	0	M+NH4	C7H9NO	-2.76959	2125.18	1959.77	1828.92	2111.8	1902.79	2031.18	2073.27	2285.38	2400.12	1672.7	1829.05	1637.24	1700.12	1774.43	1518.6
15.02_158.0961m/z	158.096	15.0241	pos	N-Acetyltranylcypromine	2896	Unclassified	Unclassified	Unclassified			38.5	0	M+H-H2O	C11H13NO	-2.02095	75209	69020.6	69941	73742.9	68538.9	70888.7	76089.5	70752.5	70474	68148	70135.5	68564.1	65897.5	63589	67992.3
15.19_151.1226m/z	151.123	15.1939	pos	3,5-Dimethyl-2-propylpyrazine	HMDB0039995	Organoheterocyclic compounds	Diazines	Pyrazines	*		38.5	0	M+H	C9H14N2	-2.3583	79522.6	77173.9	78838.2	82072	76022.2	78743.6	82825	77038.2	79543.5	72544.5	74732.5	74344.3	70567.2	70474.7	73497.2
15.51_153.1131m/z	153.113	15.5105	pos	4-Trimethylammoniobutanal	HMDB0001345	Organic oxygen compounds	Organooxygen compounds	Carbonyl compounds	**	C01149	38.5	1.23	M+Na	C7H16NO+	4.99681	95853.4	83482	68924.8	76510.2	156896	69919.5	117125	62955.4	151845	91400.2	63519.4	46795.4	48334.8	108017	86015.6
15.69_100.0395m/z	100.04	15.6906	pos	L-Aspartate-semialdehyde	HMDB0012249	Organic acids and derivatives	Carboxylic acids and derivatives	Amino acids, peptides, and analogues	**	C00441	38.5	0	M+H-H2O	C4H7NO3	1.9479	15977.4	14797.4	16791.9	19482.9	17967	15797.5	17658.2	18280.5	16997.6	15700	14420.9	13735.3	14936.2	15721.3	16023.2
15.93_153.1270m/z	153.127	15.9265	pos	8-Methylnonenoate	LMFA01030994	Lipids and lipid-like molecules	Fatty Acyls	Fatty acids and conjugates	**	C18202	38.5	0	M+H-H2O	C10H18O2	-2.42885	22248.6	15439.1	21434.2	18114.5	14271.3	11639.9	11544.1	15305.8	13029.9	20778.8	18475.5	18611.1	17671.3	13614.9	18917.2
15.99_430.9639m/z	430.964	15.994	neg	S-Methyl-3-phospho-1-thio-D-glycerate	66174	Unclassified	Unclassified	Unclassified			38.5	0	2M-H	C4H9O6PS	-0.629401	338477	296626	290985	329750	292928	276491	321171	306217	283336	330306	363829	317634	337386	359841	339025
2.01_185.0417m/z	185.042	2.00818	pos	Dimethyl D-malate	103479	Unclassified	Unclassified	Unclassified			38.5	0	M+Na	C6H10O5	-2.24031	39538.1	36557.6	36735.7	37843.2	35991.3	35630	33969.2	36006.5	34975.3	33809	35366.7	33550.1	32350.9	29701.2	34150.6
2.15_371.1003m/z	371.1	2.14878	pos	Camptothecin	3491	Unclassified	Unclassified	Unclassified			38.5	0	M+Na	C20H16N2O4	0.172355	609330	594483	532293	510016	444063	452642	456828	512006	468535	528581	540739	539257	497267	455403	541475
2.22_237.1454m/z	237.145	2.21995	pos	cis-Zeatin	64074	Unclassified	Unclassified	Unclassified			38.5	0	M+NH4	C10H13N5O	-2.00731	4168.29	4026.61	3268.78	4028.64	3141.94	3425.7	3736.35	3795.11	3321.7	3512.73	3954.17	2968.92	3305.12	2997.37	3315.71
2.36_187.0573m/z	187.057	2.36212	pos	Rhamnose	HMDB0000849	Organic oxygen compounds	Organooxygen compounds	Carbohydrates and carbohydrate conjugates	**	C00507	38.5	0	M+Na	C6H12O5	-2.53899	29961.1	29889.4	28711.8	27297	27155.6	28333.4	30227.4	28870	28478.6	25710.1	26375.1	27097.7	26036.9	23646.6	26567.7
2.65_386.0143m/z	386.014	2.64913	pos	Cytidine diphosphate (CDP)	96	Unclassified	Unclassified	Unclassified			38.5	0	M+H-H2O	C9H15N3O11P2	-1.43174	53236.7	58456.3	61298.5	115525	87742.8	81762.2	104135	120375	115755	17744.3	83894.1	59562.5	38323.7	37919.1	72717
2.75_204.1226m/z	204.123	2.75285	pos	cis-2-Carboxycyclohexyl-acetic acid	69806	Unclassified	Unclassified	Unclassified			38.5	0	M+NH4	C9H14O4	-2.11388	5747.41	5748.53	7505.08	4795.77	1844.34	7128.83	6267.54	4568.95	4196.83	7436.56	9702.1	9493.69	7662.31	6521.89	10690.1
2.87_216.0871m/z	216.087	2.86765	neg	(3-Methylcrotonyl)glycine methyl ester	6386	Unclassified	Unclassified	Unclassified			38.5	0	M+FA-H	C8H13NO3	-3.64128	2287.8	2502.94	2968.53	10101	2611.86	1863.77	6511.53	2815.19	2519.14	311.495	1298.41	1719.74	189.298	734.732	1934.85
3.03_367.1490m/z	367.149	3.02703	pos	Voriconazole	66700	Benzenoids	Benzene and substituted derivatives	Phenylpropanes		C07622	38.5	0	M+NH4	C16H14F3N5O	0.367703	12024.6	12842	12393.3	25274.8	18579.6	14302.3	17282	19908.7	16918.3	9588.9	9565.1	10518.7	9132.77	5820.57	10175.2
3.97_279.1337m/z	279.134	3.97203	pos	ETHYL 1-BENZYL-3-HYDROXY- 2-OXO[5H]PYRROLE-4-CARBOXYLATE	44535	Unclassified	Unclassified	Unclassified			38.5	0	M+NH4	C14H15NO4	-0.776375	5085.48	5139.86	4988.15	6424.68	3015.27	2917.87	4360.65	5453.02	6838.01	5079.19	7811.73	6889.68	5217.17	6429.51	6903.24
3.97_333.1548m/z	333.155	3.97203	pos	Sinapine	HMDB0029379	Alkaloids and derivatives	Morphinans	Unclassified		C00933	38.5	0	M+Na	C16H24NO5+	0.456913	801.913	1433.8	1312.3	167.262	0.00535928	0.00535928	0.00535928	0.00535928	0.00535928	617.759	698.326	3304.93	2456.72	1363.35	4117.76
4.18_293.1141m/z	293.114	4.17527	neg	cyclic 3-Hydroxymelatonin	HMDB0060069	Organoheterocyclic compounds	Indoles and derivatives	Pyrroloindoles			38.5	0	M+FA-H	C13H16N2O3	-0.61866	2210.04	2513.83	2275.57	962.773	937.936	753.351	464.302	1342.05	1732.24	1365.76	227.241	5080.23	2171.31	5464.46	7787.22
4.20_283.0101m/z	283.01	4.19523	neg	Thien-2-ylacetate	65796	Organoheterocyclic compounds	Heteroaromatic compounds	Unclassified		C02595	38.5	0	2M-H	C6H6O2S	-1.10885	66973.1	72277.4	74435.1	70517.2	72523.7	76481.2	76631.4	72992.6	74821.3	49794.1	50900.8	48977.4	55152.6	59881.7	62400.4
4.21_144.0805m/z	144.08	4.21448	pos	Tryptophanol	HMDB0003447	Organoheterocyclic compounds	Indoles and derivatives	Indoles	**	C00955	38.5	0	M+H-H2O	C10H11NO	-1.76176	8138.83	7709.19	8455.69	8645.62	9036.98	7504.84	7881.41	9510.3	7924.7	7141.56	8222.05	6714.87	7056.52	6811.56	7816.57
4.29_141.0098m/z	141.01	4.28623	pos	3-Nitrosothiazolidine	68860	Unclassified	Unclassified	Unclassified			38.5	0	M+Na	C3H6N2OS	4.26603	11535.6	12141.9	12778.8	13867.9	13043.4	14346.7	13981.8	14050.3	14996.9	12193	11705.6	12512.4	12177.9	11458.7	12111.5
4.29_281.1124m/z	281.112	4.28623	pos	7-Methylguanosine	HMDB0001107	Nucleosides, nucleotides, and analogues	Purine nucleosides	Unclassified			38.5	0	M+H-H2O	C11H16N5O5+	1.88639	23412.7	25661	23976.4	25858.2	10585.3	12852.6	16371.6	22464.3	27327.9	33257.8	26684.3	42125.2	33945	31714.7	45050.1
4.38_237.1228m/z	237.123	4.37595	pos	deschlorobenzoyl Indomethacin	829	Unclassified	Unclassified	Unclassified			38.5	0	M+NH4	C12H13NO3	-2.60731	9379.82	9246.68	10173.9	3943.77	11404.5	10471.9	6780.09	10216.5	9828.11	5262.06	8630.08	8109.86	7036.88	8646.23	8802.26
4.45_146.1173m/z	146.117	4.45108	pos	3-Dehydroxycarnitine	HMDB0006831	Lipids and lipid-like molecules	Fatty Acyls	Fatty acids and conjugates	**	C01181	38.5	0	M+H	C7H15NO2	-1.88373	14108.2	12838.8	13952.4	10942.7	8734.69	12428.4	20884	9550.71	9833.58	10183.5	11449	12454.6	13607.3	10851.5	13788.3
4.84_304.1649m/z	304.165	4.84117	pos	N(6)-[(Indol-3-yl)acetyl]-L-lysine	66141	Unclassified	Unclassified	Unclassified			38.5	0	M+H	C16H21N3O3	-2.26435	5735.99	5017.82	6435.43	4651.01	2587.13	2544.34	2386.74	5122.93	7140.58	7547.14	3370.49	9415.73	10188.8	11280.4	10592.7
4.90_277.1555m/z	277.155	4.8999	neg	2-Piperidinecarboxamide(PPX)	1415	Unclassified	Unclassified	Unclassified			38.5	0	M+FA-H	C14H20N2O	-1.27666	2214.1	2286	2494.98	642.768	867.357	764.027	482.963	797.42	1963.47	1563.29	273.881	4687.68	3296.82	8063.51	6189.42
4.96_223.1412m/z	223.141	4.96072	pos	Ethambutol aldehyde	2588	Unclassified	Unclassified	Unclassified			38.5	0	M+Na	C10H20N2O2	-2.27603	949.014	951.151	845.588	1245.7	961.193	901.79	1112.3	682.295	792.237	1067.5	592.64	716.752	726.995	556.203	1138.51
5.23_187.0603m/z	187.06	5.23225	neg	Ethyl Oxalacetate	6422	Unclassified	Unclassified	Unclassified			38.5	0	M-H	C8H12O5	-4.54446	811.343	895.345	972.345	663.079	1115.43	1180.31	790.68	747.15	821.24	1044.36	801.791	990.054	737.402	897.773	657.327
5.39_144.1381m/z	144.138	5.38848	pos	(-)-Hygroline	68157	Unclassified	Unclassified	Unclassified			38.5	0	M+H	C8H17NO	-1.67977	801.999	790.078	704.274	658.201	537.776	570.947	608.978	587.484	644.025	648.901	589.705	636.154	605.988	593.253	695.666
5.63_287.1458m/z	287.146	5.63425	pos	Histidinyl-Asparagine	85786	Organic acids and derivatives	Carboxylic acids and derivatives	Amino acids, peptides, and analogues			38.5	0	M+NH4	C10H15N5O4	-1.66563	1474.89	1295.96	1988.01	11776.9	11700.6	10029.9	10546.3	12028.6	12288.5	8859.54	12531.3	16803.3	10009.3	9816.65	12585.3
5.68_208.1304m/z	208.13	5.67577	pos	N-methyl-Gabapentin	2992	Unclassified	Unclassified	Unclassified			38.5	0	M+Na	C10H19NO2	-2.12282	1694.07	1560.06	1850.15	3420.32	2932.35	2275.73	2539.48	2227.65	2845.47	1861.16	2784.83	1699.01	2071.03	1842.9	3021.23
5.82_243.0872m/z	243.087	5.82037	pos	5-Nitro-1,10-phenanthroline	96302	Unclassified	Unclassified	Unclassified			38.5	0	M+NH4	C12H7N3O2	-1.84827	1825.48	2014.89	2002.9	4605.85	2920.04	2770.4	2485.02	4351.85	3414.44	1030.72	1381.5	1170.43	993.252	913.275	1337.51
6.52_201.1125m/z	201.112	6.51793	neg	α-nonylenic acid	34716	Lipids and lipid-like molecules	Fatty Acyls	Fatty acids and conjugates	*		38.5	0	M+FA-H	C9H16O2	-4.92141	9550.05	8139.07	8257.39	8491.23	8500.1	8501.13	8376.21	8089.19	8570.47	10333	11036.7	9838.48	9256.32	9954.07	9826.81
7.36_144.1380m/z	144.138	7.36338	pos	2,5-Octadien-1-ol	HMDB0040146	Lipids and lipid-like molecules	Fatty Acyls	Fatty alcohols	*		38.5	0	M+NH4	C8H14O	-2.12327	1529.72	1443.68	1687.58	1615.1	1424.95	1491.98	1501.63	1457.51	1618.75	1446.57	1415.74	1366.02	1166.99	1374.24	1432.75
7.58_464.3014m/z	464.301	7.58192	neg	Stearidonyl carnitine	HMDB0006463	Lipids and lipid-like molecules	Fatty Acyls	Fatty acid esters	*		38.5	0	M+FA-H	C25H41NO4	-0.912664	1331.16	1963.8	2007.92	6044.05	790.795	2178.1	2059.87	1342.42	16745.7	617.765	0.00535928	0.00535928	490.895	2751.58	0.00535928
8.01_459.0932m/z	459.093	8.00978	neg	Premithramycinone	63775	Unclassified	Unclassified	Unclassified			38.5	0	M+FA-H	C21H18O9	-0.162423	12053.5	12153	12280.5	12227.6	11015.1	12314.6	11346.3	11250.1	11482.8	11143.9	11295.2	10168.9	11669.8	12122.8	11009.3
8.25_221.0814m/z	221.081	8.25437	neg	5,6,7,8-tetrahydro-2-Naphthoic Acid	45039	Unclassified	Unclassified	Unclassified			38.5	0	M+FA-H	C11H12O2	-3.29975	10558.5	10669.8	10482.4	11291.8	11410.7	10988.9	10597.8	9922.08	10163.1	12188.5	10527.5	11431.2	12170.2	10828.7	10389.7
8.32_271.2738m/z	271.274	8.31557	pos	Palmitoleamide	97431	Lipids and lipid-like molecules	Fatty Acyls	Fatty amides			38.5	0	M+NH4	C16H31NO	-2.31043	914.897	875.206	844.73	643.225	1206.97	0.00535928	30408.5	1293.78	2355.57	1592.84	858.887	1045.12	1353.08	2661.14	1174.32
8.70_285.1259m/z	285.126	8.70228	neg	Schradan	72766	Unclassified	Unclassified	Unclassified			38.5	0	M-H	C8H24N4O3P2	2.99727	3078.4	2889.23	2498.8	2625.88	2426.88	2622.9	2675.81	2690.87	2512.48	4654.57	4169.8	3502.58	3910.95	4245.73	3570.65
8.91_453.2857m/z	453.286	8.90572	neg	Cholic acid	HMDB0000619	Lipids and lipid-like molecules	Steroids and steroid derivatives	Bile acids, alcohols and derivatives	***	C00695	38.5	0	M+FA-H	C24H40O5	-0.265534	5153.74	6920.75	6953.66	7156.7	3702.92	4794.06	11073.2	762.94	15270.9	8181.96	421.644	3474.92	7231.55	6180.07	2944.97
9.24_137.1322m/z	137.132	9.23807	pos	(-)-α-Pinene	64044	Lipids and lipid-like molecules	Prenol lipids	Monoterpenoids	**	C06308	38.5	0	M+H	C10H16	-1.99399	4710.34	4252.19	3642.23	3339.25	3232.62	3225.01	3315.67	3356.68	3686.16	3806.22	3984.99	4091.3	4091.16	3834.76	4023.55
9.50_394.2940m/z	394.294	9.5002	pos	O-tetradecanoylcarnitine	LMFA07070102	Lipids and lipid-like molecules	Fatty Acyls	Fatty esters			38.5	0	M+Na	C21H41NO4	3.18211	2054.87	1943.81	1486.91	0.00535928	0.00535928	0.00535928	0.00535928	504.953	0.00535928	15023.3	12483.4	151.798	11516.6	148.598	417.157
9.60_531.1183m/z	531.118	9.59757	neg	Monoglyceride citrate	88460	Organic acids and derivatives	Carboxylic acids and derivatives	Tricarboxylic acids and derivatives	*		38.5	0	2M-H	C9H14O9	-3.73958	2463.01	2833.79	2505.67	2722.75	2359.5	2919.12	2293.58	1631.49	2536.34	1902.22	1183.64	680.78	1323.37	1623.4	1573.13
0.02_143.1063m/z	143.106	0.0223833	pos	5-Hydroxyvalproic acid	HMDB0013898	Lipids and lipid-like molecules	Fatty Acyls	Fatty acids and conjugates	**	C16650	38.4	0	M+H-H2O	C8H16O3	-2.17681	9436.33	9305.7	7973.49	10041.6	9706.14	8322.75	13587.5	16243.4	11081	2374.75	12258	5731.3	7811.32	1642.59	4446.29
0.22_205.0353m/z	205.035	0.219967	neg	2-Formylglutarate	63877	Unclassified	Unclassified	Unclassified			38.4	0	M+FA-H	C6H8O5	-0.693791	1253	1109.66	1249.85	1119.25	751.539	736.77	1934.42	1079.74	1135.4	1626.05	1288.11	1217.54	835.062	1257.75	1181.66
0.35_159.0414m/z	159.041	0.347167	neg	Dihydrouracil	285	Organoheterocyclic compounds	Diazines	Pyrimidines and pyrimidine derivatives	**	C00429	38.4	0	M+FA-H	C4H6N2O2	2.07482	51.1275	41.8867	34.3703	55.8266	42.536	99.5415	698.861	84.5855	41.6771	91.3384	0.00535928	6.00355	0.00535928	74.6373	68.2518
0.49_250.1445m/z	250.144	0.488617	neg	Heptopargil	72875	Unclassified	Unclassified	Unclassified			38.4	0	M+FA-H	C13H19NO	-1.83979	11858.1	8073.16	9957.07	9846.57	9047.88	7850.53	8579.89	8560.7	10376.9	10247.2	9856.49	8991.15	7705.74	10892.6	7837.51
0.51_159.1373m/z	159.137	0.51245	pos	2-Hexylglycerol	LMGL01020029	Lipids and lipid-like molecules	Glycerolipids	Monoradylglycerols			38.4	0	M+H-H2O	C9H20O3	-3.86378	547.331	588.849	622.784	696.376	584.79	976.706	941.717	1057.7	640.943	627.733	626.933	43.9337	19.038	31.6542	39.9573
0.51_163.1473m/z	163.147	0.51245	pos	Tricycloekasantalol	HMDB0039339	Lipids and lipid-like molecules	Prenol lipids	Monoterpenoids	*		38.4	0	M+H-H2O	C12H20O	-4.50689	268.397	311.597	386.416	406.827	499.392	509.372	598.044	688.215	424.541	537.833	300.531	174.593	173.577	151.16	145.677
0.55_121.0507m/z	121.051	0.552267	pos	8-Hydroxypurine	62841	Organoheterocyclic compounds	Imidazopyrimidines	Purines and purine derivatives			38.4	0	M+H-H2O	C5H6N4O	-0.930311	141.272	172.219	121.863	70.35	48.7476	50.0231	88.2963	0.00535928	0.00535928	151.657	108.174	33.9219	123.467	50.2114	36.483
0.59_282.0942n	305.083	0.586617	pos	Xylobiose	65624	Organic oxygen compounds	Organooxygen compounds	Carbohydrates and carbohydrate conjugates	**	C01630	38.4	0	M+Na, M+K	C10H18O9	-3.01965	59363.6	54941	55038.8	40280.2	38157	34038.1	41009.1	36207.3	32982.3	57324.4	64717.6	50604	44529.9	46460.3	44528.2
0.62_280.9924m/z	280.992	0.620667	pos	3-(Phosphoacetylamido)-L-alanine	66116	Unclassified	Unclassified	Unclassified			38.4	0	M+K	C5H11N2O7P	-4.64156	25029.4	24692	25994	13844.9	33382.8	17920.5	29090.8	22434.8	15981.1	9893.3	4824.16	30835.3	15608.8	47411.9	27735.1
0.64_203.1267n	204.134	0.637683	pos	Glycyl-Lysine	HMDB0028846	Organic acids and derivatives	Carboxylic acids and derivatives	Amino acids, peptides, and analogues			38.4	0	M+H-H2O, M+H	C8H17N3O3	-1.40399	17697.3	17351.4	13726.9	13367.6	33147.3	12220.5	13777.5	25434.8	68530.6	10963.4	12515.5	5577.94	10680.8	5361.1	5505.15
0.69_317.1142m/z	317.114	0.688767	pos	4-(3,7-dimethylocta-2,6-dien-1-yl)benzene-1,2,3,5-tetrol	HMDB0133084	Lipids and lipid-like molecules	Prenol lipids	Quinone and hydroquinone lipids	*		38.4	0	M+K	C16H22O4	-2.77137	764268	749270	733286	801097	769781	775376	803882	814734	751226	644900	666178	690247	671987	645045	722271
0.73_361.0320m/z	361.032	0.72795	neg	CAY10562	45271	Unclassified	Unclassified	Unclassified			38.4	0	2M-H	C8H7NO2S	-0.680848	38405.1	41175	35982.6	11787.4	15876.3	36629.5	2507.66	23201.9	5520.31	28891.6	44444.2	88403.7	40747.7	65500.5	76589.5
0.74_185.0319m/z	185.032	0.739833	pos	D-Glutamine	63630	Organic acids and derivatives	Carboxylic acids and derivatives	Amino acids, peptides, and analogues	**	C00819	38.4	0	M+K	C5H10N2O3	-2.56688	37310.8	37144.7	34931.1	174933	76731.8	71361.3	142308	104108	55883.9	14103.9	21254.8	5819.27	13947.1	2805.34	5337.56
0.74_467.1179m/z	467.118	0.744983	neg	2',4',3,4,alpha-Pentahydroxydihydrochalcone 3'-C-xyloside	LMPK12120568	Unclassified	Unclassified	Unclassified			38.4	8.8	M+FA-H	C20H22O10	-3.73209	83254.7	82123.8	80386.5	5249.45	223997	243769	1573.63	46784.6	14407.9	0.00535928	0.00535928	290842	0.00535928	25096.4	304714
0.76_134.0445m/z	134.045	0.756867	pos	Maleic acid	HMDB0000176	Organic acids and derivatives	Carboxylic acids and derivatives	Dicarboxylic acids and derivatives	**	C01384	38.4	0	M+NH4	C4H4O4	-2.21727	31769.5	36202.8	36551.1	57848.5	32012.4	8665.03	31692.1	65492.7	32483.3	27757.2	52401.2	26059.6	25710.8	30687.1	15567.3
0.76_169.0580m/z	169.058	0.756867	pos	L-Glutamine	HMDB0000641	Organic acids and derivatives	Carboxylic acids and derivatives	Amino acids, peptides, and analogues	***	C00064	38.4	0	M+Na	C5H10N2O3	-2.17551	31048.1	25800.4	28130.8	149304	37785.2	41536.6	155086	78319.8	52833.4	15812.5	23085.4	0.00535928	9759.76	7250.18	1887.77
0.76_333.0590m/z	333.059	0.762	neg	1-(sn-Glycero-3-phospho)-1D-myo-inositol	HMDB0011649	Lipids and lipid-like molecules	Glycerophospholipids	Glycerophosphoinositols	*	C01225	38.4	0	M-H	C9H19O11P	-0.642877	45696.9	46567	43971.8	93238.6	99723.9	72501.3	52134.9	46261.9	88497.9	48913.2	17159.7	12972.7	46611	23246.7	13538.2
0.79_158.0688n	176.103	0.790917	pos	4-Methylene-L-glutamine	63274	Unclassified	Unclassified	Unclassified			38.4	0	M+H, M+NH4	C6H10N2O3	-2.09951	125269	137531	124884	155625	156054	142059	184819	235417	173245	146448	100256	87024.7	146360	71149.7	92917.6
0.85_217.0824m/z	217.082	0.847133	neg	5-δ-Hydroxybutyl Hydantoin	44728	Unclassified	Unclassified	Unclassified			38.4	0	M+FA-H	C7H12N2O3	-3.66387	57003.9	56841.7	60336.5	82097.3	47668.1	80752.2	72749.3	61182.6	68562.4	47717.4	42834	52881.5	54115	64242.1	53784.9
0.85_404.1043m/z	404.104	0.847133	neg	Quinoline-3-carboxamides	69160	Unclassified	Unclassified	Unclassified			38.4	0	M+FA-H	C21H14FN3O2	-2.62332	598815	576177	576534	75238.3	2.65018e+06	67770.2	96950.6	207894	409557	114444	50320.8	701419	80350.4	579441	651366
0.89_170.0920m/z	170.092	0.893067	pos	N1-Methyl-2-pyridone-5-carboxamide	HMDB0004193	Organoheterocyclic compounds	Pyridines and derivatives	Pyridinecarboxylic acids and derivatives	**	C05842	38.4	0	M+NH4	C7H8N2O2	-2.7166	17532.9	14491.6	17143.6	6974.39	6798.76	10000.4	4987.85	5903.36	8337.72	17885.2	20749.9	32750.6	15788.2	29107	41899.5
0.91_171.0048m/z	171.005	0.910083	pos	DL-Glyceraldehyde 2-Phosphate	103468	Unclassified	Unclassified	Unclassified			38.4	0	M+H	C3H7O6P	-2.99752	7075.77	8175.84	6820.58	0.00535928	0.00535928	0.00535928	0.00535928	0.00535928	0.00535928	10781.8	51378.6	1157.32	11198.2	2218.9	633.277
0.92_359.1360m/z	359.136	0.9161	neg	Protionamide	2179	Unclassified	Unclassified	Unclassified			38.4	0	2M-H	C9H12N2S	-2.57643	3611.27	4003.41	3874.61	0.00535928	0.00535928	0.00535928	0.00535928	0.00535928	0.00535928	0.00535928	0.00535928	17647.6	0.00535928	1748.27	7341.77
0.92_475.2055m/z	475.205	0.9161	neg	(x)-1,2-Propanediol 1-O-b-D-glucopyranoside	HMDB0033065	Organic oxygen compounds	Organooxygen compounds	Carbohydrates and carbohydrate conjugates			38.4	0	2M-H	C9H18O7	4.7093	2387.8	3493.69	3271.16	0.00535928	0.00535928	1551.74	0.00535928	0.00535928	394.976	1475.6	1813.69	1870.53	2065.27	5924.79	4112.36
0.92_565.0479m/z	565.048	0.9161	neg	UDP-glucose	3598	Nucleosides, nucleotides, and analogues	Pyrimidine nucleotides	Pyrimidine nucleotide sugars	**	C00029	38.4	0	M-H	C15H24N2O17P2	0.224408	70023.4	84077.7	87463.1	87270.7	245181	66299.7	55675.2	81278.5	70318	21746.3	157762	102722	44282.8	27386	107298
0.93_192.9868m/z	192.987	0.927117	pos	glyceraldehyde-3-phosphate	149	Unclassified	Unclassified	Unclassified			38.4	0	M+Na	C3H7O6P	-2.72102	8395.39	9056.94	8536.58	0.00535928	0.00535928	0.00535928	0.00535928	0.00535928	232.291	14986.8	63662	450.884	15272.2	3039.31	1121.2
0.96_283.0183m/z	283.018	0.961233	pos	Glucose 6-phosphate	HMDB0001401	Organic oxygen compounds	Organooxygen compounds	Carbohydrates and carbohydrate conjugates	***	C00092	38.4	0	M+Na	C6H13O9P	-2.4091	26091.9	27746.4	26233.9	4892.57	107101	54142.5	1489.45	22167.2	5235.24	0.00535928	0.00535928	65446.7	0.00535928	3538.73	61805.3
0.98_122.0712m/z	122.071	0.97825	pos	2-Cyanopyridine	65730	Unclassified	Unclassified	Unclassified			38.4	0	M+NH4	C6H4N2	-0.93003	411.79	332.703	466.311	261.748	73.8875	1157.59	1029.68	410.237	591.559	268.739	393.877	80.1839	1193.23	383.169	0.00535928
0.98_200.0081n	222.997	0.97825	pos	Erythrulose 1-phosphate	65970	Unclassified	Unclassified	Unclassified			38.4	0	M+H, M+Na	C4H9O7P	-2.22257	9179.8	9921.96	10259.5	3283.17	33084.7	29482.9	7809.52	22173.8	8500.75	0.00535928	0.00535928	4387.75	0.00535928	6958.38	2513.3
1.05_324.0350n	325.042	1.04635	pos	Uridine 5'-monophosphate	HMDB0000288	Nucleosides, nucleotides, and analogues	Pyrimidine nucleotides	Pyrimidine ribonucleotides	**	C00105	38.4	0	M+H, M+Na	C9H13N2O9P	-2.75953	330870	334612	287615	198782	189641	255935	164276	191720	187688	310369	216701	279296	310460	230604	271249
1.08_131.0702m/z	131.07	1.08045	pos	Adipate semialdehyde	66347	Lipids and lipid-like molecules	Fatty Acyls	Fatty acids and conjugates	**	C06102	38.4	0	M+H	C6H10O3	-0.711463	1346.78	1106.7	1460.51	906.333	980.635	311.936	1378.14	1331.31	644.323	804.13	1232.83	1066.43	1167.32	1437.43	606.383
1.08_174.9762m/z	174.976	1.08045	pos	3-(Hydrohydroxyphosphoryl)pyruvate	63597	Unclassified	Unclassified	Unclassified			38.4	0	M+Na	C3H5O5P	-2.95455	1734.31	1671.7	1317.17	1178.81	1135.14	1482.77	1596.37	1805.16	1802.61	1605.47	1253	1585.9	1978.62	1685.72	1095.46
1.11_147.0894n	148.096	1.1145	pos	(2R,3R,4R)-2-Amino-4-hydroxy-3-methylpentanoic acid	HMDB0029449	Organic acids and derivatives	Carboxylic acids and derivatives	Amino acids, peptides, and analogues			38.4	0	M+H-H2O, M+H	C6H13NO3	-0.976087	36235.3	36810	32704.5	48218.6	42191.8	41535.4	41269.8	41308.4	52975.6	20335	26415.3	31870.4	18207.2	20627.3	29895.2
1.13_215.0158m/z	215.016	1.13155	pos	Isocitric acid	HMDB0000193	Organic acids and derivatives	Carboxylic acids and derivatives	Tricarboxylic acids and derivatives	**	C00311	38.4	0	M+Na	C6H8O7	-2.10931	51315.1	53126.6	48072.6	165797	51601.7	27023.9	178406	153680	162147	2967.9	2607.72	21559.7	9123.74	21903.9	26034.9
1.23_229.0115m/z	229.011	1.23323	neg	3,4-Dihydroxy-2-butanone 4-phosphate	63860	Unclassified	Unclassified	Unclassified			38.4	0	M+FA-H	C4H9O6P	-2.15489	2672.94	2523.7	2411.05	4452.51	4965.36	3986.04	5663.51	6937.13	7436.34	634.377	1863.85	1596.78	1502.18	750.076	2142.53
1.28_156.0764m/z	156.076	1.28495	pos	Urocanic acid	HMDB0000301	Organoheterocyclic compounds	Azoles	Imidazoles	***	C00785	38.4	0	M+NH4	C6H6N2O2	-2.25179	38635.2	39626.7	40799	31399.9	33385.9	39287.5	22771.6	37055.9	30231.1	34148.4	44014.5	47497.7	37099.3	42549.4	54573.7
1.32_324.2161m/z	324.216	1.319	pos	Compactin diol lactone	69858	Unclassified	Unclassified	Unclassified			38.4	0	M+NH4	C18H26O4	-2.83485	749663	580268	426611	361140	348410	342937	332672	346572	314863	476884	435168	446528	402926	405714	381146
1.37_187.0573m/z	187.057	1.37015	pos	3-Deoxyfructose	HMDB0005876	Lipids and lipid-like molecules	Fatty Acyls	Fatty alcohols	*		38.4	0	M+Na	C6H12O5	-2.11905	12972.4	12429	11350.1	13310.7	12543.1	11269.8	12669	12630.9	13485.4	10658.7	10799.3	12575.3	10923.3	11509.5	10786.4
1.42_125.0232m/z	125.023	1.42123	pos	cis,cis-Muconic acid	HMDB0006331	Lipids and lipid-like molecules	Fatty Acyls	Fatty acids and conjugates	**	C02480	38.4	0	M+H-H2O	C6H6O4	-0.864583	254.102	215.798	228.06	160.337	127.35	127.15	57.7111	159.788	0.00535928	67.3209	111.043	0.00535928	132.304	291.114	156.996
1.59_187.0573m/z	187.057	1.5924	pos	L-Fuculose	HMDB0060267	Lipids and lipid-like molecules	Fatty Acyls	Fatty alcohols	**	C01721	38.4	0	M+Na	C6H12O5	-2.47984	22312.4	22040.7	20155.7	22709	21171.9	20392.3	21600.5	21218.7	22264	18276.3	19062.6	20527	19785.5	19703.1	18193.5
1.61_156.0765m/z	156.076	1.60943	pos	2-Oxoarginine	7030	Organic acids and derivatives	Keto acids and derivatives	Short-chain keto acids and derivatives	**	C03771	38.4	0	M+H-H2O	C6H11N3O3	-1.7045	7089.99	6377	7683.71	5724.84	5330.06	6917.36	4751.74	7322.6	6153.98	4741.4	7839.44	8837.62	6507.65	5870.54	9435.94
1.94_144.0652m/z	144.065	1.93793	pos	benzene-1,2,4-triol	HMDB0124831	Benzenoids	Phenols	Benzenetriols and derivatives	**	C02814	38.4	0	M+NH4	C6H6O3	-2.42813	7064.7	7271.06	5039.97	5543.62	5172.37	5345.19	4662.44	5051.63	5264.21	6156.33	5637.89	5771.42	4892.45	5320.16	5606.78
1.94_271.2625m/z	271.262	1.93793	pos	Nonyl octanoate	LMFA07010978	Lipids and lipid-like molecules	Fatty Acyls	Fatty alcohol esters	*		38.4	0	M+H	C17H34O2	-2.52498	263511	260136	240068	244028	209661	225634	223842	227726	219339	236861	249297	243893	224059	207604	230789
10.15_442.3172m/z	442.317	10.1466	neg	trans-Hexadec-2-enoyl carnitine	HMDB0006317	Lipids and lipid-like molecules	Fatty Acyls	Fatty acid esters	*		38.4	0	M+FA-H	C23H43NO4	-0.567531	2696.63	2966.31	3172.51	0.00535928	0.00535928	0.00535928	0.00535928	0.00535928	0.00535928	12462.7	12156.5	5854.37	12989.8	3582.85	5416.34
10.27_242.0820m/z	242.082	10.2694	neg	N-benzylideneaniline n-oxide	4112	Unclassified	Unclassified	Unclassified			38.4	0	M+FA-H	C13H11NO	-1.50914	1209.02	1021.84	891.944	868.037	998.819	1163.45	1129.57	1151.53	1388.04	1417.04	1114.06	1203.52	1637.59	1294.6	1134.84
10.28_518.3230m/z	518.323	10.2767	pos	PC(O-14:0/2:0)[U]	40049	Unclassified	Unclassified	Unclassified			38.4	0	M+Na	C24H50NO7P	2.62768	49863.2	45667.3	49262.4	90690.2	70168.1	55254.3	32996.6	69319.8	34855.3	45580.7	61523.4	63505.6	38163.6	62962.4	46933.8
10.29_280.2401n	279.233	10.29	neg	Linoleic acid	HMDB0000673	Lipids and lipid-like molecules	Fatty Acyls	Lineolic acids and derivatives	**	C01595	38.4	0	M-H, M+FA-H	C18H32O2	-0.509394	3112.5	3082.72	2678.88	509.894	363.717	0.00535928	478.609	432.838	89.3159	14178.8	18332.1	3204	15333.7	1281.8	2815.15
10.36_167.0699m/z	167.07	10.3558	pos	Phosphocholine	HMDB0001565	Organic nitrogen compounds	Organonitrogen compounds	Quaternary ammonium salts	***	C00588	38.4	0	M+H-H2O	C5H15NO4P	-3.59177	4267.91	4001.73	2993.86	2941.86	2379.31	2834.68	2715.68	2677.34	2474.28	3967.26	3561.53	3518.19	3223.12	3248.35	3139.3
10.70_277.1792m/z	277.179	10.7003	pos	Phytuberin	67898	Lipids and lipid-like molecules	Prenol lipids	Sesquiterpenoids	*	C09709	38.4	0	M+H-H2O	C17H26O4	-2.08286	27942.1	25907.7	21704.1	19714.8	18765.7	18209.3	19806.2	18141.1	17735.4	23605.2	25276.8	24759.6	23251.4	20660.7	21842.9
10.72_666.2453m/z	666.245	10.7192	pos	3,4,5-trihydroxy-6-({4-hydroxy-2-methyl-6-[(3,4,5,6-tetrahydroxyoxan-2-yl)methoxy]-5-[(3,4,5-trihydroxy-6-methyloxan-2-yl)oxy]oxan-3-yl}oxy)oxane-2-carboxylic acid	HMDB0127460	Organic oxygen compounds	Organooxygen compounds	Carbohydrates and carbohydrate conjugates			38.4	0	M+NH4	C24H40O20	0.218123	1553.2	1997.74	1140.89	0.00535928	0.00535928	0.00535928	0.00535928	0.00535928	0.00535928	0.00535928	411.397	8102.69	379.696	4166.8	4811.96
10.87_424.2814m/z	424.281	10.8743	pos	1-(2-methoxy-tetradecanyl)-sn-glycero-3-phosphoethanolamine	LMGP02060009	Lipids and lipid-like molecules	Glycerophospholipids	Glycerophosphoethanolamines			38.4	0	M+H-H2O	C20H44NO7P	-2.03262	2161.71	2246.63	3162.2	12019.3	4664.36	12333.6	2761.52	5876.84	4338.68	280.997	0.00535928	564.184	220.897	1246.34	740.172
10.91_299.2226m/z	299.223	10.905	neg	Trans-Hexa-dec-2-enoic acid	HMDB0010735	Lipids and lipid-like molecules	Fatty Acyls	Fatty acids and conjugates	***		38.4	0	M+FA-H	C16H30O2	-0.682901	5462.33	5246.41	5708.2	5388.45	5447.65	5342.4	5603.58	5056.44	5586.04	5811.47	5586.19	4994.76	5779.93	6130.15	5392.94
11.03_327.0772m/z	327.077	11.0265	pos	R-Soterenol	69207	Unclassified	Unclassified	Unclassified			38.4	0	M+K	C12H20N2O4S	-1.19706	8535.8	7666.07	9343.35	10180.8	8238.36	8385.88	9162.32	9093.57	10797	8337.13	7746.26	8565.23	7708.22	6913.85	8776.25
11.71_451.3052n	452.312	11.7072	pos	PC(O-14:1(1E)/0:0)	40397	Lipids and lipid-like molecules	Glycerophospholipids	Glycerophosphocholines			38.4	0	M+H, M+Na	C22H46NO6P	-2.48744	51911.6	52042.2	51366	123284	42963.6	113591	30805.4	57388.8	51029.3	20187.1	14477.8	22185.8	17899.7	41064.9	33283.2
11.73_228.2317m/z	228.232	11.7265	pos	Tetradec-2-enal	HMDB0032525	Lipids and lipid-like molecules	Fatty Acyls	Fatty aldehydes	*		38.4	0	M+NH4	C14H26O	-2.4101	8159.12	8168.53	6691.54	14842	9424.85	10894.1	12420.1	7972.45	9896.22	10760.8	7441.73	5714.17	12764.5	5592.78	9341.57
12.15_509.2882m/z	509.288	12.1496	neg	Meteloidine	68637	Unclassified	Unclassified	Unclassified			38.4	0	2M-H	C13H21NO4	2.63249	2785.31	3281.53	3404.13	4816.47	5622.75	9296.91	3166.91	1096.05	4466.82	3198.45	1568.12	1522.78	3176.62	749.501	3663.93
12.37_615.0075m/z	615.007	12.3727	neg	(±)-Mevalonic acid 5-pyrophosphate tetralithium salt	397	Unclassified	Unclassified	Unclassified			38.4	0	2M-H	C6H14O10P2	3.7404	24565.3	19825.6	13977.2	14298.3	16181.5	18502.2	17965.5	15706.2	14327.7	25893.4	27262.1	24297.4	26121.2	25615	24694.9
12.82_297.2894m/z	297.289	12.8173	pos	Linoleamide	43435	Lipids and lipid-like molecules	Fatty Acyls	Fatty amides	*		38.4	0	M+NH4	C18H33NO	-2.43926	22769.4	19437.8	21895.8	33856.6	24197.3	25050.2	24177.5	17404.9	19680.2	27047.8	11921.6	8497.31	22019.1	10398.5	19260.2
14.43_322.9938m/z	322.994	14.4269	neg	2-C-Methyl-D-erythritol 2,4-cyclodiphosphate	64016	Unclassified	Unclassified	Unclassified			38.4	0	M+FA-H	C5H12O9P2	-0.36518	4522.6	4009.7	3752.37	3970.21	2471.85	5254.16	4458.99	3708.15	3734.19	4159.18	4196.41	3769.44	3665.56	5383.69	2601.97
14.91_156.1379m/z	156.138	14.9115	pos	(3Z,6Z)-3,6-Nonadienal	HMDB0031152	Organic oxygen compounds	Organooxygen compounds	Carbonyl compounds	**	C16323	38.4	0	M+NH4	C9H14O	-2.65977	2510.32	2391.03	2250.93	2337.08	2139.47	2401.53	2379.49	2390.18	2016.54	2405.95	2554.86	2317.67	2093.63	2040.26	1910.59
15.00_150.1021m/z	150.102	15.005	pos	Indoleamine	65657	Unclassified	Unclassified	Unclassified			38.4	0	M+NH4	C8H8N2	-3.24606	1863.81	1532.76	1522.83	1489.07	2420.15	1457.2	1603.55	966.767	1294.35	1615.39	1458.56	1620.04	1462.05	1522.13	1636.8
15.14_174.1274m/z	174.127	15.1375	pos	N-Desmethylselegiline	2402	Unclassified	Unclassified	Unclassified			38.4	0	M+H	C12H15N	-2.13799	88962.5	84602.8	85535.6	89832	83579.9	83826.8	90018.9	86281.8	86003.9	80485.1	83692.3	83227.1	80181.7	76517.7	82275.8
15.47_625.5156m/z	625.516	15.4684	neg	(+)-Prosopinine	68170	Unclassified	Unclassified	Unclassified			38.4	0	2M-H	C18H35NO3	-0.793065	15551.9	10792.7	19378.2	9780.84	13886.9	7939.27	11205.4	7194.94	3501.01	10168.2	12150.3	13503.8	0.00535928	6732.42	11838.1
15.51_152.1178m/z	152.118	15.5105	pos	2-Methyl-3-(2-propenyl)pyrazine	HMDB0039994	Organoheterocyclic compounds	Diazines	Pyrazines	*		38.4	0	M+NH4	C8H10N2	-3.27517	10974.2	7070.43	10810.6	9789.88	20355.1	4087.23	15576.7	5732.36	7325.93	9248.18	14636.1	6552.03	10364.3	15782.7	5325.29
15.80_183.0864m/z	183.086	15.7993	pos	L-Iditol	HMDB0011632	Organic oxygen compounds	Organooxygen compounds	Carbohydrates and carbohydrate conjugates	*	C01507	38.4	0	M+H	C6H14O6	0.305592	48287.1	44684	47715.9	46392	68519.9	46389.6	65912.2	47550.2	63599.3	45098.8	43840.4	36943.8	42341	48432.3	44515.9
15.89_183.1375m/z	183.138	15.8901	pos	alpha-Terpineol formate	HMDB0032050	Lipids and lipid-like molecules	Prenol lipids	Monoterpenoids	*		38.4	0	M+H	C11H18O2	-2.30401	5182.82	3091.98	4303.28	5251.88	2843.47	2607.53	2720.15	4878.65	3400.38	4540.63	3467.19	3334.72	4299.1	2726.93	4975.88
15.99_219.1747m/z	219.175	15.994	neg	(2-trans,6-trans)-farnesal	LMPR0103010012	Lipids and lipid-like molecules	Prenol lipids	Isoprenoids	**	C03461	38.4	0	M-H	C15H24O	-3.15906	5982.51	4575.09	6457.32	6515.13	5850.66	5709.24	7327.77	7056.53	6743.52	5919.57	5443.33	5243.31	5871.33	6471.66	6596.01
2.58_131.0701m/z	131.07	2.57982	pos	Ketoleucine	121	Organic acids and derivatives	Keto acids and derivatives	Short-chain keto acids and derivatives	**	C00233	38.4	0	M+H	C6H10O3	-1.03104	2897.76	2873.5	2961.35	3139.12	2690.17	3202.04	3142.6	2889.89	2915.96	2635.57	2288.23	2562.43	2366.16	2157.56	2650.86
2.61_365.0499m/z	365.05	2.60528	neg	2,4-Dinitroaniline	70282	Unclassified	Unclassified	Unclassified			38.4	0	2M-H	C6H5N3O4	3.29631	27178.8	33985.7	37015	51022.7	38520.7	38011	43613.7	53523.5	52442.1	8390.19	38660.4	25195.6	15321.2	18523.7	32609.2
2.62_345.0798m/z	345.08	2.62328	neg	Azaserine	72922	Unclassified	Unclassified	Unclassified			38.4	0	2M-H	C5H7N3O4	-0.753704	7829.57	9872.93	10022.2	17710.2	10726.7	9096.7	14331.7	17601.1	18429.7	1776.43	8114.23	4031.93	4048.89	4694.66	2944.71
2.63_175.0475m/z	175.048	2.63208	pos	N1-Methyl-4-pyridone-3-carboxamide	HMDB0004194	Organoheterocyclic compounds	Pyridines and derivatives	Pyridinecarboxylic acids and derivatives	**	C05843	38.4	0	M+Na	C7H8N2O2	-1.95753	5400.97	5208.94	5733.97	11003.1	11404.8	8448.49	3077	11179.5	8555.49	7756.93	1294.89	1917.86	7842.05	733.425	2511.49
2.72_159.0877m/z	159.088	2.71798	pos	nor-NOHA	44956	Unclassified	Unclassified	Unclassified			38.4	0	M+H-H2O	C5H12N4O3	0.543888	202.239	284.019	191.919	0.00535928	0.00535928	0.00535928	0.00535928	0.00535928	0.00535928	362.682	83.7424	645.169	399.848	577.529	757.506
2.83_139.0863m/z	139.086	2.82503	pos	4-Hydroxymethylphenylhydrazine	66095	Unclassified	Unclassified	Unclassified			38.4	0	M+H	C7H10N2O	-2.15551	1643.28	1364.89	1641.1	278.115	2346.28	906.944	192.762	633.877	375.553	1191.11	493.089	2570.84	2330.23	1476.22	2556.74
2.92_137.1322m/z	137.132	2.91658	pos	(+)-Comphene	LMPR0102120011	Lipids and lipid-like molecules	Prenol lipids	Isoprenoids	**	C06304	38.4	0	M+H	C10H16	-2.09735	2753.46	1881.64	2290.36	1977.21	1314.29	1746.15	1533.67	1740.32	1421.84	1889.82	2318.66	2353.47	2144.43	2016	2874.89
3.14_215.1385m/z	215.139	3.13788	pos	Metanephrine	65	Benzenoids	Phenols	Methoxyphenols	**	C05588	38.4	0	M+NH4	C10H15NO3	-2.49452	34062.8	33216.7	32409.9	31576.1	18065	20213.7	21161.2	30808	34924	46071.3	41591.3	40177.9	45730.8	34238.6	40765.8
3.47_187.0573m/z	187.057	3.4674	pos	L-Rhamnulose	61546	Lipids and lipid-like molecules	Fatty Acyls	Fatty alcohols	**	C00861	38.4	0	M+Na	C6H12O5	-2.53059	8739.75	8227.74	8279.9	7939.71	7486.73	7970.15	9292.34	7955.48	8274.84	7276.65	8455.02	7669.99	7768.19	7115.4	7687.72
3.52_245.1370n	246.144	3.52313	pos	Gamma-glutamyl-Valine	86054	Unclassified	Unclassified	Unclassified			38.4	0	M+H, M+Na	C10H19N3O4	-2.41947	9839.85	10380.9	11526.2	3359.95	5569.85	2985.95	1860.1	2381.26	1025.97	4861.16	1365.22	32757.2	9092.54	38579	40043.7
4.10_128.0817m/z	128.082	4.10232	pos	N-Acetylimidazole	65788	Unclassified	Unclassified	Unclassified			38.4	0	M+NH4	C5H6N2O	-1.28877	2182.54	1893.02	1193.72	1062.26	986.008	1150.38	844.729	1043.8	954.026	1532.38	1517.02	1462.99	1196.92	1315.64	1143.49
4.14_280.1286m/z	280.129	4.13975	pos	p-Nitroglutethimide	948	Unclassified	Unclassified	Unclassified			38.4	0	M+NH4	C13H14N2O4	-2.31851	9295.98	9313.3	9401.38	2228.75	2996.99	1906.95	2531.84	3270.94	7704.16	4765.94	975.8	19332.8	9185.85	28887.4	26220.3
4.20_204.1226m/z	204.123	4.19633	pos	5-(2-Methylpropyl)tetrahydro-2-oxo-3-furancarboxylic acid	HMDB0030988	Organoheterocyclic compounds	Lactones	Gamma butyrolactones	*		38.4	0	M+NH4	C9H14O4	-2.07967	6249.33	6712.82	7532.22	3631.88	109.644	6599.22	12004.2	1409.18	3311.68	5058.91	12071.6	12704.8	8485.3	10883.4	10830.5
4.21_132.0805m/z	132.08	4.21448	pos	3-Methylindole	5453	Organoheterocyclic compounds	Indoles and derivatives	Indoles	**	C08313	38.4	0	M+H	C9H9N	-2.18248	3384.56	2918.78	3356.34	3543.85	3815.64	2633.52	3154.76	3699.99	3446.34	2964.23	3073.06	2429.98	2625.39	2037.15	2449.3
4.23_235.1085m/z	235.109	4.23368	neg	N-Methylserotonin	HMDB0004369	Organoheterocyclic compounds	Indoles and derivatives	Tryptamines and derivatives	**	C06212	38.4	0	M+FA-H	C11H14N2O	-1.53907	770.323	836.377	854.559	0.00535928	897.763	720.974	535.051	863.245	843.015	295.177	381.469	426.652	415.149	849.721	876.284
4.27_124.0504m/z	124.05	4.26875	pos	Pyrazinamide	HMDB0014483	Organoheterocyclic compounds	Diazines	Pyrazines		C01956	38.4	0	M+H	C5H5N3O	-1.40895	2228.86	1600.26	1313.79	1009.16	851.358	571.255	776.794	643.368	1025.25	1986.78	1695.1	1603.28	1619.7	1195.19	1372.71
4.30_182.0568n	181.05	4.29575	neg	Homovanillic acid	HMDB0000118	Benzenoids	Phenols	Methoxyphenols	***	C05582	38.4	0.47	M-H2O-H, M-H	C9H10O4	-5.90561	7651.22	7880.53	8105.42	8136.78	9549.16	10626.9	10429.9	6496.92	8344.1	3265.29	7497.27	4945.83	4099.12	3639.92	5575.36
4.47_144.0653m/z	144.065	4.47033	pos	Phloroglucinol	65724	Organoheterocyclic compounds	Pteridines and derivatives	Pterins and derivatives	**	C00268	38.4	0	M+NH4	C6H6O3	-2.00921	4014	3162.85	3054.64	2690.37	3116.1	2637.02	3168.47	2608.21	2458.29	2303.84	2812.46	4060.72	2491.43	3503.24	4300.3
4.53_319.1392m/z	319.139	4.52827	pos	(2-{[3-(3,4-dihydroxy-5-methoxyphenyl)prop-2-enoyl]oxy}ethyl)trimethylazanium	HMDB0136315	Phenylpropanoids and polyketides	Cinnamic acids and derivatives	Hydroxycinnamic acids and derivatives			38.4	0	M+Na	C15H22NO5+	0.529151	2402.41	2090.61	2886.39	2101.43	773.266	931.759	1966.48	2289.56	1439.17	2816.25	594.748	6419.76	3905.97	3161.29	5112.3
4.94_147.0762m/z	147.076	4.9407	pos	Pyrrolidonecarboxylic acid	HMDB0000267	Organic acids and derivatives	Carboxylic acids and derivatives	Amino acids, peptides, and analogues	***	C01879	38.4	0	M+NH4	C5H7NO3	-1.30736	2166.72	2323.88	2957.38	12699.5	467.037	1176.62	24093.8	4722.44	3196.88	77.4371	79.1436	26.221	126.679	196.982	0.0189523
5.12_187.1205n	210.11	5.12263	pos	KAPA	3322	Lipids and lipid-like molecules	Fatty Acyls	Fatty acids and conjugates	**	C01092	38.4	0	M+H-H2O, M+Na	C9H17NO3	-1.8557	6681.65	6859.69	6246	9076.44	6058	5750.35	8002.59	5373.71	4953.62	8223.61	4225.44	5736.56	6353.35	4202.97	5156.15
5.59_223.1299m/z	223.13	5.59295	pos	3-Hydroxy-2,8-dimethyl-1,7-dioxaspiro[5.5]undecane	102868	Unclassified	Unclassified	Unclassified			38.4	0	M+Na	C11H20O3	-2.76766	2155.63	1956.93	1781.6	1868.24	1710.46	2180.95	1771.87	2111.31	1855.52	1886.38	2027	1722.13	1806.95	1748.07	1902.25
6.23_161.0957m/z	161.096	6.23455	pos	2-Phenylethyl propanoate	HMDB0035013	Benzenoids	Benzene and substituted derivatives	Unclassified	*		38.4	0	M+H-H2O	C11H14O2	-1.98922	7674.89	7047.64	6656.95	6278.34	6253.92	5909.69	6373.56	6319.84	6208.81	6449.74	6663.98	6844.42	5508.19	5666.58	6269.11
6.30_308.2190n	331.208	6.29635	pos	1,2,3-Tris(1-ethoxyethoxy)propane	HMDB0037162	Lipids and lipid-like molecules	Glycerolipids	Unclassified	*		38.4	0	M+H, M+Na	C15H32O6	-2.73878	87031.5	84134	95435.1	93486.5	98919.9	86729	109442	92740.5	95705.9	85730.4	97697.6	102602	80888.8	81890	85432.1
6.65_235.1298m/z	235.13	6.64665	pos	Pymetrozine	72391	Unclassified	Unclassified	Unclassified			38.4	0	M+NH4	C10H11N5O	-1.76924	2080.97	1993.26	1968.19	2171.18	1598.52	2219.7	1726.77	2051.71	2091.97	1945.77	1782.06	2081.32	1714.79	1733.06	1899.19
7.02_310.2217m/z	310.222	7.01705	pos	(S)-3-Octanol glucoside	88857	Lipids and lipid-like molecules	Fatty Acyls	Fatty acyl glycosides	*		38.4	0	M+NH4	C14H28O6	-2.59057	1565.74	1896.12	1940.34	1642.16	2286.39	1775.52	2637.18	1500.23	2497.89	1482.93	2535.34	2616.33	1617.8	1392.52	1547.18
7.04_292.1879n	315.177	7.03745	pos	B-Octylglucoside	24055	Unclassified	Unclassified	Unclassified			38.4	0	M+H, M+Na	C14H28O6	-2.3187	37357.3	36992.2	42373.5	41319.4	45163.1	36758.9	47109.3	42012.9	44921.4	34402.3	43854.3	47466.4	34264.3	35958.5	35875.1
7.89_273.1707m/z	273.171	7.88767	neg	11-Hydroxy-9-tridecenoic acid	HMDB0035881	Lipids and lipid-like molecules	Fatty Acyls	Fatty acids and conjugates	*		38.4	0	M+FA-H	C13H24O3	0.00142201	2106.56	2257.79	1901.05	1821.39	1827.65	2298.98	2157.12	1838.74	2420.52	2333.59	2478.99	2203.69	1967.66	2181	2091.87
8.46_192.1379m/z	192.138	8.45568	pos	4-Methyl-2-phenyl-2-pentenal	92232	Benzenoids	Benzene and substituted derivatives	Phenylacetaldehydes	*		38.4	0	M+NH4	C12H14O	-2.30421	6998.24	6395.17	7133.17	5853.09	7225.43	5728.57	6886.34	6072.84	5990.5	5273.56	7160.94	6759.47	5958.7	5421.29	6024.62
8.90_288.2889m/z	288.289	8.89743	pos	Isopropyl tetradecanoate	LMFA07010677	Lipids and lipid-like molecules	Fatty Acyls	Fatty acid esters	*		38.4	0	M+NH4	C17H34O2	-2.87	37214.6	37153.4	36777.3	12937.8	15726.1	13768	13043.4	29691.4	32788.1	16155.1	16142.1	11903.6	15745.6	8572.6	11339.7
9.14_288.2890m/z	288.289	9.13767	pos	3-Methylbutyl dodecanoate	LMFA07010759	Lipids and lipid-like molecules	Fatty Acyls	Fatty acid esters	*		38.4	0	M+NH4	C17H34O2	-2.69853	17832.3	17201.2	18050.1	9464.41	11286.7	9489.39	9179.54	18922	27421.8	11778.7	9309.85	7873.99	9201.16	6622.06	7490.84
9.62_221.1540m/z	221.154	9.6175	neg	1-Phenylheptane	HMDB0061825	Benzenoids	Benzene and substituted derivatives	Unclassified			38.4	0	M+FA-H	C13H20	-4.03319	8031.56	7625.62	7092.29	7021.89	7470.04	5914.24	7684.92	6479.83	6206.45	6938.5	6243.78	4776.24	5674.61	6236.04	7390.57
9.86_294.1462n	317.135	9.86153	pos	Tocopheronic acid	HMDB0030555	Lipids and lipid-like molecules	Prenol lipids	Sesquiterpenoids	*		38.4	0.0307	M+H-H2O, M+Na, M+H	C16H22O5	-1.84093	70362.6	70476.6	78803.8	74133.6	81930.9	68275.5	86998.8	74236.8	76015.7	62020.7	75539.1	72095.8	62524.5	60166.6	67336.7
9.88_215.1647m/z	215.165	9.88127	neg	10-Undecen-1-ol	HMDB0031016	Lipids and lipid-like molecules	Fatty Acyls	Fatty alcohols	*		38.4	0	M+FA-H	C11H22O	-3.47422	14441.8	15283	14851.1	15159.2	15638.5	17047.3	15447.9	14624.3	14928.3	14072	13764.6	14163.1	13929.7	13931.7	15109.4
0.04_163.0602m/z	163.06	0.04045	pos	Allose	348	Organic oxygen compounds	Organooxygen compounds	Carbohydrates and carbohydrate conjugates	**	C01487	38.3	0	M+H-H2O	C6H12O6	0.693577	2416.15	2123.38	1645.16	3236.1	2370.48	2667.38	4187.67	4322.17	3404	1063.27	3678.85	1157.45	2256.01	82.08	1358.36
0.35_133.0509m/z	133.051	0.347167	neg	Ribitol	HMDB0000508	Organic oxygen compounds	Organooxygen compounds	Carbohydrates and carbohydrate conjugates	***	C00474	38.3	0	M-H2O-H	C5H12O5	1.84279	227.114	243.206	269.544	274.118	158.284	150.053	2671.76	268.674	133.618	141.033	0.00535928	109.096	0.00535928	188.464	11.8853
0.49_233.1541m/z	233.154	0.488617	neg	4,10-Longipinanedione	HMDB0032081	Lipids and lipid-like molecules	Prenol lipids	Monoterpenoids	*		38.3	0	M-H	C15H22O2	-2.58019	20036.5	14052.9	16548.6	16968.5	14604.5	14565.8	15222.9	14846.6	17972.6	16940.2	15225.5	14922	12676.9	18506.4	13578.6
0.51_165.0753m/z	165.075	0.51245	pos	a-L-Rhamnose	1672	Unclassified	Unclassified	Unclassified			38.3	0	M+H	C6H12O5	-2.85442	4311.76	4732.37	4482.62	4371.39	2590.51	4965.58	6839.51	5593.73	4227.14	5431.13	6207.04	3018.88	2816.44	3041.04	2280.22
0.51_173.1530m/z	173.153	0.51245	pos	Capric acid	HMDB0000511	Lipids and lipid-like molecules	Fatty Acyls	Fatty acids and conjugates	***	C01571	38.3	0	M+H	C10H20O2	-3.76128	358.611	395.637	439.06	375.267	416.175	700.172	441.578	750.196	489.048	474.27	473.348	42.097	22.1498	0.00535928	10.2582
0.51_205.1943m/z	205.194	0.51245	pos	Farnesol	HMDB0004305	Lipids and lipid-like molecules	Prenol lipids	Sesquiterpenoids	**	C06081	38.3	0	M+H-H2O	C15H26O	-3.57619	870.167	872.442	1049	808.887	792.825	1557.76	1100.51	2159.17	1099.13	1005.1	862.795	336.319	195.939	579.797	137.835
0.51_297.0813m/z	297.081	0.51245	pos	Sulfaphenazole	4101	Organoheterocyclic compounds	Azoles	Pyrazoles			38.3	0	M+H-H2O	C15H14N4O2S	2.62486	10007.1	10082.9	12908.7	11873	9377.74	23123.5	15222.9	36530.3	11457.2	12815.6	11144.4	2112.08	1607.9	1786.99	864.06
0.55_128.0816m/z	128.082	0.552267	pos	Methoxypyrazine	HMDB0033156	Organoheterocyclic compounds	Diazines	Pyrazines			38.3	0	M+NH4	C5H6N2O	-2.11911	5501.52	4261.38	3164.98	2479.7	2408.59	3316.58	2316.04	3570.19	3251.72	5490.11	3522.98	3736.81	3668.01	4632.62	3197.53
0.59_136.0615m/z	136.062	0.586617	pos	Adenine	HMDB0000034	Organoheterocyclic compounds	Imidazopyrimidines	Purines and purine derivatives	***	C00147	38.3	0	M+H	C5H5N5	-1.96605	32518.9	29713.1	23686.4	21899	20079.5	25161.4	25575.7	27513.3	21548.8	26368.5	28848.3	24609.1	22940.1	25244.1	22615.1
0.71_557.1484m/z	557.148	0.710933	neg	Acrylic acid-2-acrylamido-2-methyl propane sulfonic acid copolymer	88239	Unclassified	Unclassified	Unclassified			38.3	0	2M-H	C10H17NO6S	0.711973	198343	209950	160808	114660	149938	207796	102599	147466	164781	277996	269607	244176	237178	280146	180965
0.76_133.0605m/z	133.06	0.756867	pos	L-Asparagine	HMDB0000168	Organic acids and derivatives	Carboxylic acids and derivatives	Amino acids, peptides, and analogues	**	C00152	38.3	0	M+H	C4H8N2O3	-2.23989	21085.2	24278.1	19785.9	30325.9	14974.8	19592.5	26179.9	17344.4	29668	12064.4	16326.4	13585.8	10300.1	20066.5	12140
0.76_230.0066m/z	230.007	0.762	neg	Phosphoserine	HMDB0000272	Organic acids and derivatives	Carboxylic acids and derivatives	Amino acids, peptides, and analogues	**	C01005	38.3	0	M+FA-H	C3H8NO6P	-3.09061	7444.61	11271.3	13542.4	20367.7	11536.1	3433.68	8301.06	22416.5	7532.58	9747.81	9065.65	5465.56	8384.42	11264	2478.72
0.76_244.0224m/z	244.022	0.762	neg	O-Phosphohomoserine	HMDB0003484	Organic acids and derivatives	Carboxylic acids and derivatives	Amino acids, peptides, and analogues	**	C01102	38.3	0	M+FA-H	C4H10NO6P	-2.11716	9488.25	13263.5	16802	76167.8	6063.7	25205.3	15307.9	16808.8	24856.6	8259.76	4693.97	1740.3	4541.93	12122.5	4452.69
0.77_163.1153m/z	163.115	0.773883	pos	(S1)-Methoxy-3-heptanethiol	88407	Organic oxygen compounds	Organooxygen compounds	Ethers			38.3	0	M+H	C8H18OS	1.39886	692750	729932	725343	934371	898465	752174	735971	1.01479e+06	678525	599568	581980	900246	596131	686831	966239
0.81_217.0292m/z	217.029	0.813083	neg	Aspartyl-Cysteine	HMDB0028750	Organic acids and derivatives	Carboxylic acids and derivatives	Amino acids, peptides, and analogues			38.3	2	M-H2O-H	C7H12N2O5S	1.52414	253608	243030	249873	295997	391655	254262	258385	300215	350904	157341	129033	261392	174279	290731	227998
0.85_274.1045m/z	274.104	0.847133	neg	Prolyl-Asparagine	85910	Organic acids and derivatives	Carboxylic acids and derivatives	Amino acids, peptides, and analogues			38.3	0	M+FA-H	C9H15N3O4	0.00857392	17037.2	22179.8	24629.2	75092.4	4715.16	10875.6	29854.3	23121.4	19610.1	22612.8	16620.1	29344.3	20425.8	27460.7	23236.4
0.92_203.1030m/z	203.103	0.9161	neg	N6-Acetyl-N6-hydroxy-L-lysine	63465	Unclassified	Unclassified	Unclassified			38.3	0	M-H	C8H16N2O4	-3.48251	9319.27	10022.7	11693.4	5627.73	723.635	3730.89	5033.27	5314.66	8659.16	15857.7	11227.1	15024.3	16277.4	13708.4	15597.8
0.92_353.0836m/z	353.084	0.9161	neg	N-Formyl-L-methionine	HMDB0001015	Organic acids and derivatives	Carboxylic acids and derivatives	Amino acids, peptides, and analogues	**	C03145	38.3	0.261	2M-H	C6H11NO3S	-2.96477	47990.1	74336.3	71275.4	39143.9	26394.5	56646.9	25194.8	31745.4	32051.8	30814.4	59351.6	43735.3	42083.7	18226.5	51203.3
0.92_714.1645m/z	714.165	0.9161	neg	Delphinidin 3-glucoside-5-(6-acetylglucoside)	LMPK12010343	Unclassified	Unclassified	Unclassified			38.3	0	M+FA-H	C29H33O18+	-0.550755	25611.8	23100.2	29157.4	1743.97	4908.83	0.00535928	10039.4	9127.01	2123.56	62315.8	20805.6	14210.9	19596.2	3739.73	10249.9
1.03_222.9831m/z	222.983	1.031	neg	2,3-Diketo-5-methylthio-1-phosphopentane	HMDB0060266	Organic acids and derivatives	Organic phosphoric acids and derivatives	Phosphate esters	**	C15650	38.3	2.68	M-H2O-H	C6H11O6PS	-1.99991	38640.1	26637.3	26394.5	47020.8	36903.4	33553.6	35568.3	43123.1	26652.8	30212.8	21567.2	41833.6	28685.3	40742	30760
1.05_123.0440m/z	123.044	1.04635	pos	4-Hydroxybenzaldehyde	HMDB0011718	Organic oxygen compounds	Organooxygen compounds	Carbonyl compounds	**	C00633	38.3	0	M+H	C7H6O2	-0.518769	13292	12477.2	9766.7	7199.53	5959.4	8352.74	8291.34	7359.39	7362.1	11123.8	9833.6	10159.8	9137.51	8777.11	6577.6
1.18_201.0372m/z	201.037	1.17982	neg	2-(2-Thienylmethylene)-1,6-dioxaspiro[4.4]non-3-ene	HMDB0034857	Organic oxygen compounds	Organooxygen compounds	Ethers			38.3	6.68	M-H2O-H	C12H12O2S	-3.26745	670031	575588	661946	503722	570853	576139	504727	507486	578660	629394	681720	1.10516e+06	693591	793341	798802
1.20_217.0113m/z	217.011	1.19697	neg	Beta-Glycerophosphoric acid	HMDB0002520	Lipids and lipid-like molecules	Glycerophospholipids	Glycerophosphates		C02979	38.3	0	M+FA-H	C3H9O6P	-3.11124	5112.25	7712.48	6812.35	4474.89	8041.2	5334.45	4061.84	6396.63	6539.96	6113.81	8136.46	18006.6	8460.43	9986.49	10099.3
1.32_140.0679m/z	140.068	1.319	pos	Betaine	HMDB0000043	Organic acids and derivatives	Carboxylic acids and derivatives	Amino acids, peptides, and analogues	***	C00719	38.3	0	M+Na	C5H11NO2	-2.50005	20655.5	17190.1	20934.7	27465.8	40291	35440.5	31277.4	24621	22068.9	20023.2	18965.9	13640.2	19727.7	7680.39	12766.3
1.59_131.0701m/z	131.07	1.5924	pos	4-Acetylbutyrate	HMDB0061881	Lipids and lipid-like molecules	Fatty Acyls	Fatty acids and conjugates	*	C02129	38.3	0	M+H	C6H10O3	-1.2306	1924.03	1617	1474.78	1222.63	1617.96	1427.41	1358.68	1297.19	1535.67	1505.17	1726.15	1646.9	1617.88	1054.45	1539.59
10.00_195.1383m/z	195.138	10.0036	neg	(Z)-3-Hexenal	HMDB0031498	Organic oxygen compounds	Organooxygen compounds	Carbonyl compounds	**	C16310	38.3	0	2M-H	C6H10O	-4.01751	5555.54	5838.87	5801.09	6431.98	6753.36	6327.54	6274.42	6195.89	5906.08	5820.26	6913.25	6380.87	5886.14	5954.15	6144.78
10.13_241.0867m/z	241.087	10.1262	neg	cis-stilbene oxide	LMPK13090030	Phenylpropanoids and polyketides	Stilbenes	Unclassified		C16014	38.3	0	M+FA-H	C14H12O	-1.87209	361.878	630.637	486.915	0.00535928	0.00535928	0.00535928	0.00535928	0.00535928	0.00535928	0.00535928	0.00535928	0.00535928	0.00535928	0.00535928	0.00535928
10.40_174.1274m/z	174.127	10.3954	pos	diethyltoluamide	3982	Unclassified	Unclassified	Unclassified			38.3	0	M+H-H2O	C12H17NO	-1.72819	6170.16	5473.64	5911.61	6555.27	4993.06	5716.11	5899.45	6431.8	6259.77	5163.56	5636.4	4692.72	4928.93	5136.17	5799.35
10.74_289.1404m/z	289.14	10.7382	pos	ZAPRINAST	44292	Unclassified	Unclassified	Unclassified			38.3	0	M+NH4	C13H13N5O2	-1.46607	5315.35	4558.23	6005.23	6281.73	6276.19	6598.61	6826.71	5893.05	6758.89	5492.92	5191.13	6667.24	5197.73	5438.67	4779.86
10.93_184.9852m/z	184.985	10.9309	pos	3-Oxoglutaric acid	HMDB0013701	Organic acids and derivatives	Keto acids and derivatives	Short-chain keto acids and derivatives	***		38.3	0	M+K	C5H6O5	3.55758	132275	128068	128597	132126	123396	130362	133877	134392	131357	120172	120515	119798	121352	109223	122814
10.99_506.2867m/z	506.287	10.9879	pos	PS(O-16:0/0:0)	LMGP03060003	Lipids and lipid-like molecules	Glycerophospholipids	Glycerophosphoserines			38.3	0	M+Na	C22H46NO8P	2.85334	9180.06	8688.75	8826.92	13263.1	10710.3	14826.5	8650.43	10894.2	9961.52	15828.1	8401.33	12679.6	10503.1	12571	10717.2
11.03_506.3598m/z	506.36	11.0265	pos	PC(O-16:0/2:0)[S]	40076	Unclassified	Unclassified	Unclassified			38.3	0	M+H-H2O	C26H54NO7P	-1.30101	9702.45	8871.11	11885.2	31196.2	31437.6	24754.3	12646	23310.2	19640.4	2337.94	589.394	2149.55	2426.02	5117.74	2629.2
11.11_625.3081m/z	625.308	11.1102	neg	HOMIDIUM	44366	Unclassified	Unclassified	Unclassified			38.3	0	2M-H	C21H19N3	-0.671933	6517.56	7514.61	7781.91	28266	22919.7	19677.2	10156.1	12058.6	7989.05	582.09	0.00535928	1630.94	0.00535928	3384.88	2598.87
11.33_297.2433m/z	297.243	11.3347	neg	13-heptadecyn-1-ol	85269	Lipids and lipid-like molecules	Fatty Acyls	Fatty alcohols	*		38.3	0	M+FA-H	C17H32O	-0.853167	11470.5	12027.1	12428.9	12930.6	7464.95	8797.65	10815.5	7812.12	15809.4	24403.2	39824.3	9381.91	7677.29	8610.78	11381.5
11.40_345.1316m/z	345.132	11.3962	neg	Ethosuximide M3	2597	Unclassified	Unclassified	Unclassified			38.3	0	2M-H	C7H11NO4	3.67339	1828.87	1525.11	1079.07	1331.68	1773.37	1162.39	1627.97	957.216	723.795	2904.58	3442.1	2825.49	2981.45	2045	2111.96
11.77_184.9852m/z	184.985	11.7651	pos	Methyloxaloacetate	63280	Unclassified	Unclassified	Unclassified			38.3	0	M+K	C5H6O5	3.32313	111994	104123	99940.7	100220	94584.7	95827.5	102177	97230.7	97110.1	95195.6	99058	95410.2	90676.9	88564.7	96035.9
12.15_271.2279m/z	271.228	12.1496	neg	pentadecanal	75359	Lipids and lipid-like molecules	Fatty Acyls	Fatty aldehydes	*	C01948	38.3	0	M+FA-H	C15H30O	0.0737119	1545.74	1539.44	1280.28	2041.97	1032.81	111.332	989.957	583.818	1670.46	2363.27	1569.82	1417.69	914.225	1120.95	1296.2
13.85_311.0200m/z	311.02	13.8471	neg	2,3-Di-O-methylellagic acid	HMDB0041395	Phenylpropanoids and polyketides	Tannins	Hydrolyzable tannins			38.3	0	M-H2O-H	C16H10O8	0.708269	1605.74	1485.94	1272.15	2650.17	1457.9	1298.5	1546.09	1749.66	1417.42	825.952	400.595	923.674	1317.89	1811.24	1697.92
14.32_433.2839m/z	433.284	14.3249	pos	N-Desmethylmifepristone (RU 42633)	1305	Unclassified	Unclassified	Unclassified			38.3	0	M+NH4	C28H33NO2	-2.63161	151430	146484	153242	265302	112629	785519	717282	67803	153035	54949	33293	0.00535928	7274.87	0.00535928	0.00535928
14.94_338.9888m/z	338.989	14.9419	neg	D-fructose 1,6-bisphosphate	147	Organic oxygen compounds	Organooxygen compounds	Carbohydrates and carbohydrate conjugates	**	C05378	38.3	0	M-H	C6H14O12P2	0.0384189	2904.87	2974.04	3560.64	4545.68	3887.56	2940.68	3886.81	4016.38	3743.8	5045.94	3629.75	4207.54	4374.73	4674.78	2828.35
15.25_338.1741m/z	338.174	15.2493	pos	Nalbuphone	1400	Unclassified	Unclassified	Unclassified			38.3	0	M+H-H2O	C21H25NO4	-2.61802	27575.6	21601.6	29859.8	34973.6	25268.5	28309.6	24000.1	21415.7	28655.2	26865.9	17110	18123.6	22168.9	20266.6	37076.8
15.51_190.1083m/z	190.108	15.5105	pos	N-Ethylglycocyamine	65849	Unclassified	Unclassified	Unclassified			38.3	0	M+H-H2O	C8H17NO5	4.19152	37046.3	21493.8	32148.8	20378.2	59927.4	23680.9	38164.7	17516	61531.9	29507.8	27989.6	13545.5	24394.1	52981.5	29006
15.53_113.0962m/z	113.096	15.5275	pos	Ethyl isovalerate	HMDB0030028	Lipids and lipid-like molecules	Fatty Acyls	Fatty acid esters	*	C12290	38.3	0	M+H-H2O	C7H14O2	0.509869	3648.94	3256.33	3474.11	3510.47	3686.27	4210.95	4677.06	2498.85	3543.07	2263.26	1468.06	2165.06	2995.21	2743.56	3566.47
15.64_142.0629n	125.06	15.6357	pos	Homofureanol	89506	Organoheterocyclic compounds	Dihydrofurans	Furanones	*		38.3	0	M+H-H2O, M+H	C7H10O3	-0.482184	26552.5	20860.2	20781.8	21574.6	15696.3	16540	15742	18682.7	18700.7	20828.1	19957.5	18282.8	19683.7	15046.4	19632.4
15.65_101.0963m/z	101.096	15.6539	pos	4-Methylpentanal	HMDB0001318	Organic oxygen compounds	Organooxygen compounds	Carbonyl compounds	**	C02373	38.3	0	M+H	C6H12O	1.69129	4234.5	3325.9	2906.24	3145.73	2792.48	2839.37	3173.79	3039.67	2978.26	2964.76	3603.3	3398.68	3036.14	2856.79	3069.84
15.91_131.0701m/z	131.07	15.9087	pos	3S-methyl-2-oxo-pentanoic acid	LMFA01020275	Lipids and lipid-like molecules	Fatty Acyls	Fatty Acids and Conjugates	**	C00671	38.3	0	M+H	C6H10O3	-1.32844	733.198	781.1	967.726	895.885	227.895	472.689	0.00535928	1185.48	639.746	873.811	404.269	638.082	915.358	652.177	928.728
15.96_198.0888n	181.085	15.9629	pos	5-(3E-Pentenyl)tetrahydro-2-oxo-3-furancarboxylic acid	87335	Organoheterocyclic compounds	Lactones	Gamma butyrolactones	*		38.3	0	M+H-H2O, M+NH4	C10H14O4	-2.13666	10464.5	11853.1	12188.5	9403.95	16186.3	11703.8	12881.2	8158.99	11651	10009.5	11466.4	8840.53	9437.53	8545.86	9842.8
15.97_269.2120m/z	269.212	15.9727	neg	5,10-Pentadecadien-1-ol	87414	Lipids and lipid-like molecules	Fatty Acyls	Fatty alcohols	*		38.3	0	M+FA-H	C15H28O	-0.833517	2440.52	2144.08	2831.53	2537.67	2368.79	2314.04	3238.64	2602.89	2324.15	2608.41	3056.9	2419.91	2536.38	2620.75	2679.06
2.13_153.1270m/z	153.127	2.13118	pos	Obtusilic acid	34721	Lipids and lipid-like molecules	Fatty Acyls	Fatty acids and conjugates	*		38.3	0	M+H-H2O	C10H18O2	-2.07034	83415.6	80646.1	70024.3	62853.3	51433.1	56891.2	55505.8	57320.5	54636.7	71229.8	72919.2	73632.4	66789.7	59490	67761.5
2.55_319.0909m/z	319.091	2.54632	neg	N-Nitrosohydroxyproline	73177	Unclassified	Unclassified	Unclassified			38.3	0	2M-H	C5H8N2O4	4.3056	2881.25	4500.32	4786.7	558.034	6052.62	3263.06	860.606	2123.33	4111.02	0.00535928	0.00535928	0.00535928	478.462	5397.75	6478.82
2.61_379.0869m/z	379.087	2.60528	neg	2,4-dihydroxy-2-heptenedioc acid	36007	Lipids and lipid-like molecules	Fatty Acyls	Fatty Acids and Conjugates	**	C06201	38.3	0	2M-H	C7H10O6	-3.31838	20018.6	19342.2	19608.8	20928.7	17948.5	18843	15912.8	21077.1	18297	8544.46	20928	25869.8	15141.4	19624	30166.3
2.74_269.1124m/z	269.112	2.73533	pos	N-Feruloylglycine	65789	Unclassified	Unclassified	Unclassified			38.3	0	M+NH4	C12H13NO5	-3.12432	19348.2	17669.4	16972.4	12966.6	6364.54	5508.95	6650.09	1540.39	2552.53	18737.8	15090.9	27668.8	24747.9	32112.8	34531.9
2.75_284.1462m/z	284.146	2.75285	pos	hydroxyisovaleroyl carnitine	HMDB0062555	Lipids and lipid-like molecules	Fatty Acyls	Fatty acid esters	*		38.3	0	M+Na	C12H23NO5	-2.42716	2738.17	2823.44	3639.93	3437.29	20362.6	6404.61	4778.14	13979.5	9929.69	3753.25	6350.99	2525.05	5059.42	702.286	3784.16
2.79_275.0746m/z	275.075	2.78925	pos	Deoxyinosine	HMDB0000071	Nucleosides, nucleotides, and analogues	Purine nucleosides	Purine 2'-deoxyribonucleosides	**	C05512	38.3	0	M+Na	C10H12N4O4	-1.8695	3388.78	2733.61	3218.63	5141.33	2289.62	7297.91	6153.43	6865.23	16604.4	506.633	2281.57	1255.53	535.649	752.63	1050.58
2.81_297.0815m/z	297.081	2.8075	pos	5-Amino-1-ribofuranosylimidazole-4-carboxyamide	66234	Unclassified	Unclassified	Unclassified			38.3	0	M+Na	C9H14N4O6	3.43779	9331.46	8274.18	8482.92	3445.3	9450.09	6691.11	4384.61	8013.93	5273.15	5417.08	3632.95	14713.3	5017.02	12050.4	17204.8
2.90_283.1281m/z	283.128	2.89783	pos	CAY10487	44933	Unclassified	Unclassified	Unclassified			38.3	0	M+NH4	C13H15NO5	-2.66544	11001.7	10561.4	10862.2	4301.7	4076.66	4373.4	4049.3	6308.26	10705.9	6367.87	1035.59	18910.7	11027.8	23027.5	22009.3
2.99_310.1156n	311.123	2.99028	pos	Tyrosyl-Glutamate	HMDB0029104	Organic acids and derivatives	Carboxylic acids and derivatives	Amino acids, peptides, and analogues	***		38.3	0	M+H, M+Na, M+H-H2O	C14H18N2O6	-2.92302	11617.9	12210.8	13787.8	5999.19	3894.09	6010.24	4228.09	7129.13	9268.24	10627	2202.55	23464.5	17884.2	19974.5	29788.9
3.05_247.1284m/z	247.128	3.04547	pos	gamma-Glutamylvaline	HMDB0011172	Organic acids and derivatives	Carboxylic acids and derivatives	Amino acids, peptides, and analogues			38.3	0	M+H	C10H18N2O5	-1.79452	2594.88	3461.08	3065.44	5486.88	5776.42	3440.61	2761.96	6173.41	4173.16	2164.76	2511.79	2537.36	2309.01	3217.86	2576.55
3.10_187.0572m/z	187.057	3.10088	pos	2-Deoxyglucose	HMDB0062477	Lipids and lipid-like molecules	Fatty Acyls	Fatty alcohols	*		38.3	0	M+Na	C6H12O5	-2.9603	6556.8	6567.28	5783.56	6286.51	5874.09	6487.28	6930.24	7678.81	6417.24	5874.29	5834.11	5652.8	5864.49	6540.17	6850.4
3.19_324.2161m/z	324.216	3.19173	pos	Di-n-pentyl phthalate	69951	Unclassified	Unclassified	Unclassified			38.3	0	M+NH4	C18H26O4	-2.79313	438547	336250	256523	206334	190000	191609	197077	193510	176008	294411	277369	286060	242100	257962	255263
3.41_242.0899n	287.088	3.40708	neg	HC Yellow No. 4	73131	Unclassified	Unclassified	Unclassified			38.3	0	M-H, M+FA-H	C10H14N2O5	-1.51424	4089.69	6013.03	5563.09	6892.36	10491.7	4965.89	8765.25	15700.4	12553.7	1913.78	3384.98	2503.76	1304.04	3266.3	2494.64
3.49_276.1799m/z	276.18	3.48613	pos	N-(3S-hydroxydecanoyl)-L-serine	45741	Unclassified	Unclassified	Unclassified			38.3	0	M+H	C13H25NO5	-2.25684	22986.5	22624.7	22575	76794.3	54175.1	31557.1	32816.5	79810.8	29751.1	11449.1	10955.5	18443.3	11431.8	8458.22	16111.1
3.62_247.1283m/z	247.128	3.61668	pos	L-beta-aspartyl-L-leucine	HMDB0011166	Organic acids and derivatives	Peptidomimetics	Hybrid peptides			38.3	0	M+H	C10H18N2O5	-2.28182	11419.4	11126.6	10805.2	22367.6	13985.9	10754.1	16118.5	16835.4	15644.3	10020.3	9539.59	9258.74	9880.02	7160.23	9911.22
3.78_249.0627m/z	249.063	3.78242	neg	Arabinosylhypoxanthine	3022	Nucleosides, nucleotides, and analogues	Purine nucleosides	Unclassified			38.3	0	M-H2O-H	C10H12N4O5	-0.955464	372.097	523.907	520.23	1425.05	1672.37	484.478	1345.11	2582.1	591.09	204.703	388.569	272.931	137.6	0.00535928	234.124
3.95_464.2495m/z	464.25	3.95335	pos	CAY10603	64797	Unclassified	Unclassified	Unclassified			38.3	0	M+NH4	C22H30N4O6	-1.83131	4287.04	3969.31	5201.17	62302.1	1167.25	5717.02	4498.96	20466.1	36023.4	166.876	0.00535928	114.442	241.321	0.00535928	3316.8
3.99_278.1144m/z	278.114	3.98915	neg	Asparaginyl-Phenylalanine	HMDB0028738	Organic acids and derivatives	Carboxylic acids and derivatives	Amino acids, peptides, and analogues			38.3	0	M-H	C13H17N3O4	-0.882095	901.684	1223.76	1085.13	189.115	86.4876	170.608	0.00535928	242.439	629.835	569.646	0.00535928	2077.36	1341.75	4834.58	4437.27
3.99_367.1963m/z	367.196	3.99068	pos	(2R,6x)-7-Methyl-3-methylene-1,2,6,7-octanetetrol 2-glucoside	HMDB0033216	Lipids and lipid-like molecules	Fatty Acyls	Fatty acyl glycosides	*		38.3	0	M+H	C16H30O9	0.108615	1132.52	1897.06	1851.29	1351.58	1499.79	2650.27	234.469	749.263	1409.66	745.059	0.00535928	1557.5	695.705	2289.76	2822.17
4.10_197.0780m/z	197.078	4.10232	pos	Isoxanthopterin	44874	Organoheterocyclic compounds	Pteridines and derivatives	Pterins and derivatives		C03975	38.3	0	M+NH4	C6H5N5O2	-0.794835	1030.55	1135.11	1550.72	1789.28	972.448	1285.54	1172.87	1244.99	1501.91	1415.3	1175.3	779.923	749.964	999.354	942.016
4.21_159.0914m/z	159.091	4.21448	pos	Serotonin	HMDB0000259	Organoheterocyclic compounds	Indoles and derivatives	Tryptamines and derivatives	***	C00780	38.3	0	M+H-H2O	C10H12N2O	-1.80169	8261.85	7338.37	7919.91	9063.62	9748.97	6683.92	8361.74	8815.29	8956.43	6584.02	8321.04	6024.95	6848.36	6120.92	6895.47
4.23_213.0365m/z	213.036	4.2326	pos	3-Dehydroquinic acid	3327	Organic acids and derivatives	Hydroxy acids and derivatives	Alpha hydroxy acids and derivatives	**	C00944	38.3	0	M+Na	C7H10O6	-2.52973	2736.25	3105.17	3388.38	4735.26	7526.27	1186.16	2767.55	6541.64	5668.69	1281.52	136.438	4221.4	1073.4	4183.61	4188.02
4.29_156.0384m/z	156.038	4.28623	pos	Ureidoglycine	63387	Unclassified	Unclassified	Unclassified			38.3	0	M+Na	C3H7N3O3	3.57371	276149	269737	270914	281776	275413	291738	317702	317964	304336	256700	269475	266274	243478	232286	255919
4.34_289.1152m/z	289.115	4.3402	pos	11-dimethylarsinoyl-undecanoic acid	LMFA00000037	Lipids and lipid-like molecules	Fatty Acyls	Other Fatty Acyls			38.3	0	M+H-H2O	C13H27AsO3	2.7733	1855.19	1868.19	2320.13	145.503	2523.58	1491.11	0.00535928	1167.6	1117.43	0.00535928	0.00535928	4342.18	0.00535928	1942.2	4102.97
4.67_379.1459m/z	379.146	4.67103	neg	Lactitol dihydrate	69591	Unclassified	Unclassified	Unclassified			38.3	0	M-H	C12H28O13	0.506115	3365.05	2897.04	3119.15	747.952	862.462	1116.82	709.355	1041.04	2265.55	3713.07	322.952	8141.16	5649.91	11030.9	8508.54
4.68_263.1384m/z	263.138	4.6845	pos	Physovenine	67539	Unclassified	Unclassified	Unclassified			38.3	0	M+H	C14H18N2O3	-2.30014	21696.7	20011.5	21894.7	19645.7	12297.1	12214.2	13925	17985.2	18516.6	22213	29575.2	29813.3	23332.5	24365.5	29920.6
4.76_195.0873m/z	195.087	4.7619	pos	Caffeine	HMDB0001847	Organoheterocyclic compounds	Imidazopyrimidines	Purines and purine derivatives	***	C07481	38.3	0	M+H	C8H10N4O2	-1.96833	2390.45	2245.02	2115.17	1440.06	1967.27	1238.14	1011.86	1352.85	1532.42	899.302	2658.82	1085.75	2951.81	3094.91	8928.13
4.94_193.0829m/z	193.083	4.9407	pos	Furfural diethyl acetal	69937	Unclassified	Unclassified	Unclassified			38.3	0	M+Na	C9H14O3	-3.44623	3020.21	2669.88	2920.26	3385.9	2978.58	3250.48	3106.86	3218.41	3097.24	2783.77	2713.54	2504.16	2816.55	2669.72	2747.33
5.12_194.0809m/z	194.081	5.12263	pos	4-Methylumbelliferone	HMDB0059622	Phenylpropanoids and polyketides	Coumarins and derivatives	Hydroxycoumarins	***	C03081	38.3	0	M+NH4	C10H8O3	-1.47877	3165.85	2896.56	2944.44	5819.7	4358.29	3224.15	5865.3	5632.02	5624.31	1600.25	2682.87	997.637	1415.6	572.482	1140.32
5.25_257.1354m/z	257.135	5.24515	pos	7,8-Dihydrobiopterin	65872	Organoheterocyclic compounds	Pteridines and derivatives	Pterins and derivatives	**	C02953	38.3	0	M+NH4	C9H13N5O3	-1.11613	2005.94	1650.13	1551.41	7849.32	7125.09	6834.94	8101.84	9106.25	8910.53	6213.71	7486.13	9810.6	6607.92	6803.23	8310.64
5.32_202.1077m/z	202.108	5.31507	neg	Lentiginosine	68160	Unclassified	Unclassified	Unclassified			38.3	0	M+FA-H	C8H15NO2	-4.87279	5386.42	5213.35	5418.29	6765.47	7404.6	5217.28	5808.91	7264.69	5680.4	3062.47	5111.34	3795.46	4364.92	6282.68	3815.13
5.41_193.0492m/z	193.049	5.40898	pos	Scopoletin	HMDB0034344	Phenylpropanoids and polyketides	Coumarins and derivatives	Hydroxycoumarins	***	C01752	38.3	0	M+H	C10H8O4	-1.65265	3183.17	2882.45	3145.4	2920.57	2968.4	2722.97	3297.99	3141.23	3134.69	2777.15	2858.2	2784.4	2810.77	2512.08	2552.31
5.63_270.0790m/z	270.079	5.63425	pos	BBT(OAc)2	LMFA12000344	Lipids and lipid-like molecules	Fatty Acyls	Oxygenated hydrocarbons			38.3	0	M+NH4	C12H12O4S	-1.95578	1092.21	1252.12	1491.84	759.519	946.532	3929.23	5391.2	1495.99	1822.69	1259.87	2367.59	712.235	1077.43	1146.62	468.183
6.01_188.0913m/z	188.091	6.00602	pos	3,4-Dihydroxyphenylglycol	HMDB0000318	Benzenoids	Phenols	Benzenediols	**	C05576	38.3	0	M+NH4	C8H10O4	-2.46768	9219.37	9722.84	7780.73	8435.43	7501.47	7641.28	6875.09	7640.88	6776.24	8544.49	8703.82	8456.09	7170.14	7508.84	7683.96
6.07_257.1353m/z	257.135	6.06837	pos	6-Lactoyltetrahydropterin	HMDB0002065	Organoheterocyclic compounds	Pteridines and derivatives	Pterins and derivatives	**	C04244	38.3	0	M+NH4	C9H13N5O3	-1.53436	7120.94	6089.98	8087.81	7058.69	8249.01	7551.99	8686.17	7712.66	7972.86	6296.05	8653.95	7959.75	6988.01	7249.03	7383.29
6.83_130.0650m/z	130.065	6.8322	pos	3-Methyloxindole	65756	Unclassified	Unclassified	Unclassified			38.3	0	M+H-H2O	C9H9NO	-1.15744	7845.08	5869.46	5486.5	5531.75	4831.97	4813.76	5119.15	4825.84	4348.19	5994.95	5812.02	5711.94	5017.39	5256.31	5048.22
6.91_119.0491m/z	119.049	6.91432	pos	Benzylformate	66324	Benzenoids	Benzene and substituted derivatives	Unclassified	**	C07086	38.3	0	M+H-H2O	C8H8O2	-0.00722273	2129.77	1906.72	2130	1776.87	1887.08	1885.48	1929.17	1977.75	1668.06	1747.13	1962.92	1924.85	1827.78	1823.64	1835.91
7.04_215.1881n	238.177	7.03745	pos	12-amino-dodecanoic acid	35924	Lipids and lipid-like molecules	Fatty Acyls	Fatty Acids and Conjugates			38.3	0	M+H, M+Na	C12H25NO2	-1.84992	6500.12	6328.38	7007.68	7457	4618.69	8090.34	7449.46	5515.72	4739.45	5572.79	4225.02	6352.66	7394.87	5582.49	6440.01
7.58_310.1635m/z	310.164	7.58192	neg	Arginyl-Histidine	85626	Organic acids and derivatives	Carboxylic acids and derivatives	Amino acids, peptides, and analogues			38.3	0	M-H	C12H21N7O3	0.607307	1700.23	2162.43	1424.57	1941.68	1877.66	1887.49	1601.08	1787	919.07	2921.29	2018.69	1572.43	1809.35	1943.97	2080.24
7.58_445.1138m/z	445.114	7.58192	neg	N-Acetylphosphinothricin	63588	Unclassified	Unclassified	Unclassified			38.3	0	2M-H	C7H14NO5P	-1.86092	4288.6	4737.95	4205.62	4534.04	4614.27	4408.98	5044.61	4789.87	3948.09	4411.06	4080.49	4080.54	4587.15	4603.83	4174.87
8.13_213.1844m/z	213.184	8.13345	pos	Methyl (E)-2-dodecenoate	HMDB0031028	Lipids and lipid-like molecules	Fatty Acyls	Fatty acid esters	*		38.3	0	M+H	C13H24O2	-2.162	2302.32	1987.73	2168.27	1806.11	1680.27	2071.4	1928.85	1710.21	1508.09	2216.78	1908.44	1991.89	1985.91	2047.89	1783.01
8.60_184.1693m/z	184.169	8.59598	pos	(-)-Nopol	86655	Lipids and lipid-like molecules	Prenol lipids	Monoterpenoids	*		38.3	0	M+NH4	C11H18O	-1.79867	1006.39	951.973	818.807	39.3168	0.00535928	0.00535928	0.00535928	0.00535928	0.00535928	1529.1	2857.57	44.4436	1497.21	0.00535928	38.6331
8.62_196.0163m/z	196.016	8.61607	pos	3-Indoxyl phosphate	103478	Unclassified	Unclassified	Unclassified			38.3	0	M+H-H2O	C8H8NO4P	2.46977	4043	4644.26	4432.27	4350.72	4077.77	4265.39	4294.49	4377.24	4559.5	4225.22	4445.19	4270.93	4288.35	4065.18	4428.21
8.78_386.2887m/z	386.289	8.7765	pos	Spergualin	71307	Unclassified	Unclassified	Unclassified			38.3	0	M+H-H2O	C17H37N7O4	3.22281	653.328	591.836	652.576	0.00535928	0.00535928	0.00535928	0.00535928	0.00535928	0.00535928	8702.9	1108.68	520.995	7161.91	824.782	375.238
9.10_225.1480m/z	225.148	9.09757	pos	Methyl jasmonate	3361	Lipids and lipid-like molecules	Fatty Acyls	Lineolic acids and derivatives	**	C11512	38.3	0	M+H	C13H20O3	-2.18005	7998.85	7630.85	7762.07	7636.11	7272.79	7124.51	7756.7	7801.78	7696.16	7771.02	7169.85	7610.16	6837.69	7172.97	7176
9.58_403.2921m/z	403.292	9.58073	pos	Actinonin	43966	Unclassified	Unclassified	Unclassified			38.3	0	M+NH4	C19H35N3O5	1.55132	497.045	707.928	542.441	4797.37	1329.08	3123.73	1749.61	484.547	465.788	3105.14	914.207	2020.71	4532.26	1071.32	4814.45
9.62_356.1713m/z	356.171	9.6175	neg	Uplandicine	68316	Unclassified	Unclassified	Unclassified			38.3	0	M-H	C17H27NO7	-0.534553	6996.61	8952.22	9087.17	10062.9	7900.54	7037.3	8592.19	6390.96	7172.6	4922.9	4934.95	3911.47	4769.55	5600.9	7030.58
9.96_431.2284m/z	431.228	9.96282	neg	Oleandolide	40995	Lipids and lipid-like molecules	Polyketides	Macrolides and lactone polyketides	**	C11990	38.3	0	M+FA-H	C20H34O7	-0.62352	14075.8	15110.7	14422.8	14722.8	14355.1	14401.9	14271.8	14367.2	13048.2	15793.7	16288.4	17412.3	17841.4	17200.4	16319.6
0.02_197.1028m/z	197.103	0.0223833	pos	Acetylisoniazid	HMDB0041821	Organoheterocyclic compounds	Pyridines and derivatives	Pyridinecarboxylic acids and derivatives	**	C07585	38.2	0	M+NH4	C8H9N3O2	-2.99353	24233.6	24807.8	18222.7	13241	17719	9062.52	13932.3	14395.2	14410.3	3615.78	20680.6	23174.2	45433.9	3179.56	7666.52
0.04_101.0963m/z	101.096	0.04045	pos	Hexanal	HMDB0005994	Organic oxygen compounds	Organooxygen compounds	Carbonyl compounds	**	C02373	38.2	0	M+H	C6H12O	2.04177	1361.29	1515	1355.06	2495.72	2237.66	2861.32	7058.91	7986.76	3721.75	730.987	2663.54	672.448	860.846	120.65	716.861
0.04_135.0801m/z	135.08	0.04045	pos	2-Propenyl 2,4-hexadienoate	HMDB0036227	Lipids and lipid-like molecules	Fatty Acyls	Fatty acid esters	*		38.2	0	M+H-H2O	C9H12O2	-2.04971	6319.96	7195.57	5675.91	7015.91	6679.88	7369.68	12390.2	12783.2	10018.4	1864.44	7964.48	3445.43	5347.56	1500.78	3146.48
0.51_145.1219m/z	145.122	0.51245	pos	1-Hydroxy-3-octanone	HMDB0031290	Lipids and lipid-like molecules	Fatty Acyls	Fatty alcohols	*		38.2	0	M+H	C8H16O2	-3.11024	2291.76	2169.48	2071.84	1439.34	1371.21	1745.61	1796.25	2253.29	1344.31	2227.93	1880.64	767.781	936.496	1535.07	891.542
0.51_207.1736m/z	207.174	0.51245	pos	Goshuyic acid	HMDB0000560	Lipids and lipid-like molecules	Fatty Acyls	Fatty acids and conjugates	*		38.2	0	M+H-H2O	C14H24O2	-3.32579	1052.04	1063.66	1112.09	663.824	567.661	923.388	974.723	1176.53	1218.18	1217.44	963.81	550.644	253.823	767.147	310.728
0.59_245.0626m/z	245.063	0.586617	pos	6-Acetyl-D-glucose	65808	Unclassified	Unclassified	Unclassified			38.2	0	M+Na	C8H14O7	-2.71044	7239.5	9028.98	7073.88	5174.69	4879.63	5846.91	5016.78	5073.3	4351.89	7825.5	7889.17	7281.31	6650.68	6839.39	6342.6
0.71_767.2390m/z	767.239	0.710933	neg	SB 431542	45432	Unclassified	Unclassified	Unclassified			38.2	0	2M-H	C22H16N4O3	2.40044	63690.8	67482.6	52154.2	0.00535928	25017.3	39273.1	0.00535928	10373.7	0.00535928	66081.8	74830.8	143381	72233.1	83715.7	151561
0.77_280.0913m/z	280.091	0.773883	pos	Pyro-L-glutaminyl-L-glutamine	HMDB0039229	Organic acids and derivatives	Carboxylic acids and derivatives	Amino acids, peptides, and analogues			38.2	1.99	M+Na	C10H15N3O5	3.518	354818	406075	396806	242765	46646.3	174639	127105	239972	63066.8	707810	301502	279814	676792	238953	282807
0.85_300.0487m/z	300.049	0.847133	neg	N-Acetyl-D-Glucosamine 6-Phosphate	HMDB0001062	Organic oxygen compounds	Organooxygen compounds	Carbohydrates and carbohydrate conjugates	**	C00357	38.2	0	M-H	C8H16NO9P	-0.835716	83631.4	94952.6	91123.5	122596	71429.5	73853.4	93416.4	110104	106833	50800.3	74248	66179.3	54936.6	42739.8	71880.3
0.91_244.0923m/z	244.092	0.910083	pos	3-Nitrotyrosine	HMDB0001904	Organic acids and derivatives	Carboxylic acids and derivatives	Amino acids, peptides, and analogues			38.2	0	M+NH4	C9H10N2O5	-2.20688	29396.7	26813.4	28166	46556.5	53524.2	17756.5	46927.5	61169.7	70432.5	16680	67645	11593.7	16652.6	19509	14491.7
0.91_369.2487m/z	369.249	0.910083	pos	Istamycin C0	71990	Unclassified	Unclassified	Unclassified			38.2	0	M+Na	C16H34N4O4	4.22281	259573	230097	242458	402541	103011	99678.3	149216	216449	81086	306316	105569	158340	223118	111612	145758
0.93_190.1433m/z	190.143	0.927117	pos	Tetrahydrofurfuryl butyrate	91337	Lipids and lipid-like molecules	Fatty Acyls	Fatty acid esters	*		38.2	0	M+NH4	C9H16O3	-2.78931	14559.5	10995.2	14393.4	0.00535928	0.00535928	0.00535928	0.00535928	0.00535928	0.00535928	30767.1	31133	48431.5	37491.7	31014.3	52035.2
1.01_144.0653m/z	144.065	1.0123	pos	LARIXINIC ACID	44509	Organoheterocyclic compounds	Pyrans	Pyranones and derivatives	*	C11918	38.2	0	M+NH4	C6H6O3	-1.6481	9429.62	9494.22	7458.14	7770.83	6747.57	5870.58	5434.89	6202.7	5697.48	6820.11	6419.44	7383.52	6510.7	7046.87	6757.32
1.03_129.0909m/z	129.091	1.02933	pos	4-Methyl-5-hexanolide	87467	Organoheterocyclic compounds	Lactones	Delta valerolactones	*		38.2	0	M+H	C7H12O2	-1.07872	7369.23	6752.67	6288.52	6648.03	6263.43	6283.65	7379.44	6804.07	5687.27	6492.78	6605.53	5988.76	7083.48	7381.93	6262.5
1.08_109.0649m/z	109.065	1.08045	pos	p-Cresol	HMDB0001858	Benzenoids	Phenols	Cresols	**	C01468	38.2	0	M+H	C7H8O	1.40481	675.448	809.419	497.667	472.059	467.244	353.503	684.636	488.114	468.632	592.668	551.987	792.101	615.81	605.035	671.411
1.20_260.1598m/z	260.16	1.19972	pos	N-Hydroxypentobarbital	1765	Unclassified	Unclassified	Unclassified			38.2	0	M+NH4	C11H18N2O4	-2.65379	62796.2	62721.6	67759.8	29356.9	12335.9	15023.1	26272.1	27589.4	79739.6	82760.8	44913.6	100983	106171	128264	125662
1.34_233.1489m/z	233.149	1.33603	pos	Piperazine adipate	69714	Unclassified	Unclassified	Unclassified			38.2	0	M+H	C10H20N2O4	-2.8358	26694.9	26950.7	27877	13799.1	3305.8	4009.61	9518.5	5865.01	30892.4	42452.2	35142.6	32967.1	55647.3	28160.9	35261.1
1.64_185.0418m/z	185.042	1.64348	pos	2S-hydroxy-Hexanedioic acid	35997	Unclassified	Unclassified	Unclassified			38.2	0	M+Na	C6H10O5	-1.49241	8133.22	7692.26	7545.45	7361.7	9006.28	7694.19	8044.54	7591.28	8003.36	6548.91	6512.55	7914.45	6987.83	6265.06	5930.92
10.10_225.1480m/z	225.148	10.1011	pos	13-Oxo-9,11-tridecadienoic acid	90028	Lipids and lipid-like molecules	Fatty Acyls	Fatty acids and conjugates	*		38.2	0	M+H	C13H20O3	-2.16752	7131.27	6380.03	5530.29	6724.01	6309.74	6064.98	6628.45	6220.34	5997.21	6700.87	5311.06	6145.72	5473.36	5188.75	6123.1
10.20_488.2996m/z	488.3	10.2012	pos	PG(15:0/0:0)	LMGP04050034	Lipids and lipid-like molecules	Glycerophospholipids	Glycerophosphoglycerols			38.2	0	M+NH4	C21H43O9P	2.78806	12765.8	8263.66	7909.11	3980.94	3145.95	7561.25	3585.13	4437.96	5212.31	7417.56	7461.07	4846.13	4498.01	3931.17	6675.66
10.24_476.2762m/z	476.276	10.2374	pos	Glycerophospho-N-Palmitoyl Ethanolamine	45334	Unclassified	Unclassified	Unclassified			38.2	0	M+Na	C21H44NO7P	3.21039	12576	14417.4	13286	28401.7	18778.1	16747	15112.3	21204.6	16063.7	20533.9	20498	8156.03	15395.3	11611	4810.07
10.40_197.1532m/z	197.153	10.3954	pos	Methyl 2-undecynoate	HMDB0030945	Lipids and lipid-like molecules	Fatty Acyls	Fatty acid esters	*		38.2	0	M+H	C12H20O2	-1.91047	1820.86	2019.56	1699.25	1653.87	1545.22	1559.2	1129.44	1921.26	1722.58	2232.35	2029.46	1699.93	1946.07	1763.58	1879.79
10.54_437.2907m/z	437.291	10.5359	neg	Chenodeoxycholic acid	HMDB0000518	Lipids and lipid-like molecules	Steroids and steroid derivatives	Bile acids, alcohols and derivatives	***	C02528	38.2	0	M+FA-H	C24H40O4	-0.327839	2867.13	2803.59	3455.93	1243.04	1074.17	213.033	8385.35	0.00535928	3918.5	3645.21	630.916	940.853	2690.11	942.246	1081.35
10.68_297.2661n	320.255	10.6818	pos	Cassine	68143	Unclassified	Unclassified	Unclassified			38.2	0	M+H-H2O, M+Na	C18H35NO2	-2.15975	15352.8	13155.3	13300.6	31837.2	13439	15703.6	10195.1	7249.96	8210.22	26228.5	5789.93	3498.73	17617.7	4145.81	18458.9
10.99_530.2867m/z	530.287	10.9879	pos	PS(20:3(8Z,11Z,14Z)/0:0)	LMGP03050022	Lipids and lipid-like molecules	Glycerophospholipids	Glycerophosphoserines			38.2	0	M+H-H2O	C26H46NO9P	-1.82302	11633	11505.5	11815.6	12314.8	15931.5	16448.5	11294.2	13316.1	20944.2	11094.8	9937.07	22971.5	8510.9	19134	17416.9
11.10_319.2236m/z	319.224	11.1037	pos	TEGASEROD	44186	Unclassified	Unclassified	Unclassified			38.2	0	M+NH4	C16H23N5O	-1.55276	94274.1	97802	98273.8	102587	95944.6	100706	107466	103570	101056	93097.2	95672.8	98892.7	92915.7	86380.3	96066
11.12_318.2396m/z	318.24	11.1224	pos	Linoleyl hydroxamic acid	LMFA08020211	Lipids and lipid-like molecules	Fatty Acyls	Fatty amides			38.2	0	M+Na	C18H33NO2	-2.62339	45203.3	44462.8	45594.5	69437.9	52995.3	51642.1	43580	38385.8	42244.1	62876.6	32686.1	34753.3	57309.8	32346.2	61986.6
11.16_204.1379m/z	204.138	11.1604	pos	(E)-2-Tridecene-4,6,8-triyn-1-ol	HMDB0030931	Lipids and lipid-like molecules	Fatty Acyls	Fatty alcohols	*		38.2	0	M+NH4	C13H14O	-2.06898	5667.36	5753.26	5765.49	5851.33	4712.55	5854.54	6474.33	6131.7	6142.85	4390.07	4457.49	5057.98	4652.36	4333.84	4953.07
11.18_544.3363m/z	544.336	11.1797	pos	PC(O-16:1(9E)/2:0)[U]	40009	Unclassified	Unclassified	Unclassified			38.2	0	M+Na	C26H52NO7P	-1.99468	94446.9	90074.1	105806	234641	153697	104434	69479.4	130934	88948.9	66170.2	48397.3	84276.3	56700.6	132602	88666.4
11.21_511.0004m/z	511	11.2127	neg	[(1-oxo-1H-isochromen-3-yl)methoxy]sulfonic acid	HMDB0128627	Phenylpropanoids and polyketides	Isocoumarins and derivatives	Unclassified			38.2	0	2M-H	C10H8O6S	-1.20832	4881.09	4804.89	5515.73	5301.3	5459.74	3715.53	5392.24	3959.6	6160.88	5260.22	3835.17	7100.5	6017.31	3839.26	5037.15
11.27_257.2121m/z	257.212	11.274	neg	12-Methyltridecanal	88456	Lipids and lipid-like molecules	Fatty Acyls	Fatty aldehydes	*		38.2	0	M+FA-H	C14H28O	-0.788846	5040.37	5139.18	5639.89	5456.41	4873.76	5546.83	5183.8	5528.97	5048.41	5270.36	5005.94	5522.58	4743.06	4506.61	5019.89
11.37_632.2611m/z	632.261	11.3712	pos	GlcNAcβ1-3Galβ1-4Glcβ-Sp	3620	Unclassified	Unclassified	Unclassified			38.2	0	M+NH4	C22H38N4O16	-1.68269	5059.81	5743.76	4160.28	6987.66	4534.47	3279.47	2744.54	4544.16	6246.17	8157.22	6358.74	5041.13	5394.09	3847.03	4399.52
11.54_494.3243m/z	494.324	11.5389	neg	PC(16:0/0:0)[S]	40285	Unclassified	Unclassified	Unclassified			38.2	0	M-H	C24H50NO7P	-1.82148	32687.3	33605.1	33311.8	41552.4	37119.1	37732.9	30473.9	29027	36068.8	34760.9	35445.6	32706.7	40926.2	34720.7	31995.5
11.60_181.0140m/z	181.014	11.5951	pos	bismuth subgallate	3994	Unclassified	Unclassified	Unclassified			38.2	0	M+H-H2O	C8H6O6	4.46129	456129	449378	445748	469629	432548	448701	475184	475375	467058	421137	425265	430495	412585	397569	422962
11.78_295.2277m/z	295.228	11.7829	neg	8,11-Heptadecadienal	HMDB0041334	Lipids and lipid-like molecules	Fatty Acyls	Fatty aldehydes	*		38.2	0	M+FA-H	C17H30O	-0.761706	493.125	721.87	840.758	3774.34	705.468	0.00535928	353.396	784.718	459.247	723.112	1598.08	1502.64	788.787	244.402	1546.92
13.51_228.1953m/z	228.195	13.5142	pos	Propyl 2,4-decadienoate	HMDB0037307	Lipids and lipid-like molecules	Fatty Acyls	Fatty acid esters	*		38.2	0	M+NH4	C13H22O2	-2.40758	1339.49	1816.3	1605.43	1415.19	734.6	3081.55	10922.1	1194.15	1763.57	1612.21	2489.18	5679.34	2057.49	974.176	1198.1
14.32_417.2521m/z	417.252	14.3249	pos	Z-Phe-Phe-CHN2	65727	Unclassified	Unclassified	Unclassified			38.2	0	M+NH4	C25H27N4O	-0.424957	1619.42	1527.66	1931.92	3019.36	1350.36	13471.8	11147.9	0.00535928	1978.99	272.947	0.00535928	0.00535928	0.00535928	0.00535928	0.00535928
14.86_360.9922m/z	360.992	14.8611	neg	Bismuth Subsalicylate	HMDB0015408	Benzenoids	Unclassified	Unclassified		C07870	38.2	0	M-H	C7H5BiO4	0.856296	2802.94	2183.21	3244.19	1678.57	3095.43	1917.99	1771.54	1202.58	1349.09	2732.8	1113.77	702.382	3658.43	494.104	1490.82
15.16_312.3252m/z	312.325	15.1562	pos	Phytal	90919	Lipids and lipid-like molecules	Prenol lipids	Diterpenoids	*		38.2	0	M+NH4	C20H38O	-2.99528	22731.3	20089.1	19865.4	22308	16553.1	21647.5	23824.2	17860.5	22504.3	23155.6	16509.7	14959	19432.6	15189.9	21833
15.26_391.0010m/z	391.001	15.2558	neg	2-methyl-4-(sulfooxy)but-2-enoic acid	HMDB0129120	Lipids and lipid-like molecules	Fatty Acyls	Fatty acids and conjugates	*		38.2	0	2M-H	C5H8O6S	-0.146708	32240.3	35140.8	33044.7	35709.9	34679.8	32121.6	35931.7	31734.2	34354.1	34722.1	33655.4	35589.2	32737.5	31848.3	36659.6
15.31_338.9885m/z	338.988	15.3135	neg	Alpha-D-Glucose 1,6-bisphosphate	HMDB0003514	Organic oxygen compounds	Organooxygen compounds	Carbohydrates and carbohydrate conjugates	**	C01231	38.2	0	M-H	C6H14O12P2	-0.884252	4307.23	5248.89	3571.59	4170.61	4579.72	6032.37	3923.2	3224.89	2954.06	3104.24	4246.35	4659.97	4681.11	4712.69	4185.05
15.51_158.0921m/z	158.092	15.5105	pos	Citrulline	HMDB0000904	Organic acids and derivatives	Carboxylic acids and derivatives	Amino acids, peptides, and analogues	***	C00327	38.2	0	M+H-H2O	C6H13N3O3	-1.90002	6287.51	8070.27	6129.47	2819.37	11744.8	4105.53	7998.49	5483.45	7156.59	9656.64	5615.48	4224.8	5009.75	10234.9	7973.03
15.64_157.1220m/z	157.122	15.6357	pos	(±)-3-Hydroxynonanoic acid	HMDB0031513	Organic acids and derivatives	Hydroxy acids and derivatives	Medium-chain hydroxy acids and derivatives	*		38.2	0	M+H-H2O	C9H18O3	-2.04318	34457.4	27672.5	39075.8	42558.8	41565	40285.4	37589.2	39262.1	44981.2	25076.2	24507.7	22307.5	26039.8	28014.6	36079.4
15.85_281.0495m/z	281.049	15.8532	pos	2-(6-carboxy-3,4,5-trihydroxyoxan-2-yl)propanedioic acid	HMDB0127483	Organic oxygen compounds	Organooxygen compounds	Carbohydrates and carbohydrate conjugates			38.2	0	M+H	C9H12O10	-3.06238	4222.66	3921.61	6132.81	2860.02	1168.74	3712.13	529.74	5918.88	696.591	4155.83	3434.76	2331.03	4644.55	3315.61	5042.07
15.99_250.1444m/z	250.144	15.994	neg	4-Ethylethcathinone	96612	Unclassified	Unclassified	Unclassified			38.2	0	M+FA-H	C13H19NO	-2.03747	7668.59	6922.94	7384.22	7295.42	6672.16	6971.73	8271.92	7839.46	7088.62	6849.81	7426.13	6553.51	7798.41	8503.14	7597.59
2.62_420.1060m/z	420.106	2.61503	pos	Normeperidinic acid glucuronide	1134	Unclassified	Unclassified	Unclassified			38.2	0	M+K	C18H23NO8	1.23119	36110	39016.3	46804	10501.6	24024.3	4913.19	7461.64	7547.31	11089.2	9688.4	7378.16	143442	14593.4	33464	85273.9
2.83_295.0933m/z	295.093	2.82597	neg	4-Nitrophenyl-3-ketovalidamine	66096	Unclassified	Unclassified	Unclassified			38.2	0	M-H	C13H16N2O6	-0.967106	2994.64	3163.31	3237.66	2993.61	761.971	1354.79	1836.68	1920.99	3832.18	4665.78	3823.28	4332.53	5156.31	3474.97	4586.8
3.34_279.1348m/z	279.135	3.34455	neg	2H-Indol-2-one, 1,3-dihydro-7-hydroxy-4-[2-(propylamino)ethyl]-	2371	Unclassified	Unclassified	Unclassified			38.2	0	M+FA-H	C13H18N2O2	-1.02304	2543.63	2783.5	2576.7	582.323	627.925	321.785	1263.11	929.004	2774.75	3230.59	1524.94	2966.84	4326.3	3809.81	3046.39
3.43_328.1382m/z	328.138	3.43008	pos	1-Pentadecanecarboxylic acid	HMDB0039958	Lipids and lipid-like molecules	Fatty Acyls	Fatty acids and conjugates	**	C00249	38.2	0	M+NH4	C15H18O7	-2.70435	32251.3	31263.9	33511.3	42004	38679	31743.9	28188.1	32871.1	74294.6	26103.1	16669.6	39665.3	26136	32062.9	39757.4
3.64_137.1322m/z	137.132	3.63525	pos	(+)-a-Pinene	HMDB0006525	Lipids and lipid-like molecules	Prenol lipids	Monoterpenoids	*	C06306	38.2	0	M+H	C10H16	-2.24369	1882.3	1580.23	1563.58	1148.24	900.354	795.485	1195.2	1173.78	1065.54	1478.15	1373.1	1427.47	1682.44	1467.56	1357.23
3.97_425.0763m/z	425.076	3.9683	neg	Resorufin	85103	Unclassified	Unclassified	Unclassified			38.2	0	2M-H	C12H7NO3	-3.82947	2740.64	2956.79	2101.68	1946.44	574.633	205.043	1318.12	1008.6	544.948	2529.08	2484.43	3489.5	2767.76	5412.62	3948.34
3.99_187.0936m/z	187.094	3.99068	pos	Dimethylenetriurea	66392	Unclassified	Unclassified	Unclassified			38.2	0	M+H-H2O	C5H12N6O3	-0.746844	7225.16	6387.31	5723.82	32160.8	38081.5	31459.9	27137.5	32183.3	28890	25613.8	35394	29124.8	24860.3	38079.4	29093.9
4.12_247.1283m/z	247.128	4.12112	pos	Isoleucyl-Aspartate	85809	Organic acids and derivatives	Carboxylic acids and derivatives	Amino acids, peptides, and analogues			38.2	0	M+H	C10H18N2O5	-2.26685	6273.3	7022.33	6878.53	6075.6	4267.02	6654.95	5905.39	5684.39	4150.3	8355.84	7105.51	5926.02	8643.67	5004.87	6462.29
4.13_595.2364m/z	595.236	4.13358	neg	7C-aglycone	7073	Lipids and lipid-like molecules	Prenol lipids	Quinone and hydroquinone lipids	*		38.2	0	2M-H	C18H18O4	4.45976	4769.55	4594.07	4807.58	456.765	0.00535928	0.00535928	605.721	276.363	3290.91	7612.13	6278.3	5434.87	8059.52	6681.32	6318.02
4.18_160.0754m/z	160.075	4.17753	pos	Indoleacetaldehyde	6068	Organoheterocyclic compounds	Indoles and derivatives	Indoles	**	C00637	38.2	0	M+H	C10H9NO	-1.777	1974.68	2085.43	2054.93	2544.6	2213.95	1918.28	2044	2344.32	2384.74	1440.04	1885.1	1549.95	2044.53	1430.31	1646.1
4.18_223.1072m/z	223.107	4.17753	pos	Indolelactic acid	HMDB0000671	Organoheterocyclic compounds	Indoles and derivatives	Indolyl carboxylic acids and derivatives	***	C02043	38.2	0	M+NH4	C11H11NO3	-2.5341	4869.65	4742.7	4791.84	5445.89	4494.62	5422.04	4680.09	5593.51	7160.73	3963.58	2840.94	6541.58	3982.46	6040.96	7602.2
4.20_467.1216m/z	467.122	4.19523	neg	1,8-Naphthyridine-3-carboxylic acid, 1-ethyl-1,4-dihydro-7-hydroxy-4-oxo-	1413	Unclassified	Unclassified	Unclassified			38.2	0	2M-H	C11H10N2O4	1.63407	3995.59	3962.12	3594.97	3018.99	3451.04	1144.48	2192.12	8666.34	3061.82	2599.02	5416.31	2673.26	4730.32	663.378	2796.66
4.21_403.9915m/z	403.991	4.21422	neg	5-Azacytidine 5'-diphosphate	1181	Unclassified	Unclassified	Unclassified			38.2	0	M-H	C8H13N3O12P2	3.21616	9683.97	9339.94	8241.98	8163.18	8444.2	10469.2	9223.19	9042.65	9046.56	12248	11523.4	10923.5	11081.7	12344.8	11387.9
4.45_263.1383m/z	263.138	4.45108	pos	N-Phenylacetyl pyroglutamic acid	HMDB0059782	Benzenoids	Benzene and substituted derivatives	Phenylacetamides			38.2	0	M+NH4	C14H15NO3	-2.85944	4298.93	4662.86	4634.98	4855.92	1508.33	2985.2	2675.46	2690.75	4652.27	8032.03	10937.8	5765.72	7356.27	5610.98	5779.52
4.61_295.1645m/z	295.165	4.60597	pos	Tyrosyl-Leucine	HMDB0029109	Organic acids and derivatives	Carboxylic acids and derivatives	Amino acids, peptides, and analogues	***		38.2	0	M+H	C15H22N2O4	-2.40308	6775.6	5730.67	6565.3	2944.59	3932.66	3188.97	2874.56	3940.1	6772.45	4778.35	443.418	9545.11	8184.98	20461.5	13680.1
4.66_320.1235m/z	320.123	4.66495	pos	Tryptophyl-Aspartate	85972	Organic acids and derivatives	Carboxylic acids and derivatives	Amino acids, peptides, and analogues			38.2	0	M+H	C15H17N3O5	-2.0078	6990.88	7899.82	6486.57	14661.1	2002.62	6051.77	7390.56	7025.89	9055.44	10636.5	15363.7	6805.11	10205.2	3977.43	5953.1
4.94_302.1955m/z	302.195	4.9407	pos	Dihydroartemisinin	1119	Lipids and lipid-like molecules	Prenol lipids	Sesquiterpenoids	*		38.2	0	M+NH4	C15H24O5	-2.63178	9303.2	8995	9247.81	24646.5	10281.8	4995.74	5319.35	24067	4356.71	15219.5	3892.53	16548.6	14623.1	14143.4	16787.1
5.31_211.1688m/z	211.169	5.30613	pos	alpha-Terpineol propanoate	HMDB0032052	Lipids and lipid-like molecules	Prenol lipids	Monoterpenoids	*		38.2	0	M+H	C13H22O2	-2.15985	1316.57	1267.71	1274.59	1112.57	1189.07	1119.78	1185.86	1015.46	1076.39	1145.87	1067.5	1312.64	1160.41	1356.06	1293.98
7.85_213.1454m/z	213.145	7.85103	pos	6,7-Dimethyltetrahydropterin	6665	Unclassified	Unclassified	Unclassified			38.2	0	M+NH4	C8H13N5O	-2.09739	3723.74	3650.33	3519.31	2824.11	3214.74	3261.72	2895.29	2620.12	2908.32	2886.41	3375.29	3496.19	2832.05	2764.64	2731.34
7.91_385.1995m/z	385.199	7.90805	neg	Perindoprilat	HMDB0060574	Organic acids and derivatives	Carboxylic acids and derivatives	Amino acids, peptides, and analogues			38.2	0.33	M+FA-H	C17H28N2O5	4.24468	167844	176525	168236	380010	36649.1	35445.5	32312.5	34205.8	243933	1.19118e+06	31629.1	31318.2	108283	160045	31151.6
8.11_448.3066m/z	448.307	8.11168	neg	N-palmitoyl phenylalanine	75473	Organic acids and derivatives	Carboxylic acids and derivatives	Amino acids, peptides, and analogues			38.2	0	M+FA-H	C25H41NO3	-0.576039	4058.84	4829.94	5948.75	8384.95	7276.51	2290.77	17623.7	10012.4	13868.2	5664.58	2603.65	0.00535928	4177.69	3809.27	161.982
8.54_287.1863m/z	287.186	8.5395	neg	3-Oxotetradecanoic acid	HMDB0010730	Lipids and lipid-like molecules	Fatty Acyls	Fatty acids and conjugates	*		38.2	0	M+FA-H	C14H26O3	-0.385512	2343.36	2043.06	1430.25	2143.64	1680.25	1597.56	1718.09	2098.42	1516.71	2744.66	2696.25	1980.16	2559.3	2528.09	2258.01
8.70_244.2629m/z	244.263	8.69573	pos	2-Pentadecanone	87393	Organic oxygen compounds	Organooxygen compounds	Carbonyl compounds	*		38.2	0	M+NH4	C15H30O	-2.59231	832.832	600.533	647.762	74.4297	220.135	309.557	0.00535928	192.397	128.751	711.415	280.495	197.146	206.376	0.00535928	195.723
8.76_241.1442m/z	241.144	8.76332	neg	Dihydro-5-(2-octenyl)-2(3H)-furanone	HMDB0030867	Organoheterocyclic compounds	Lactones	Gamma butyrolactones	*		38.2	0	M+FA-H	C12H20O2	-1.87365	3431.57	3354.96	3487.23	3951.92	3730	3613.2	3560.97	3123.74	3174.41	3468.59	3524.1	3580.74	3736	3869.39	3747.45
9.08_225.1957m/z	225.196	9.0775	pos	1-Phenyl-2-(diethylamino)-1-propanol	2014	Unclassified	Unclassified	Unclassified			38.2	0	M+NH4	C13H21NO	-2.31901	3701.76	3067.74	4044.76	3184.41	3630.23	2563.49	3725.17	2982.98	3466.86	2547.73	3471.73	3420.49	2618.84	2719.17	2868.75
9.21_243.1599m/z	243.16	9.21095	neg	2-lauroleic acid	34726	Lipids and lipid-like molecules	Fatty Acyls	Fatty acids and conjugates	*		38.2	0	M+FA-H	C12H22O2	-1.55715	3280.45	2608.75	2741.54	2344.44	2845.96	3180.61	3081.59	2984.62	2587.68	3437.76	2917.61	3294.36	3216.76	3132.71	3332.44
9.86_313.2020m/z	313.202	9.86083	neg	Methoprene acid	43446	Unclassified	Unclassified	Unclassified			38.2	0	M+FA-H	C16H28O3	-0.0921288	1664.94	1211.56	1293.6	1775.61	1196.55	1984.31	1361.58	1475	1469.25	1827.07	1519.1	2097.3	1570.38	1442.5	1719.26
9.86_377.1580m/z	377.158	9.86083	neg	S-Prenyl-L-cysteine	HMDB0012286	Organic acids and derivatives	Carboxylic acids and derivatives	Amino acids, peptides, and analogues	*		38.2	0	2M-H	C8H15NO2S	1.57919	5742.23	3596.07	4030.53	4227.39	4065.07	4548.93	3833.37	4221.31	4267.23	5426.07	5297.85	5400.68	4973.66	5695.44	4436.35
0.00_145.1218m/z	145.122	0.0024	pos	Methyl heptanoate	44775	Lipids and lipid-like molecules	Fatty Acyls	Fatty acid esters	*		38.1	0	M+H	C8H16O2	-3.40108	1809.66	2081.2	2324.38	2379.23	2314.49	1757.88	2480.36	2849.36	1413.8	526.298	2416.83	957.29	997.534	450.342	1122.13
0.51_241.2515m/z	241.251	0.51245	pos	Palmitaldehyde	HMDB0001551	Lipids and lipid-like molecules	Fatty Acyls	Fatty aldehydes	**	C00517	38.1	0	M+H	C16H32O	-4.58729	572.732	461.768	513.547	436.131	523.036	1011.07	653.177	1058.04	620.94	949.657	562.79	27.1599	0.00535928	0.00535928	32.5873
0.59_275.0730m/z	275.073	0.586617	pos	2-Keto-3-deoxyoctonate (KDO)	4143	Unclassified	Unclassified	Unclassified			38.1	0	M+Na	C9H16O8	-3.05729	21060.3	21331.8	20163.3	15044.8	14670.9	12921.6	16863.9	12624.2	12644.1	20537.3	23765.2	17761.7	16282.1	18102.4	15613.4
0.60_347.1329m/z	347.133	0.603633	pos	Aucubin	HMDB0036562	Lipids and lipid-like molecules	Prenol lipids	Terpene glycosides	*	C09771	38.1	0	M+H	C15H22O9	-2.2126	16501.3	9522.57	13548.1	9963.14	16266.6	13790.4	8636.91	12844.6	12042	9000.32	3377.7	9710.37	15438.2	13412.5	14056.6
0.61_158.9774m/z	158.977	0.605583	neg	Allitridin	HMDB0031154	Organosulfur compounds	Organic trisulfides	Unclassified			38.1	0	M-H2O-H	C6H10S3	4.56116	464385	466529	450480	316766	568748	503869	296969	417187	323227	336863	177727	664557	415131	541440	684608
0.62_152.0321m/z	152.032	0.620667	pos	L-1-Pyrroline-3-hydroxy-5-carboxylate	63470	Organic acids and derivatives	Carboxylic acids and derivatives	Amino acids, peptides, and analogues	**	C04281	38.1	0	M+Na	C5H7NO3	2.56316	3156.3	4006.97	3766.75	2071.56	4693.67	3897.48	1368.58	3234.06	2568.89	2266.62	514.81	4297.05	3943.56	6430.08	6180.05
0.62_226.9654m/z	226.965	0.622667	neg	5-Sulfo-1,3-benzenedicarboxylic acid	88744	Benzenoids	Benzene and substituted derivatives	Benzenesulfonic acids and derivatives			38.1	0	M-H2O-H	C8H6O7S	-0.615008	204857	198198	195279	154020	218346	219491	150006	186525	159660	172094	112238	240260	192246	236962	243817
0.69_189.1594m/z	189.159	0.688767	pos	N6,N6,N6-Trimethyl-L-lysine	HMDB0001325	Organic acids and derivatives	Carboxylic acids and derivatives	Amino acids, peptides, and analogues	**	C03793	38.1	0	M+H	C9H20N2O2	-1.84182	46724.1	51208.1	41017.6	50009.3	38807.7	35362.2	33544.7	28552.8	33339.5	48329.4	25337.6	19509.2	51953.4	34091	18017.7
0.79_253.0079m/z	253.008	0.790917	pos	D-Ribulose 5-phosphate	HMDB0000618	Organic oxygen compounds	Organooxygen compounds	Carbohydrates and carbohydrate conjugates	**	C00199	38.1	0	M+Na	C5H11O8P	-2.14308	26951.8	32338.5	23553.3	39535.2	22982.3	19882.7	47102.3	44511.1	61754.4	17397.7	39828.7	21468.4	22105.4	16369.5	5862.85
0.79_309.1283m/z	309.128	0.790917	pos	2-Deoxy-2,3-dehydro-N-acetylneuraminic acid	66213	Unclassified	Unclassified	Unclassified			38.1	0	M+NH4	C11H17NO8	-3.08582	120723	119288	113255	415957	264264	116393	236652	254104	278055	32303.4	27268.5	45865.9	24240.5	20161.9	35374.6
0.83_360.1156n	359.108	0.8301	neg	Acalyphin	66904	Unclassified	Unclassified	Unclassified			38.1	0	M-H, 2M-H	C14H20N2O9	-3.41882	474172	497145	539035	511711	377380	562472	534469	517232	532710	412083	480555	434380	464940	450206	487539
0.89_277.0889m/z	277.089	0.893067	pos	(2R)-1-O-beta-D-Galactopyranosylglycerol	HMDB0038664	Lipids and lipid-like molecules	Glycerolipids	Glycosylglycerols	*		38.1	0	M+Na	C9H18O8	-1.84685	42269.2	36881.5	40030.8	62697.4	280096	30658.2	69725.7	92356	64193.7	11622.2	6901.73	14482.5	5406.46	6449.48	10006.5
0.91_428.0357m/z	428.036	0.910083	pos	N-Acetylneuraminate 9-phosphate	58378	Organic oxygen compounds	Organooxygen compounds	Carbohydrates and carbohydrate conjugates	**	C06241	38.1	0	M+K	C11H20NO12P	0.466732	255118	223664	168767	162638	81116.4	138296	159262	106731	92882.6	223140	251483	222478	186099	201381	170338
0.92_243.0982m/z	243.098	0.9161	neg	Glutamylproline	HMDB0028827	Organic acids and derivatives	Carboxylic acids and derivatives	Amino acids, peptides, and analogues			38.1	0	M-H	C10H16N2O5	-1.91484	1503.76	2102.41	2517.55	1390.23	0.00535928	1989.84	1140.04	1616.25	1515.88	1244.43	1617.35	2497.03	1221.93	2451.48	2793.64
0.92_247.0686n	246.062	0.9161	neg	N2-Succinylglutamic acid	6246	Unclassified	Unclassified	Unclassified			38.1	0	M-H2O-H, M-H	C9H13NO7	-2.32449	6241.43	9374.82	8085.6	0.00535928	74766.5	161.815	0.00535928	0.00535928	0.00535928	0.00535928	0.00535928	12881.2	0.00535928	571.198	9123.71
0.92_326.0648m/z	326.065	0.9161	neg	FLUFENAMIC ACID	43461	Unclassified	Unclassified	Unclassified			38.1	0	M+FA-H	C14H10F3NO2	0.873918	10105.5	17117.3	17008	12177.5	2128.99	12118.8	9888.71	9982.98	9817.9	9406.91	18101.4	6530.77	12923.4	6119.22	5245.34
0.92_828.2745n	827.267	0.9161	neg	Cellopentaose	63207	Organic oxygen compounds	Organooxygen compounds	Carbohydrates and carbohydrate conjugates	*		38.1	0	M-H, M+FA-H	C30H52O26	-0.195559	63032.8	65632.5	69485.5	1438.84	455157	1816.68	8409.78	23819.9	32254.6	24072.8	3169.28	160151	11721.8	52320.9	144570
0.93_118.0088n	119.016	0.927117	pos	Dihydro-4-mercapto-3(2H)-furanone	94335	Organoheterocyclic compounds	Dihydrofurans	Furanones			38.1	0	M+H, M+NH4	C4H6O2S	-0.0615551	10432.2	12442.7	13350.3	17698.4	11218.5	12357.8	7191.57	25017.4	13102.6	4111.65	11174	16562.8	5712.79	8528.58	16221.8
0.95_289.0177m/z	289.018	0.952683	neg	cis-Resveratrol 3-sulfate	HMDB0041712	Phenylpropanoids and polyketides	Stilbenes	Unclassified			38.1	3.88	M-H2O-H	C14H12O6S	0.192861	29962.9	30685.4	29072.3	169771	119462	64207.6	56088.4	152646	32232.3	8617.3	5914.77	15704.6	10519.6	19409.1	11956.9
1.03_143.0701m/z	143.07	1.02933	pos	4-Oxocyclohexanecarboxylate	66041	Unclassified	Unclassified	Unclassified			38.1	0	M+H	C7H10O3	-1.45749	2923.47	2872.84	2531.33	2295.77	1375.61	2057.79	1966.54	1463.84	1329.96	2768.72	1467.25	2731.1	1941.19	2568.25	1465.54
1.03_157.0161m/z	157.016	1.02933	pos	Benzimidazole	65699	Unclassified	Unclassified	Unclassified			38.1	0	M+K	C7H6N2	-1.44425	1189.81	1474.77	1154.2	581.612	1091.82	879.588	779.124	1070.35	2284.4	1944.38	933.871	895.778	1452.82	1452.12	1382
1.08_121.0649m/z	121.065	1.08045	pos	2-(4-Hydroxyphenyl)ethanol	7044	Benzenoids	Phenols	Tyrosols and derivatives	**	C06044	38.1	0	M+H-H2O	C8H10O2	0.615426	6923.22	7056.46	5085.57	6221.11	3948.46	4829.06	4975.95	5844.66	6187.3	5912.53	6445.38	4694.1	5548.49	4766.82	5181.94
1.11_289.1266n	290.134	1.1145	pos	Ophthalmic acid	58300	Organic acids and derivatives	Carboxylic acids and derivatives	Amino acids, peptides, and analogues			38.1	0	M+H, M+Na	C11H19N3O6	-2.55792	38844.5	29012	31773.5	29170	46888.6	36596.5	58000.4	25528.2	69501.2	24408.4	5940.14	43872	20018	53166.5	34398
1.13_123.0915m/z	123.092	1.13155	pos	2,5-Diaminotoluene	73089	Unclassified	Unclassified	Unclassified			38.1	0	M+H	C7H10N2	-1.17703	17141.1	17521.8	17094.1	15999.2	17370.3	15680.7	15968.3	23131.5	21963.2	9517.57	11878.9	21701.4	12159.1	10976.3	20162.9
1.15_662.1014m/z	662.101	1.14557	neg	Fenugreekine	HMDB0039421	Organoheterocyclic compounds	Pyridines and derivatives	Unclassified			38.1	0	M-H	C21H27N7O14P2	-0.643015	308909	292271	357874	45134.2	7970.55	86669.8	80659.2	113479	296359	234039	393804	54487.9	233922	64468.6	72865.5
1.92_171.0623m/z	171.062	1.92038	pos	Pantoic acid	309	Lipids and lipid-like molecules	Fatty Acyls	Fatty acids and conjugates	**	C00522	38.1	0	M+Na	C6H12O4	-3.4066	24113.5	23575.3	25316.4	72323.9	32382	65240.2	28325.8	56926.2	39433.6	7997	10655.9	27699.6	12151.8	11064.5	28528.5
10.04_338.2658m/z	338.266	10.0406	pos	(4OH,8Z,t18:1) sphingosine	53909	Unclassified	Unclassified	Unclassified			38.1	0	M+Na	C18H37NO3	-2.57123	1694.35	1638.68	1409.29	3480.13	1471.53	2547.42	2133.59	1304.91	1581.86	2574.42	1864.22	1072.52	3126.34	903.8	2032.95
10.30_468.3672m/z	468.367	10.2968	pos	3Alpha,7Alpha,12Alpha-trihydroxy-5Beta-cholestan-26-oic acid	LMST04030001	Lipids and lipid-like molecules	Steroids and steroid derivatives	Bile acids, alcohols and derivatives	*		38.1	0	M+NH4	C27H46O5	-2.45046	6934.68	6304.15	7024.78	0.00535928	0.00535928	381.254	236.579	977.27	0.00535928	29097.8	31045.5	8184.15	32262.5	1271.9	10002.6
10.34_270.2189n	253.216	10.3362	pos	3-keto palmitic acid	LMFA01060051	Lipids and lipid-like molecules	Fatty Acyls	Fatty acids and conjugates	*		38.1	0	M+H, M+Na, M+H-H2O	C16H30O3	-2.18195	13802.7	13864.9	12726.7	37233.5	25528.4	40480	48743.2	54182.5	50418.8	65288.9	31262.1	47418.7	40155.9	32513	37455.7
10.89_569.3467n	570.354	10.8933	pos	LysoPC(22:5(7Z,10Z,13Z,16Z,19Z))	HMDB0010403	Lipids and lipid-like molecules	Glycerophospholipids	Glycerophosphocholines	***	C04230	38.1	0	M+H, M+Na	C30H52NO7P	-2.4656	48328.6	48733.3	53117.6	55862.2	25808.4	20563.2	19196.2	37014.7	34060.4	62755.8	90369.7	79982.4	51010.3	84351.1	64733.2
11.15_343.2488m/z	343.249	11.151	neg	9-keto stearic acid	35759	Lipids and lipid-like molecules	Fatty Acyls	Fatty acids and conjugates	*		38.1	0	M+FA-H	C18H34O3	-0.791761	2962.46	3111.5	2740.04	3155.64	2999.89	2472.55	3437.55	2937.94	3187.63	2566.98	2724.89	2986.2	2763.77	3592.76	3028.29
11.21_313.2384m/z	313.238	11.2127	neg	9Z-Heptadecenoic acid	HMDB0062437	Lipids and lipid-like molecules	Fatty Acyls	Fatty acids and conjugates	***		38.1	0	M+FA-H	C17H32O2	-0.0368811	2371.96	2473.27	2246.3	2041.97	1300.54	1999.38	2084.35	1763.22	2341.73	2464.65	2177.01	2546.49	2864.75	1889.43	2438.68
11.23_528.3093m/z	528.309	11.2332	neg	LysoPE(22:4(7Z,10Z,13Z,16Z)/0:0)	62307	Lipids and lipid-like molecules	Glycerophospholipids	Glycerophosphoethanolamines	*		38.1	0	M-H	C27H48NO7P	-0.571506	14634.2	14121.5	13182.2	21895.3	13392.6	24599	14955.4	18635.6	18522.5	15013.5	11748.7	15112.2	9074.53	9951.58	9317.47
11.27_455.0126m/z	455.013	11.274	neg	{4-[(1E)-3-oxoprop-1-en-1-yl]phenyl}oxidanesulfonic acid	HMDB0135289	Organic acids and derivatives	Organic sulfuric acids and derivatives	Arylsulfates			38.1	0	2M-H	C9H8O5S	3.03168	4262.82	4250.46	3544.88	3962	3528.6	3618.65	2902.69	4308.88	2121.97	3239.34	4859.7	3714.58	2280.69	4628.02	3312.44
11.54_538.3136m/z	538.314	11.5404	pos	PS(19:1(9Z)/0:0)	LMGP03050019	Lipids and lipid-like molecules	Glycerophospholipids	Glycerophosphoserines			38.1	0	M+H	C25H48NO9P	-0.576717	13867.2	9166.28	14001.4	22062.2	17758.7	10027.1	8729.57	9934.41	13451.2	12683.5	15712.7	18352.2	11942.5	11104	10302.2
11.58_505.3523n	506.36	11.5768	pos	PC(P-18:1(9Z)/0:0)	LMGP01070012	Lipids and lipid-like molecules	Glycerophospholipids	Glycerophosphocholines	**	C04230	38.1	0	M+H, M+Na	C26H52NO6P	-1.79306	89972.6	79970.8	79742.5	73737.4	61671.4	42115.4	35666.7	56771.3	38793.3	32660.4	34702	91532	23220.9	132701	139528
11.72_480.3094m/z	480.309	11.7216	neg	PC(15:0/0:0)	LMGP01050016	Lipids and lipid-like molecules	Glycerophospholipids	Glycerophosphocholines	**	C04230	38.1	0	M-H	C23H48NO7P	-0.337215	2662.79	2770.06	3756.6	15121.2	3579.62	2787.1	1155.94	9702.39	2569.48	0.00535928	0.00535928	209.379	0.00535928	1837.29	246.994
11.82_330.2762n	353.265	11.8233	pos	MG(0:0/16:0/0:0)	HMDB0011533	Lipids and lipid-like molecules	Glycerolipids	Monoradylglycerols	***		38.1	0	M+H-H2O, M+Na	C19H38O4	-2.58567	30205.3	28064.9	29809.5	35128.7	32046.1	32154.5	36363.9	35862.9	31538.3	29699.3	28086.2	27239.7	27887.1	25787.4	29045.3
12.31_353.3284n	376.318	12.3119	pos	Trans-petroselinic acid ethanolamide	LMFA08040062	Lipids and lipid-like molecules	Fatty Acyls	Fatty amides			38.1	0	M+H-H2O, M+Na	C22H43NO2	-2.90203	55589.4	57139.6	55256.7	78876.3	38567.2	48788.7	75102.1	40085.6	40008.7	78854.8	41755.5	55023.1	54312.5	40895.6	112671
12.40_354.2760n	355.283	12.4047	pos	MG(0:0/18:2(9Z,12Z)/0:0)	HMDB0011538	Lipids and lipid-like molecules	Fatty Acyls	Lineolic acids and derivatives	***		38.1	0	M+H-H2O, M+H	C21H38O4	-2.91182	29543.8	28433.3	23245.7	139587	103160	45666.6	8820.03	100991	21582.3	0.00535928	601.167	15370.6	3730.04	6793.48	17847.3
12.97_305.2467m/z	305.247	12.9665	pos	Arachidonic acid	HMDB0001043	Lipids and lipid-like molecules	Fatty Acyls	Fatty acids and conjugates	***	C00219	38.1	0	M+H	C20H32O2	-2.72921	13117.7	17691.1	13724.1	49713.6	18638.1	14239.4	13260.2	18646	15522.1	7320.94	7526.99	6464.11	3528.88	16175.6	9171.3
13.11_339.2885m/z	339.288	13.1145	pos	MG(18:1(11Z)/0:0/0:0)	HMDB0011566	Lipids and lipid-like molecules	Glycerolipids	Monoradylglycerols	***		38.1	0	M+H-H2O	C21H40O4	-2.4625	9628.51	6638.44	9330.35	33616.1	41435.7	9502.74	1269.42	26663.9	5194.74	0.00535928	0.00535928	14297	0.00535928	3972.39	14842.7
13.32_218.1534m/z	218.153	13.3165	pos	2-(2-Methylpropoxy)naphthalene	90426	Benzenoids	Naphthalenes	Unclassified			38.1	0	M+NH4	C14H16O	-2.76965	3724.82	3435.64	3722.56	12253.9	3039.18	19963.1	49841.3	1339.87	4625.73	0.00535928	0.00535928	0.00535928	0.00535928	0.00535928	0.00535928
14.27_284.2940m/z	284.294	14.2689	pos	2-Tetradecylcyclobutanone	92388	Organic oxygen compounds	Organooxygen compounds	Carbonyl compounds			38.1	0	M+NH4	C18H34O	-2.8521	16141.7	16440.8	15731.9	18242.6	15349.1	18283.9	19311.2	18008	16988.4	17144.8	15514.6	16386.8	16268.9	15482.4	15981.9
14.61_497.0064m/z	497.006	14.6137	neg	CAY10563	45276	Unclassified	Unclassified	Unclassified			38.1	0	2M-H	C9H6F3NO2S	-1.16061	5679.34	3946.39	4114.59	4177.8	4206.29	3666.83	5344.64	4971.84	4557.67	5139.78	6158.3	3568.17	4622.84	4308.03	5264.26
15.02_213.1131m/z	213.113	15.0241	pos	gamma-Butyrobetaine Ethyl Ester Chloride	73569	Unclassified	Unclassified	Unclassified			38.1	0	M+K	C9H20NO2+	3.02497	4811.56	3886.01	4354.97	5087.27	5920.41	5038.2	4800.98	3700.96	4860.26	4463.1	4661.39	4546.08	4862.18	3748.08	5005.57
15.14_158.1536m/z	158.154	15.1375	pos	2,4-Nonadien-1-ol	HMDB0034845	Lipids and lipid-like molecules	Fatty Acyls	Fatty alcohols	*		38.1	0	M+NH4	C9H16O	-2.52947	12180.9	10937.2	11274.2	11176.5	12290.9	11620.7	12098.2	10478.9	12378.7	11004.5	11069.9	10292.1	10860	9276.69	11972.3
15.18_156.1380m/z	156.138	15.175	pos	(2E,6E)-2,6-Nonadienal	87534	Organic oxygen compounds	Organooxygen compounds	Carbonyl compounds	*		38.1	0	M+NH4	C9H14O	-2.35332	1402.19	1299.97	1185.81	1470.8	1541.12	1173.89	1625.7	1167.16	1115.24	1229.65	955.915	1092.56	1423.65	1069	1755.99
15.46_206.1032m/z	206.103	15.4593	pos	N-Acetyl-D-quinovosamine	70939	Unclassified	Unclassified	Unclassified			38.1	0	M+H	C8H15NO5	4.27379	6460.62	5722.1	7364.57	2074.43	3988.58	4595.72	4561.55	4025.53	14644.4	7706.4	4763.02	395.133	3901.83	9104.44	5574.13
15.51_140.1178m/z	140.118	15.5105	pos	Desmethyl-betahistine(2-(2-aminoethyl)pyridine)	1307	Unclassified	Unclassified	Unclassified			38.1	0	M+NH4	C7H10N2	-3.51638	23248.6	19234.3	17853.7	14888.4	19792.9	12396.9	14841.9	13244.9	35958	24049.3	14712.3	7811.03	7478.73	29992	19623.9
15.93_109.1013m/z	109.101	15.9265	pos	(3E,5Z)-3,5-Octadien-1-ol	HMDB0040149	Lipids and lipid-like molecules	Fatty Acyls	Fatty alcohols	*		38.1	0	M+H-H2O	C8H14O	0.906909	49611.9	42436.7	43757.3	41683.7	38356.3	37364.1	37876.3	41081	40851.9	40332.9	39540.5	36387.3	37526.2	34344.1	40994.1
15.93_297.0816m/z	297.082	15.9265	pos	Charine	HMDB0039877	Organic oxygen compounds	Organooxygen compounds	Carbohydrates and carbohydrate conjugates			38.1	0	M+Na	C9H14N4O6	3.84476	121342	97383	108837	102507	72419	77428.1	72320.1	98882.5	90443.8	109296	100348	114194	92571.1	82095.7	100466
2.24_207.1739m/z	207.174	2.23773	pos	Linalyl isobutyrate	HMDB0030426	Lipids and lipid-like molecules	Prenol lipids	Monoterpenoids	*		38.1	0	M+H-H2O	C14H24O2	-2.15743	2167.47	2486.88	2148.65	1903.93	1648.27	1706.95	1872.32	2051.78	2287.66	1923.31	2064.98	2128.21	1901.46	1745.39	1875.37
2.27_161.0957m/z	161.096	2.27332	pos	Methyl 4-phenylbutanoate	HMDB0036385	Lipids and lipid-like molecules	Fatty Acyls	Fatty acid esters	*		38.1	0	M+H-H2O	C11H14O2	-2.06217	37679.9	37967.7	34335.5	31535.4	29168.7	30570.4	30422.4	30901.8	30331	33642.7	36226.2	34987.8	31055.8	29818.9	33809.7
2.48_611.1441m/z	611.144	2.48383	neg	(-)-Epigallocatechin	HMDB0038361	Phenylpropanoids and polyketides	Flavonoids	Flavans	***	C12136	38.1	0	2M-H	C15H14O7	5.6732	17063.6	17372	23034.4	32757.1	30058.7	21515.3	46285.1	30197	32601	8210.28	10794.5	1379.96	4597.25	1775	1799.42
2.65_270.0907m/z	270.091	2.64913	pos	MBP 1	89963	Unclassified	Unclassified	Unclassified			38.1	0	M+NH4	C11H12N2O3S	-0.107808	220043	216443	210613	322052	237161	198388	264666	311181	298304	58744.3	346820	230967	111579	146833	262940
3.05_225.0988m/z	225.099	3.05257	neg	Guanidinoproclavaminic acid	64566	Unclassified	Unclassified	Unclassified			38.1	0	M-H2O-H	C9H16N4O4	-2.12161	4073.28	4292.69	4263.97	3135.53	2926.76	3308.3	1440.7	2892.17	3124.95	3648.25	4556.24	4485.09	4045.89	4583.43	5008.14
3.19_120.0772m/z	120.077	3.19173	pos	Cycloserine	1918	Organoheterocyclic compounds	Azolines	Isoxazolines	**	C08057	38.1	0	M+NH4	C3H6N2O2	4.16826	383.731	441.941	551.002	537.011	608.98	336.362	451.089	174.67	407.103	315.044	328.688	839.117	436.61	400.807	604.847
3.28_137.1322m/z	137.132	3.28212	pos	(E)-beta-ocimene	LMPR0102010021	Lipids and lipid-like molecules	Prenol lipids	Monoterpenoids	*	C09873	38.1	0	M+H	C10H16	-2.38495	1786.47	1403.15	1463.97	1299.64	955.061	1020.61	1200	993.807	803.608	1745.67	1442.47	1502.8	1586.69	1472.97	1536.6
3.71_320.1806m/z	320.181	3.71025	pos	Arginyl-Glutamate	85623	Organic acids and derivatives	Carboxylic acids and derivatives	Amino acids, peptides, and analogues			38.1	0	M+NH4	C11H20N5O5-	1.09202	2533.87	3414.11	2859.66	0.00535928	0.00535928	0.00535928	0.00535928	0.00535928	0.00535928	3336.24	3993.62	5815.41	2872.12	4603.7	6018.96
3.79_251.0770m/z	251.077	3.78535	pos	Glyphosate-isopropylammonium	72369	Unclassified	Unclassified	Unclassified			38.1	0	M+Na	C6H17N2O5P	1.1278	655.649	936.043	547.206	1812.17	996.655	117.981	1091.12	3433.95	698.998	209.487	113.548	150.115	0.00535928	0.00535928	370.138
3.80_245.1139m/z	245.114	3.80328	neg	Leucyl-Aspartate	85829	Organic acids and derivatives	Carboxylic acids and derivatives	Amino acids, peptides, and analogues			38.1	0	M-H	C10H18N2O5	-1.64005	4175.16	4463.16	3969.17	4715	2093.99	3441.58	2376.15	3339.28	3499.83	4271.13	3729.72	5802.07	5123.2	5693.32	7259.87
3.92_184.0966m/z	184.097	3.9165	pos	L-3-Phenyllactic acid	HMDB0000748	Phenylpropanoids and polyketides	Phenylpropanoic acids	Unclassified	***	C05607	38.1	0	M+NH4	C9H10O3	-1.09738	2235.08	2399.82	2341.08	8270.81	2511.06	2037.87	4324.79	3628.24	2705.31	893.74	1267.06	2510.18	715.397	1495.73	1915.41
4.27_298.0961m/z	298.096	4.26875	pos	SULFAMONOMETHOXINE	43482	Unclassified	Unclassified	Unclassified			38.1	0	M+NH4	C11H12N4O3S	-2.60422	68910.5	67962.1	76713.6	74354	116425	71796.8	134572	155306	113598	34065	54532.2	72269	54849.3	52577.7	78822.8
4.27_365.1302m/z	365.13	4.27487	neg	p-FLUOROPHENYLALANINE	44126	Unclassified	Unclassified	Unclassified			38.1	0	2M-H	C9H10FNO2	-4.51541	2585.27	2138.11	1778.44	134.626	749.638	1031.65	404.32	1082.34	1571.26	2753.23	613.652	7062.64	4761.95	6903.53	7207.16
4.36_332.0885m/z	332.088	4.35827	pos	Malvidin	LMPK12010004	Phenylpropanoids and polyketides	Flavonoids	O-methylated flavonoids		C08716	38.1	0	M+H	C17H15O7+	-1.7142	1871.89	2865.24	2700.54	10936	3918.16	3327.93	8448.44	10625.2	10185	766.882	1464.98	609.728	570.437	650.459	1222.51
4.51_234.1332m/z	234.133	4.50903	pos	Hydroxypropionylcarnitine	LMFA07070074	Lipids and lipid-like molecules	Fatty Acyls	Fatty acid esters	*		38.1	0	M+H	C10H19NO5	-1.81144	994.574	733.544	1013.31	1355.69	493.916	382.613	931.872	382.389	197.506	442.441	989.927	2004.6	439.657	1352.34	2126.26
5.57_204.0659m/z	204.066	5.56508	neg	N-Hydroxy-1-aminonaphthalene	HMDB0062503	Benzenoids	Naphthalenes	Unclassified	**	C14789	38.1	0	M+FA-H	C10H9NO	-4.56376	1664.98	1838.86	1556.9	190.271	2028.08	1568.13	1139.54	948.665	1040.98	781.747	1299.67	748.639	1609.25	428.155	974.316
5.61_271.1510m/z	271.151	5.61353	pos	Penciclovir	HMDB0014444	Organoheterocyclic compounds	Imidazopyrimidines	Purines and purine derivatives		C07417	38.1	0	M+NH4	C10H15N5O3	-1.40663	3374.3	2597.89	3507.38	7123.02	8130.3	6534.32	7769.47	7610.82	7486.69	5613.43	8800.73	8605.79	6384.55	6086.17	6737.9
5.68_143.0336m/z	143.034	5.67577	pos	Cis,trans-muconate	HMDB0062661	Lipids and lipid-like molecules	Fatty Acyls	Fatty acids and conjugates	*		38.1	0	M+H	C6H6O4	-2.00201	1834.84	1391.13	1392.5	1440.85	1384.7	1295.73	981.596	1060.32	1269.84	1623.55	1321.3	1618.29	1414.21	1348.21	1625.17
6.15_181.1219m/z	181.122	6.15145	pos	(+)-Myrtenyl formate	HMDB0036669	Lipids and lipid-like molecules	Prenol lipids	Monoterpenoids	*		38.1	0	M+H	C11H16O2	-2.37827	9192.02	8656.77	8004.25	8115.59	7601.21	7624.34	8348.46	7859.15	8047.76	7388.47	8342.11	8128.13	6957.83	7264.2	7255.14
7.12_213.1844m/z	213.184	7.11933	pos	(±)-(E)-3-Methyl-4-decen-1-yl acetate	88715	Lipids and lipid-like molecules	Fatty Acyls	Fatty alcohol esters	*		38.1	0	M+H	C13H24O2	-2.2127	2829.93	2840.53	2332.05	2172.34	1673.06	2166.18	2301.97	2170.91	2303.52	2563.29	1794.26	2196.82	1983.06	2391.59	2159.79
7.34_473.0722m/z	473.072	7.33713	neg	Theaflavic acid	95089	Phenylpropanoids and polyketides	Flavonoids	Flavans			38.1	0	M+FA-H	C21H16O10	-0.86882	9959.39	11201.4	9380.48	9155.98	8504.34	9131.45	9479.19	9369.73	9974.24	6956.05	7998.95	8353.39	8490.81	8205.84	9806.51
7.36_283.1511m/z	283.151	7.36338	pos	N6-Methyl-2'-deoxyadenosine	66047	Unclassified	Unclassified	Unclassified			38.1	0	M+NH4	C11H15N5O3	-0.793748	1825.73	1889.93	2142.2	2328.8	1796.73	2000.6	1845.98	2321.44	2068.37	2283.09	2127.99	1879.66	1722.72	1934.5	2163.24
7.59_137.1322m/z	137.132	7.58813	pos	(Z)-beta-ocimene	53276	Lipids and lipid-like molecules	Prenol lipids	Monoterpenoids	*		38.1	0	M+H	C10H16	-2.28212	712.222	648.174	574.971	497.865	511.505	452.129	638.73	421.168	379.505	639.758	513.005	606.988	701.15	733.821	539.044
8.11_414.2993m/z	414.299	8.11315	pos	1-hexadecyl-glycero-3-phosphate	HMDB0062325	Lipids and lipid-like molecules	Glycerophospholipids	Glycerophosphates	*		38.1	0	M+NH4	C19H41O6P	3.55207	1397.74	1162.31	1791.09	3730.11	1835.85	334.109	7100.66	5126.41	6199.88	2345.43	924.838	0.00535928	434.219	659.29	0.00535928
8.15_204.1379m/z	204.138	8.1536	pos	(all-E)-3,5,7-Tridecatriene-9,11-diyn-1-ol	HMDB0038526	Lipids and lipid-like molecules	Fatty Acyls	Fatty alcohols	*		38.1	0	M+NH4	C13H14O	-2.17768	4092.52	3719.79	3526.15	4181.76	3266.39	3482.44	3463.1	3321.85	3231.22	2874.17	3565.29	3451.98	3333.24	3102.75	3488.3
8.42_361.1611m/z	361.161	8.41622	pos	b-D-Glucopyranosiduronic acid	2024	Unclassified	Unclassified	Unclassified			38.1	0	M+NH4	C15H21NO8	1.51169	4219.39	3829.42	4820.55	4772.97	4726.56	3767.65	4973.71	4929.5	4937.99	4045.53	4584.23	4100.26	3978.47	3804.73	4036.49
8.68_195.1012m/z	195.101	8.67557	pos	2-Benzyl-5-hydroxymethyl-1,3-dioxolane	95891	Benzenoids	Benzene and substituted derivatives	Unclassified	*		38.1	0	M+H	C11H14O3	-1.658	4157.52	3832.43	3272.35	3014.9	2477.68	2564.65	2393.71	2276.58	2529.2	3756.09	3286.3	3225.74	3285.17	3183.42	3463.92
9.52_177.0543m/z	177.054	9.52033	pos	PENTETRAZOLE	44194	Unclassified	Unclassified	Unclassified			38.1	0	M+K	C6H10N4	4.06506	7547.23	7399.23	7204.28	6712.05	4473.6	6376.46	6902.95	6334.44	5837.53	7056.99	7402.73	6848.28	6438.16	5885.73	6538.69
9.56_459.2728m/z	459.273	9.55687	neg	Sodium deoxycholate	68890	Lipids and lipid-like molecules	Steroids and steroid derivatives	Bile acids, alcohols and derivatives	**	C04483	38.1	0	M+FA-H	C24H39NaO4	-0.041024	1707.1	2140.02	1531.19	1377.53	1000.95	0.00535928	12315.2	137.467	1029.54	2663.53	0.00535928	0.00535928	2583.83	0.00535928	0.00535928
9.58_241.2157m/z	241.216	9.58073	pos	10-Hydroxymyristic acid methyl ester	87381	Lipids and lipid-like molecules	Fatty Acyls	Fatty alcohols	*		38.1	0	M+H-H2O	C15H30O3	-1.9086	1623.42	1287.38	1433.3	1692.08	991.8	1798.5	1519.04	1242.14	1220.78	1705.74	1264.99	1575.35	1606.69	1260.71	1469.14
9.76_209.1532m/z	209.153	9.76183	pos	Carvyl propionate	HMDB0038047	Lipids and lipid-like molecules	Prenol lipids	Monoterpenoids	*		38.1	0	M+H	C13H20O2	-1.95434	9430.89	9141.97	9161.59	10688.1	9692.36	10079.7	10269.6	10705.2	10705.7	9622.46	10032	9939.86	8811.35	9213.62	9892.94
9.78_269.1758m/z	269.176	9.77938	neg	Linalyl butyrate	HMDB0030427	Lipids and lipid-like molecules	Prenol lipids	Monoterpenoids	*		38.1	0	M+FA-H	C14H24O2	-0.129936	3564.75	2724.97	3161.62	3170.14	2934.62	3530.14	2571	3324.39	3104.87	3064.52	2834.26	2864.16	3024.4	3189.3	3238.52
9.96_301.1041m/z	301.104	9.96033	pos	Phaseolic acid	LMFA01060200	Organic acids and derivatives	Keto acids and derivatives	Medium-chain keto acids and derivatives	*		38.1	0	M+K	C12H22O6	-2.80229	2428.93	2343.21	2970.62	2589.99	3454.64	2064.66	3630.41	2934.22	3102.88	2611.97	2874.97	2338.11	2218.23	2592	2789.42
0.53_209.1530m/z	209.153	0.5317	pos	Cotinine methonium ion	HMDB0001365	Organoheterocyclic compounds	Pyridines and derivatives	Pyrrolidinylpyridines			38	0	M+NH4	C11H15N2O+	3.94177	998.127	1195.7	1386.91	1305.44	659.877	2022.59	1851.89	2453.07	1490.42	1805.41	1200.55	703.966	536.22	1422.79	1160.6
0.57_191.1035m/z	191.104	0.569583	pos	Diaminopimelic acid	HMDB0001370	Organic acids and derivatives	Carboxylic acids and derivatives	Amino acids, peptides, and analogues	**	C00666	38	0	M+H	C7H14N2O4	4.70861	2702.12	3561.42	2774.28	2915.64	2346.54	1814.86	1793.13	1437.85	2180.43	3588.47	3548.43	3186.43	2508.35	3740.93	2817
0.57_245.0776m/z	245.078	0.569583	pos	5-(2'-Carboxyethyl)-4,6-Dihydroxypicolinate	58545	Organoheterocyclic compounds	Pyridines and derivatives	Hydropyridines	**	C05655	38	0	M+NH4	C9H9NO6	3.30643	2612.6	2631.98	2472.23	2289.04	2280.91	1989.84	2217.19	3078.44	2313.71	3766.62	2648.36	2713.94	3119.42	3579.19	3122.85
0.59_335.0938m/z	335.094	0.586617	pos	Arabino-galactose	66619	Unclassified	Unclassified	Unclassified			38	0	M+Na	C11H20O10	-3.33678	40275.3	37696.1	33825.4	29364	25405.6	27430.5	27940.3	23309.8	20263.3	33009	40436.5	28652.5	27778.1	29134.4	27159.4
0.60_233.9536n	216.95	0.603633	pos	2-Iodophenol methyl ether	66002	Unclassified	Unclassified	Unclassified			38	0	M+H-H2O, M+H	C7H7IO	-2.27189	15371.8	15055.3	15201.4	12981.1	24917.3	20690.7	18719.4	18555.7	18587	10317.6	2933.28	27000.7	12941.3	36448.7	20855.4
0.60_333.0020m/z	333.002	0.603633	pos	Tricrozarin A	68310	Unclassified	Unclassified	Unclassified			38	0	M+K	C13H10O8	4.29762	17262.2	24610.1	14730.5	5879.1	7611.55	12738.5	4922.18	12240.2	8233.33	14298	2378.18	26550.4	13102.2	11734.4	19161.5
0.62_102.0341m/z	102.034	0.620667	pos	1,2-Diacylglycerol-LD-PI-pool	HMDB0062270	Benzenoids	Benzene and substituted derivatives	Unclassified			38	0	M+H-H2O	C7H5NO	1.95247	34312.8	34189.9	34345.2	32271.9	36540.2	23892.3	56885.1	31823.6	30704.7	26499.2	28733.7	32380.7	22186	53576	26897.8
0.71_303.0248m/z	303.025	0.705783	pos	AS-604850	45220	Unclassified	Unclassified	Unclassified			38	0	M+NH4	C11H5F2NO4S	0.78662	3.11413e+06	3.01098e+06	3.16948e+06	2.26814e+06	2.63173e+06	2.75466e+06	1.63334e+06	2.74761e+06	2.23934e+06	2.68553e+06	2.77138e+06	3.11693e+06	2.70439e+06	2.28058e+06	3.23072e+06
0.71_433.1948m/z	433.195	0.710933	neg	17-dimethylarsinoyl-9Z-heptadecenoic acid	LMFA00000031	Lipids and lipid-like molecules	Fatty Acyls	Other Fatty Acyls			38	0	M+FA-H	C19H37AsO3	1.97566	93477.6	100573	76618.2	29017.4	33436	49063.4	13979	42200	36301.2	108127	105199	151864	91572.4	167282	141085
0.72_121.0683m/z	121.068	0.722817	pos	3-Mercapto-2-methyl-1-butanol	HMDB0032373	Organosulfur compounds	Thiols	Alkylthiols			38	0.174	M+H	C5H12OS	1.47002	859344	895246	809098	338016	428190	548692	437807	504961	489800	1.04081e+06	1.1043e+06	1.5468e+06	937370	1.31426e+06	1.40566e+06
0.78_268.9832m/z	268.983	0.779033	neg	4-thiodimethylarsenobutanoic acid	LMFA00000041	Lipids and lipid-like molecules	Fatty Acyls	Other Fatty Acyls			38	0.0647	M+FA-H	C6H13AsO2S	-1.20393	197551	208493	212177	17076.2	81540.4	23425.3	7657.65	38590.4	15048.1	1535.1	2407.58	2076.86	1327.35	2455.47	1104.01
0.81_307.1146m/z	307.115	0.813083	neg	Ornaline	65631	Organic acids and derivatives	Carboxylic acids and derivatives	Amino acids, peptides, and analogues		C01683	38	0	M+FA-H	C10H18N2O6	-0.485486	17994	17827.8	22007.8	69898.2	29508.2	20721.6	45873.3	44304.7	35475.5	7618.16	6155.7	5561.14	4718.01	3106.1	2949.64
0.82_132.1171m/z	132.117	0.824967	pos	Phentermine	HMDB0014337	Benzenoids	Benzene and substituted derivatives	Phenethylamines		C07438	38	0.665	M+H-H2O	C10H15N	-0.485812	476646	481701	473605	477430	487648	522266	494286	508532	378234	423492	445114	458452	418295	353626	493836
0.86_162.0758m/z	162.076	0.859017	pos	3-Hexenedioic acid	HMDB0000393	Lipids and lipid-like molecules	Fatty Acyls	Fatty acids and conjugates	*		38	0	M+NH4	C6H8O4	-2.23746	19621.6	18110.4	12019.7	57287.9	6938.63	9292.13	16547.4	29486.8	11912.8	3386.97	1470.04	2844.3	4768.43	10586.5	2715.66
0.88_539.1381m/z	539.138	0.881183	neg	Phenylglucuronide	HMDB0059806	Organic oxygen compounds	Organooxygen compounds	Carbohydrates and carbohydrate conjugates			38	2.41	2M-H	C12H14O7	-4.63116	316540	436006	382838	8366.85	2.77172e+06	6658.99	5217.33	20259.6	118324	3000.25	1697.16	113500	2484.62	256757	135654
0.93_176.1026m/z	176.103	0.927117	pos	5-Hydroxyectoine	63420	Unclassified	Unclassified	Unclassified			38	0	M+NH4	C6H10N2O3	-2.02527	2098.83	2657.23	2211.97	9113.96	7883.41	4622.41	7696.71	8622.37	6297.93	2432.04	0.00535928	0.00535928	3033.77	0.00535928	0.00535928
1.11_244.0923m/z	244.092	1.1145	pos	Gamma-glutamyl-Aspartate	86037	Unclassified	Unclassified	Unclassified			38	0	M+H-H2O	C9H15N3O6	-1.76007	14912.6	20631.5	16318.8	26028.3	25528.2	9066.15	23383.6	40050.8	41968.1	8030.67	37374.3	6850.72	2854.73	13451.9	6208.48
1.17_295.0656m/z	295.066	1.16567	pos	6-(1-carboxy-2-methoxy-2-oxoethyl)-3,4,5-trihydroxyoxane-2-carboxylic acid	HMDB0130027	Organic oxygen compounds	Organooxygen compounds	Carbohydrates and carbohydrate conjugates			38	0	M+H	C10H14O10	-1.28534	17962.6	27674.5	22694.5	161156	36034.8	32991.4	106266	75469.7	144468	4737.86	45775.7	13156.8	8259	3196.98	7709.25
1.22_162.0757m/z	162.076	1.21673	pos	Glucosamine	HMDB0001514	Organic oxygen compounds	Organooxygen compounds	Carbohydrates and carbohydrate conjugates	**	C00329	38	0	M+H-H2O	C6H13NO5	-1.99186	3206.61	3669.18	3322.58	3438.53	2982.71	2304.77	2626.75	3381.79	2637.98	3633.52	2144.62	2508.53	2227.92	3305.25	2813.08
1.56_203.0522m/z	203.052	1.55835	pos	1,3-Dihydroxyacetone	4131	Organic oxygen compounds	Organooxygen compounds	Carbohydrates and carbohydrate conjugates	**	C00184	38	0	M+Na	C6H12O6	-2.07811	10898.2	10050	10274.1	11982.1	22218.2	10905.8	10946.4	13675.4	16738.3	5409.62	5107.24	10268.6	6126.24	7300.69	11941.1
1.94_201.0399m/z	201.04	1.94172	neg	2,3-Methyleneglutaric acid	HMDB0059731	Lipids and lipid-like molecules	Fatty Acyls	Fatty acids and conjugates	*		38	0	M+FA-H	C7H8O4	-3.42928	1336.65	1549.75	1365.57	1379.85	1616.01	1913.25	439.79	1346.98	1097.34	980.098	970.478	1735	1653.46	2168.42	2126.57
10.08_302.3046m/z	302.305	10.081	pos	Stearic acid	189	Lipids and lipid-like molecules	Fatty Acyls	Fatty acids and conjugates	**	C01530	38	0	M+NH4	C18H36O2	-2.74389	3848.98	3542.97	3537.13	6200.77	2119.06	2640.87	2335.69	3830.56	3830.58	1437.27	2751.54	1385.01	1813.01	5181.69	1982.1
10.26_197.1532m/z	197.153	10.2566	pos	cis-3-Hexenyl trans-4-hexenoate	HMDB0031692	Lipids and lipid-like molecules	Fatty Acyls	Fatty acid esters	*		38	0	M+H	C12H20O2	-1.90211	3657.99	3273.89	3295.1	3108.64	2932.34	2747.08	3150.79	2966.07	2763.46	3426.19	3114.78	3492.84	3220.55	2997.34	2329.65
10.36_452.2762m/z	452.276	10.3558	pos	LysoPA(18:2(9Z,12Z)/0:0)	HMDB0007856	Lipids and lipid-like molecules	Glycerophospholipids	Glycerophosphates	*		38	0	M+NH4	C21H39O7P	-2.22348	9631.46	9131.73	7989.27	10300.3	7771.75	9330.26	8870.44	9929.1	9728.05	12229.7	10038.4	7198.02	8320.15	8123.78	7205.03
10.45_135.0802m/z	135.08	10.4534	pos	Cinnamyl alcohol	65764	Phenylpropanoids and polyketides	Cinnamyl alcohols	Unclassified	*	C02394	38	0	M+H	C9H10O	-2.13828	4276.99	3733.74	3922.06	3174.87	2511.25	2925.68	2780.34	3241.5	3061.23	3377.43	2802.69	2977.43	3020.53	2519.75	3057.82
10.45_281.1377m/z	281.138	10.4534	pos	Nigellic acid	HMDB0036094	Lipids and lipid-like molecules	Prenol lipids	Sesquiterpenoids	*		38	0	M+H	C15H20O5	-2.39802	10723.2	9263.27	9324.45	6458.89	5434.11	6258.47	5328.81	6767.01	6650.29	7024.55	5111.95	5295.79	6063.23	4493.71	5825.8
10.53_357.2780m/z	357.278	10.5282	pos	tetracosahexaenoic acid	6430	Lipids and lipid-like molecules	Fatty Acyls	Fatty acids and conjugates	*		38	0	M+H	C24H36O2	-2.33971	5949.82	5338.58	4683.29	3181.82	3136.58	809.252	15495.1	0.00535928	7216.33	8174.87	1489.44	1350.71	6615.65	1689.79	1764.88
10.56_297.2070m/z	297.207	10.5564	neg	Palmitolinoleic acid	73950	Lipids and lipid-like molecules	Fatty Acyls	Fatty acids and conjugates	**	C08362	38	0	M+FA-H	C16H28O2	-0.385054	2254.94	2760.09	2038.21	2097.47	1473.72	2111.43	1946.26	2074.3	1806.65	1873.78	1986.39	1317.89	1997.21	2168.95	1988.68
10.64_337.2727m/z	337.273	10.6444	pos	3-hydroxypristanic acid	HMDB0061651	Lipids and lipid-like molecules	Prenol lipids	Diterpenoids	*		38	0	M+Na	C19H38O3	4.34265	9869.19	9759.28	9472.35	18668.4	11222.2	11572.8	7673.4	14402.5	7789.02	10834.8	8175.48	8716.96	8413.23	8719.4	6691.12
10.64_526.2924m/z	526.292	10.6444	pos	LysoPE(0:0/22:6(4Z,7Z,10Z,13Z,16Z,19Z))	62284	Lipids and lipid-like molecules	Glycerophospholipids	Glycerophosphoethanolamines	*		38	0	M+H	C27H44NO7P	-0.73864	28931.1	29608.8	26432.9	44178	19793.2	17274.9	18227.3	41763.4	43166.1	22713.9	22150.7	21879.6	14701.2	22811.7	20639.6
10.85_478.3878m/z	478.388	10.8549	pos	13'-Carboxy-alpha-tocopherol	HMDB0012555	Lipids and lipid-like molecules	Prenol lipids	Quinone and hydroquinone lipids	*		38	0	M+NH4	C29H48O4	-2.79375	6231.34	5478.96	6377.48	0.00535928	0.00535928	0.00535928	0.00535928	0.00535928	0.00535928	30907.9	36831.5	3609.21	40658.3	0.00535928	6333.42
10.86_243.1963m/z	243.196	10.864	neg	Tridecanal	HMDB0030928	Lipids and lipid-like molecules	Fatty Acyls	Fatty aldehydes	*		38	0	M+FA-H	C13H26O	-1.56661	11640.1	11228.3	12107.5	11982	11875	12244.5	12416.9	11575.4	11816.8	11889.4	11110.1	11617.5	11539.5	11797	11636.1
10.86_487.0015m/z	487.001	10.864	neg	(2E)-3-[3-(sulfooxy)phenyl]prop-2-enoic acid	HMDB0124975	Phenylpropanoids and polyketides	Cinnamic acids and derivatives	Hydroxycinnamic acids and derivatives			38	0	2M-H	C9H8O6S	0.853405	8680.77	6117.6	5829.64	5625.5	4467.44	6227.91	5224.84	5750.95	5289.64	9179.34	11293.4	7785.46	9452.26	10687	8936.15
10.97_309.2797m/z	309.28	10.9666	neg	2-Methyl-7Z,9E-octadecadiene	LMFA11000119	Lipids and lipid-like molecules	Fatty Acyls	Hydrocarbons			38	0	M+FA-H	C19H36	-0.79342	316.609	543.103	476.71	0.00535928	0.00535928	0.00535928	0.00535928	0.00535928	0.00535928	2598.45	4179.34	842.024	3016.9	0.00535928	1302.48
11.05_504.3436m/z	504.344	11.0458	pos	Lyso-PAF C-16	24070	Unclassified	Unclassified	Unclassified			38	0	M+Na	C24H52NO6P	2.36171	3750.91	3500.76	2873.87	6043.91	5164.24	3525.82	1500.63	5016.2	2503.89	1098.06	0.00535928	1343.16	812.024	2664.58	2919.09
11.10_478.3273m/z	478.327	11.1037	pos	PC(16:0/0:0)[U]	40286	Unclassified	Unclassified	Unclassified			38	0	M+H-H2O	C24H50NO7P	-3.75182	2085.88	2299.44	1343.48	6415.82	3773.73	3511.83	1663.7	2475.04	1497.23	262.592	1268.45	530.555	0.00535928	1189.26	1885.9
11.24_197.1532m/z	197.153	11.2381	pos	alpha-Terpineol acetate	HMDB0032051	Lipids and lipid-like molecules	Prenol lipids	Monoterpenoids	*	C12300	38	0	M+H	C12H20O2	-2.09939	3796.55	3366.28	3343.84	2985.58	3330.14	3346.02	3803	3483.14	3823.55	3076.07	3403.96	3617.71	2782.54	3302.51	2555.78
11.33_303.2312m/z	303.231	11.3334	pos	8,9-Epoxyeicosatrienoic acid	HMDB0002232	Lipids and lipid-like molecules	Fatty Acyls	Fatty acids and conjugates	***	C14769	38	0	M+H-H2O	C20H32O3	-1.97871	2263.84	1468.85	2367.93	643.556	367.465	505.659	817.831	2383.42	914.313	710.175	710.656	1038.35	670.046	3117.76	969.225
11.41_548.3699m/z	548.37	11.4079	pos	1-(2-methoxy-eicosanyl)-sn-glycero-3-phosphoethanolamine	LMGP02060023	Lipids and lipid-like molecules	Glycerophospholipids	Glycerophosphoethanolamines			38	0	M+Na	C26H56NO7P	2.39916	18767.5	16242	16789.3	22720.8	10386.8	13740.7	7774.18	15892.1	11927.6	15401.8	19473.2	26458.3	13504	36907.9	25696.6
11.43_398.2423n	399.25	11.4271	pos	Tris(butoxyethyl)phosphate	70068	Unclassified	Unclassified	Unclassified			38	0	M+H, M+Na	C18H39O7P	-2.52849	25618.9	26655.1	25113.7	23235.3	26102	23337.6	27551.2	28334.7	25631.5	21343.6	21656	25627.2	22068	20946.1	23793.1
11.45_522.2815m/z	522.282	11.4462	pos	1-(2-methoxy-13-methyl-tetradecanyl)-sn-glycero-3-phosphoserine	LMGP03060007	Lipids and lipid-like molecules	Glycerophospholipids	Glycerophosphoserines			38	0	M+Na	C22H46NO9P	2.56146	39110	39678.5	45214.8	129937	90404.8	77015.4	46599.4	69516.8	48552.1	26866.4	24952.8	38038.8	28757.1	27389.8	41651.2
11.58_520.2678m/z	520.268	11.579	neg	LysoPE(0:0/18:3(6Z,9Z,12Z))	HMDB0011478	Lipids and lipid-like molecules	Glycerophospholipids	Glycerophosphoethanolamines	*		38	0	M+FA-H	C23H42NO7P	-0.653369	13455	12743	10274.5	43533.1	29719	24617.3	15016.1	20121.5	14393.6	5252.12	5192.84	11685.4	6032.87	8061.02	8044.82
11.70_271.2278m/z	271.228	11.701	neg	7-Ethyltridecan-6-one	98246	Unclassified	Unclassified	Unclassified			38	0	M+FA-H	C15H30O	-0.176498	3714.39	3597.54	4251.77	3867.94	3457.66	3855.75	4091.14	3300.82	3438.78	4071.67	3958.27	3448.17	3198.71	3220.74	3370.57
11.70_345.1493m/z	345.149	11.701	neg	1,1-Diphenyl-2-(4-methoxyphenyl)propene	70669	Unclassified	Unclassified	Unclassified			38	0	M+FA-H	C22H20O	-1.01836	700.161	964.801	804.6	0.00535928	0.00535928	0.00535928	0.00535928	0.00535928	0.00535928	0.00535928	0.00535928	0.00535928	0.00535928	0.00535928	0.00535928
12.59_351.3128n	374.302	12.5918	pos	Anandamide (20:2, n-6)	LMFA08040002	Lipids and lipid-like molecules	Fatty Acyls	Fatty amides			38	0	M+H, M+Na	C22H41NO2	-2.75105	70547.3	68496.5	73835.2	83864.6	57585	60340.8	83661.6	61254.8	67000.8	69780.9	64017.3	73660	76980	61097.5	107518
12.89_353.1423m/z	353.142	12.8923	neg	O-Ureidohomoserine	62904	Organic acids and derivatives	Carboxylic acids and derivatives	Amino acids, peptides, and analogues	*		38	0	2M-H	C5H11N3O4	-0.912505	3496.48	3151.17	3253	15927.6	3731.91	2606.29	3314.36	7692.52	2828.37	14209.7	2394.75	1695.05	320.359	2260.02	1429.36
13.10_724.5254m/z	724.525	13.0966	pos	PE(16:1(9Z)/P-18:0)	60412	Lipids and lipid-like molecules	Glycerophospholipids	Glycerophosphoethanolamines	**	C00350	38	0	M+Na	C39H76NO7P	0.375066	4.93047e+06	3.95806e+06	4.16526e+06	7.12001e+06	5.02846e+06	5.10372e+06	5.76575e+06	6.72961e+06	6.1772e+06	884940	552520	4.86647e+06	5.9906e+06	5.45843e+06	4.39504e+06
13.35_323.0133m/z	323.013	13.3504	neg	N-Nitrosothiazolidine-4-carboxylic acid	HMDB0040192	Organic acids and derivatives	Carboxylic acids and derivatives	Amino acids, peptides, and analogues			38	0	2M-H	C4H6N2O3S	2.27541	4940.91	5813.49	5730.69	5547.75	6275.87	9262.24	5815.28	4942.22	5833.34	6224.14	6945.99	4695.62	4535.19	4619.72	5883.9
13.51_226.1797m/z	226.18	13.5142	pos	3-Hydroxy-beta-ionone	91835	Lipids and lipid-like molecules	Prenol lipids	Sesquiterpenoids	*		38	0	M+NH4	C13H20O2	-2.31031	753.565	662.819	921.918	684.123	0.00535928	1449.16	8209.62	0.00535928	336.16	1233.79	1350.99	3158.57	1208.56	481.875	809.599
14.08_265.1478m/z	265.148	14.0752	neg	6,7-Dihydro-4-(hydroxymethyl)-2-(p-hydroxyphenethyl)-7-methyl-5H-2-pyrindinium	HMDB0033483	Benzenoids	Phenols	1-hydroxy-2-unsubstituted benzenoids			38	0	M-H2O-H	C18H22NO2+	2.02845	95913	101424	94310.8	91171.6	142305	80456.5	166816	75551.6	138368	4.39645e+06	134874	177890	70083.7	164690	93693.8
14.87_150.1121m/z	150.112	14.8733	pos	Trolamine	43365	Organic nitrogen compounds	Organonitrogen compounds	Amines	**	C06771	38	0	M+H	C6H15NO3	-2.26681	3802.24	3863.43	3342.23	2752.22	3017.14	2598.68	3763.77	1985.23	1934.11	4581.79	5008.76	4052.87	3861.72	3068.64	3089.3
14.93_401.3405m/z	401.34	14.9308	pos	1-Arachidonoyl Glycerol-d5	96523	Unclassified	Unclassified	Unclassified			38	0	M+NH4	C23H33D5O4	-4.51711	3729.76	4196.97	5154.22	3251.8	2718.35	11894.9	7976.42	2110.76	1904.56	2900.25	2800.86	4088.62	585.522	1948.37	1094.75
15.10_451.0027m/z	451.003	15.1012	neg	1-Phosphatidyl-1D-myo-inositol 3-phosphate	6985	Unclassified	Unclassified	Unclassified			38	0	M-H2O-H	C11H20O16P2	-4.58799	8594.42	7769.68	9222.16	7768.29	8881.2	6745.21	9479.42	7165.34	10015.4	7639.54	9280.55	6350.17	9977.24	6796.91	6860.73
15.51_176.0924m/z	176.092	15.5105	pos	N-Carboxyethyl-γ-aminobutyric acid	6542	Organic acids and derivatives	Carboxylic acids and derivatives	Amino acids, peptides, and analogues			38	0	M+H	C7H13NO4	3.94792	39323.1	29206.4	30198.3	24294.9	44525	21748.2	31114.9	21205.4	44869.6	32436	30344	16999.2	22422.8	41846.3	26878.9
15.59_312.0947m/z	312.095	15.5897	neg	Deoxyguanosine	HMDB0000085	Nucleosides, nucleotides, and analogues	Purine nucleosides	Purine 2'-deoxyribonucleosides	**	C00330	38	0	M+FA-H	C10H13N5O4	-0.952846	2915.92	2421.37	2760.74	2578.16	2360.37	2247.44	2823.56	2857.45	2384.27	2414.53	2722.17	2459.9	2542.9	2414.25	2744.96
15.75_127.0751m/z	127.075	15.7453	pos	Methyl sorbate	LMFA07010967	Lipids and lipid-like molecules	Fatty Acyls	Fatty acid esters	*		38	0	M+H	C7H10O2	-1.77558	24450.1	20223.8	21403.2	18650.7	15092.8	15641.7	15998.9	18335.8	17887.1	20081	18084.2	17469.1	17704.3	16291.8	17532.1
2.50_465.1048n	464.098	2.50467	neg	Myrtillin	LMPK12010278	Phenylpropanoids and polyketides	Flavonoids	Flavonoid glycosides		C12138	38	0.647	M-H, 2M-H	C21H21O12+	3.31093	603106	605630	595835	1514.01	563465	83536.2	2163.93	2132.48	3831.43	122313	1251.04	1.76526e+06	226582	476463	1.36709e+06
2.56_143.0700m/z	143.07	2.56192	pos	3-Methyladipic acid	HMDB0000555	Lipids and lipid-like molecules	Fatty Acyls	Fatty acids and conjugates	***		38	0	M+H-H2O	C7H12O4	-1.64133	1632.26	2257.6	1674.57	1778.22	1463.26	1347.61	2095.21	1541.22	1528.56	2849.75	1779.06	1577.45	2084.81	1972	1593.77
2.61_710.1008m/z	710.101	2.60528	neg	Nicotinic acid adenine dinucleotide	HMDB0001179	Nucleosides, nucleotides, and analogues	(5'->5')-dinucleotides	Unclassified	**	C00857	38	0	M+FA-H	C21H27N6O15P2+	2.38453	128728	121497	103670	135854	117438	112048	127608	128579	133561	42519.4	139145	133214	80539.8	92156.3	129522
2.67_332.0957m/z	332.096	2.66625	pos	N-Acetyl-b-neuraminic acid	5764	Unclassified	Unclassified	Unclassified			38	0	M+Na	C11H19NO9	1.52822	36220.7	41681.1	39138.5	53577.4	43848.9	41257	51118.4	46387.1	55167.5	15434.6	43687.3	35743.6	21631.4	27542.3	37974
2.92_310.1755m/z	310.175	2.91658	pos	Isopropalin	72811	Unclassified	Unclassified	Unclassified			38	0	M+H	C15H23N3O4	-2.15591	12277.5	11922.6	13707	85327.8	8527.81	13639.4	15792	31086.6	42749.7	9378.45	10760.9	7390.88	8203.84	6283.13	8503.98
2.99_487.1071m/z	487.107	2.9915	neg	1-O-Galloylglycerol	HMDB0039177	Benzenoids	Benzene and substituted derivatives	Benzoic acids and derivatives			38	0	2M-H	C10H12O7	-4.56682	2414.45	2295.78	1682.88	1519.98	1558.6	691.123	924.861	423.767	1188.68	1142.53	1149.79	0.00535928	1764.07	3369.8	3406.88
2.99_504.0085m/z	504.009	2.9915	neg	6-(3'-Triphosphoryl-1'-methylglyceryl)-7-methyl-7,8-dihydrobiopterin	63898	Unclassified	Unclassified	Unclassified			38	0	M-H2O-H	C11H20N5O13P3	-1.34018	15299.6	12734.5	13149.4	10075.7	11881.1	10616.7	10673.4	9012.58	11926.7	16613.3	15737.8	19615.4	18149	22856	20452.3
3.08_167.0336m/z	167.034	3.08243	pos	Demethylphosphinothricin	63600	Unclassified	Unclassified	Unclassified			38	0	M+H	C4H9NO4P	-3.5882	1601.08	1757.93	1892.39	1111.31	1521.98	1399.01	1773	1487.11	1536.58	1220.26	1363.79	1384.24	1575.41	1451.66	1433.54
3.26_201.1237m/z	201.124	3.26113	neg	Leu Ala	44685	Unclassified	Unclassified	Unclassified			38	0	M-H	C9H18N2O3	-3.80117	5632.78	5175.27	5797.17	3453.12	4289.35	3118.5	3154.59	4026.43	4812.5	4437.82	2429.83	11066.8	5725.2	12956.6	13756.2
3.47_255.1308m/z	255.131	3.4674	pos	Ethylenediamine-N,N'-di-a-butyric acid	2589	Unclassified	Unclassified	Unclassified			38	0	M+Na	C10H20N2O4	-3.1009	6755.25	7316.88	8591.14	3066.36	10725.8	13090.2	3999.86	8908.94	11004.6	4546.87	111.354	10528.7	7863.73	13193.8	14028.7
3.72_221.0925m/z	221.093	3.71988	neg	Cotinine	HMDB0001046	Organoheterocyclic compounds	Pyridines and derivatives	Pyrrolidinylpyridines	*		38	0	M+FA-H	C10H12N2O	-3.51075	2411.58	2247.34	2471.25	2381.37	1240.08	1692.58	1388.73	1274.92	1967.74	2230.44	926.109	4491.97	3282.96	5020.09	4231.87
4.06_157.0831m/z	157.083	4.06455	pos	Polypropylene glycol (m w 1,200-3,000)	88489	Organic oxygen compounds	Organooxygen compounds	Alcohols and polyols			38	0	M+Na	C6H14O3	-2.91805	31887.1	29260.2	25844.7	24908.3	21852.1	21669.5	19574.6	19500.2	21002.4	25657.1	27094.8	27339.2	24151.2	27444.7	24782.1
4.16_191.1099m/z	191.11	4.1588	pos	(+/-)-Isobutyl 3-methylthiobutyrate	HMDB0032346	Lipids and lipid-like molecules	Fatty Acyls	Fatty acid esters	*		38	0	M+H	C9H18O2S	-0.506619	1198.9	837.896	737.993	338.629	330.446	764.533	290.865	708.42	658.959	1060.76	727.023	1319.42	783.592	1044.04	910.619
4.21_217.1541m/z	217.154	4.21448	pos	Ecgonine methyl ester	64430	Alkaloids and derivatives	Tropane alkaloids	Unclassified	**	C12448	38	0	M+NH4	C10H17NO3	-2.64128	2259.32	2473.44	2283.51	1331.97	1999.92	6287.21	1097.75	3182.96	2332.32	2424.8	2448.45	1574.24	2438.66	2228.83	1315.05
5.06_318.1804m/z	318.18	5.06155	pos	Tryptophyl-Isoleucine	HMDB0029086	Organic acids and derivatives	Carboxylic acids and derivatives	Amino acids, peptides, and analogues	***		38	0	M+H	C17H23N3O3	-2.67845	1046.28	1207.58	1218.5	729.425	722.185	601.423	455.976	427.726	1113.57	592.979	260.283	2394.95	1410.38	5509.89	3569.03
5.07_225.0988m/z	225.099	5.06663	neg	Histidinyl-Alanine	85784	Organic acids and derivatives	Carboxylic acids and derivatives	Amino acids, peptides, and analogues			38	0	M-H	C9H14N4O3	-2.42441	55583.8	52428	51325.5	34095.8	17239.5	35139.5	41152.2	35142.3	36218.8	51845.9	79724.5	54516.6	58547.6	88206.6	54227.8
5.09_241.0842m/z	241.084	5.08745	neg	L-alpha-glutamyl-L-hydroxyproline	HMDB0011161	Organic acids and derivatives	Carboxylic acids and derivatives	Amino acids, peptides, and analogues			38	0.177	M-H2O-H	C10H16N2O6	4.80769	42908.6	45792.3	45241.4	107717	8260.4	6364.79	5783.33	7263.26	58786.3	326901	5432.35	5439.09	22025.1	39281.5	5441.35
5.13_186.1126m/z	186.113	5.1291	neg	7-oxo-8-amino-nonanoic acid	LMFA01060168	Lipids and lipid-like molecules	Fatty Acyls	Fatty Acids and Conjugates	**	C01092	38	0	M-H	C9H17NO3	-4.97313	3150.71	3684.35	3672.23	4345.7	2665.18	3024.76	3880.86	2426.12	2364.35	5447.68	2122.19	3501.78	3788.77	2327.77	2743.03
5.49_177.1633m/z	177.163	5.48973	pos	(3S,6E)-Nerolidol	HMDB0041629	Lipids and lipid-like molecules	Prenol lipids	Monoterpenoids	**	C09704	38	0	M+H-H2O	C13H22O	-2.27953	2671.22	2115.78	1988.15	1615.12	1517.82	1417.47	1676.68	1679.76	1410.01	2097.1	2331.2	2019.37	1720.65	1734.77	1721.86
5.66_195.1374m/z	195.137	5.65515	pos	12-oxo-10E-dodecenoic acid	35783	Lipids and lipid-like molecules	Fatty Acyls	Fatty acids and conjugates	**	C16309	38	0	M+H-H2O	C12H20O3	-2.42169	1730.73	1901.14	1574.58	1798.96	1488.27	1612.02	1696.43	1700.01	1721.33	1450.94	1836.49	1847.79	1325.41	1660.95	1611.71
5.68_420.1787m/z	420.179	5.67577	pos	Symlandine	68312	Unclassified	Unclassified	Unclassified			38	0	M+K	C20H31NO6	1.00014	1394.26	800.529	1214.52	0.00535928	0.00535928	0.00535928	272.266	196.292	340.383	1635.59	1046.49	2511.53	1794.76	2201.36	3654.01
5.71_343.0455m/z	343.045	5.71092	neg	4',5'-Dihydroxy-7-methoxy-5,2'-oxido-4-phenylcoumarin	48420	Unclassified	Unclassified	Unclassified			38	0	M+FA-H	C16H10O6	-1.52355	1681.02	1916.07	1096.72	1712.69	1241.55	881.452	1601.32	1255.08	1447.45	1259.07	1657.5	1896.32	1317.51	1218.43	1517.27
5.86_262.2371m/z	262.237	5.86178	pos	2-Hydroxymyristic Acid	6579	Lipids and lipid-like molecules	Fatty Acyls	Fatty acids and conjugates	*		38	0	M+NH4	C14H28O3	-2.4189	1850.68	1390.62	1400.13	638.731	1331.01	734.704	167.203	415.942	168.531	1174.29	2187.93	1854.28	1178.14	1309.24	1392.09
5.97_242.0573m/z	242.057	5.965	pos	Oxamyl	72227	Unclassified	Unclassified	Unclassified			38	0	M+Na	C7H13N3O3S	1.41629	1119.51	1297.76	1395.09	1384.14	1199.52	1253.21	1425.31	1336.62	1284.81	1339.47	964.477	1192.99	1246.71	1161.89	1170.98
6.38_332.2422m/z	332.242	6.3793	pos	3-hydroxydecanoyl carnitine	HMDB0061636	Lipids and lipid-like molecules	Fatty Acyls	Fatty acid esters	*		38	0	M+H	C17H33NO5	-2.99695	7798.52	7252.53	7658.05	0.00535928	1360.08	615.113	454.787	331.188	0.00535928	15153.5	13959.8	15115.3	13543	11099	17227.5
6.81_352.2449m/z	352.245	6.81158	pos	4,8 dimethylnonanoyl carnitine	58362	Lipids and lipid-like molecules	Fatty Acyls	Fatty acid esters	*		38	0	M+Na	C18H35NO4	-2.84005	14090	14655.5	15110.4	23640.1	14895.2	15826.9	10771	6336.4	8202.53	21721.6	3775.04	3451.08	18157	2103.74	18936.9
6.93_231.1233m/z	231.123	6.92832	neg	Ethyl (3R,5Z)-3-hydroxy-5-octenoate	86919	Lipids and lipid-like molecules	Fatty Acyls	Fatty alcohols	*		38	0	M+FA-H	C10H18O3	-2.64039	1906.1	1917.28	2137.9	1933.9	2093.89	2192.62	1933.63	1699.52	1905.41	2078.85	2156.6	2033.03	2105.27	2502.69	2167.42
7.08_202.2161m/z	202.216	7.07837	pos	α-Dodecene oxide	24075	Unclassified	Unclassified	Unclassified			38	0	M+NH4	C12H24O	-2.43631	2476.26	2230.61	2275.08	2186.86	1860.98	1940.46	1812.83	1607.24	2111.44	2367.97	2400.22	2147.77	2183.84	1821.67	1768.39
7.53_170.1172m/z	170.117	7.52673	pos	N-n-Hexanoylglycine methyl ester	5799	Unclassified	Unclassified	Unclassified			38	0	M+H-H2O	C9H17NO3	-2.00481	4079.44	3925.45	4502.74	3696.54	4117.76	3530.53	4757.87	4067.11	3876.73	3507.32	4005.87	4864.41	3740.27	3484.62	3557.31
8.60_211.1325m/z	211.132	8.59598	pos	Traumatic acid	HMDB0000933	Lipids and lipid-like molecules	Fatty Acyls	Fatty acids and conjugates	***	C16308	38	0	M+H-H2O	C12H20O4	-1.72948	2238.98	2620.01	2350.98	2430.49	2372.02	2204.26	1935.44	2194.15	2549.08	2502.81	2252.07	2372.02	2484.17	2119.84	2708.84
9.08_327.1407m/z	327.141	9.0775	pos	9-O-Acetylneuraminic acid	3320	Unclassified	Unclassified	Unclassified			38	0	M+NH4	C11H19NO9	2.99137	2737.27	2685.13	3041.46	2858.19	1748.44	2165.18	2274.61	2417.31	2518.17	2180.73	2206.86	1969.63	1867.54	1622.6	2536.26
9.21_301.2019m/z	301.202	9.21095	neg	Ipomeatetrahydrofuran	HMDB0040904	Lipids and lipid-like molecules	Prenol lipids	Sesquiterpenoids	*		38	0	M+FA-H	C15H28O3	-0.612973	2735.33	2268.35	2424.81	2247.95	2561.53	2217.58	2347.39	2887.66	2250.98	2878.87	2292.22	2621.25	2825.9	2140.63	2509.42
9.56_255.1561m/z	255.156	9.56053	pos	DMABA-d10 NHS ester	96493	Unclassified	Unclassified	Unclassified			38	0	M+H-H2O	C13H4D10N2O4	4.61263	17140.6	16206.7	18885.8	16152.4	17568.7	14707.9	19479.8	17115.4	17374.9	13998.9	19848.3	17737.1	15058.3	12768.6	15335.3
9.58_414.3202m/z	414.32	9.58073	pos	PGF2α isopropyl ester	36147	Unclassified	Unclassified	Unclassified			38	0	M+NH4	C23H40O5	-3.0609	14608	16023	14861.2	0.00535928	1456.11	0.00535928	537.163	0.00535928	153.299	23466.1	38634.3	40951.5	29662.9	20835.2	37279.4
9.76_484.3277m/z	484.328	9.75903	neg	3-hydroxylinoleoylcarnitine	LMFA07070042	Lipids and lipid-like molecules	Fatty Acyls	Fatty esters			38	0	M+FA-H	C25H45NO5	-0.563558	1083.21	1743.99	1260.01	0.00535928	173.659	0.00535928	356.337	156.311	0.00535928	5362.18	9801.76	3194.15	7787.74	734.466	2783.67
9.78_281.2103m/z	281.21	9.78193	pos	12-hydroxy-5,8,10-heptadecatrienoic acid	74573	Lipids and lipid-like molecules	Fatty Acyls	Fatty acids and conjugates	*	C20388	38	0	M+H	C17H28O3	-3.02095	1680.91	1547.05	1544.31	1462.04	1168.04	1298.97	1234.6	1449.09	1186.75	1534.51	1585.98	1567.58	1013.75	993.099	1345.79
0.15_205.1946m/z	205.195	0.154483	pos	(+)-delta-Cadinene	LMPR0103330001	Lipids and lipid-like molecules	Prenol lipids	Sesquiterpenoids	**	C06394	37.9	0	M+H	C15H24	-2.18106	1502.46	1330.87	1011.89	2014.19	1191.82	2861.38	6608.98	7493.29	4254.37	567.857	2036.95	110.032	1549.77	91.7852	628.287
0.15_519.1372m/z	519.137	0.154483	pos	5-Carboxypyranopelargonidin 3-O-beta-glucopyranoside	LMPK12010438	Unclassified	Unclassified	Unclassified			37.9	0	M+NH4	C24H21O12+	0.141836	9268.97	8252.39	8369.45	13235.6	11146.9	13978.1	25598.5	35224.9	20693.3	1878.14	8661.91	2588.82	3352.42	818.612	3828.27
0.51_149.1319m/z	149.132	0.51245	pos	Limonene aldehyde	86834	Lipids and lipid-like molecules	Prenol lipids	Monoterpenoids	*		37.9	0	M+H-H2O	C11H18O	-3.71323	917.854	1092.48	1092.01	870.323	778.061	981.887	1177.17	1288.29	924.598	1020.65	1049.93	614.702	645.204	674.762	694.778
0.55_113.0168m/z	113.017	0.552267	pos	3-Methyl-2-thiohydantoin	1188	Unclassified	Unclassified	Unclassified			37.9	0	M+H-H2O	C4H6N2OS	-0.318013	909.959	1445.4	1073.85	1348.94	1177.56	1621.13	2291.81	2392.36	1772.39	1067.37	1432.89	2507.89	2335.97	3012.4	2059
0.60_209.0767m/z	209.077	0.603633	pos	O-Oxalylhomoserine	66891	Unclassified	Unclassified	Unclassified			37.9	0	M+NH4	C6H9NO6	-0.572545	8594.14	11287.9	9938.37	7542.43	12751.9	8380	5679.55	7374.2	5757.94	6740.43	2743.55	11361.9	5757.77	8077.9	15249.2
0.65_381.0730m/z	381.073	0.654717	pos	5,7-Dihydroxyflavone 7-benzoate	48622	Unclassified	Unclassified	Unclassified			37.9	0	M+Na	C22H14O5	-0.983143	10145.1	7396.28	6664.59	1705.35	3562.92	4702.88	0.00535928	994.141	839.397	6132.23	3868.45	9945.53	6234.92	5792.53	14235.3
0.71_651.2140m/z	651.214	0.710933	neg	Dinobuton	72497	Unclassified	Unclassified	Unclassified			37.9	0	2M-H	C14H18N2O7	-2.3373	23023.2	23431	13882.1	11742.6	26479.3	14694.7	0.00535928	6736.94	28827.1	23088.1	7200.02	30686.2	11639.3	20733.2	22326
0.72_171.0761m/z	171.076	0.722817	pos	3-Hydroxyanthranilic acid	HMDB0001476	Benzenoids	Benzene and substituted derivatives	Benzoic acids and derivatives	***	C00632	37.9	0	M+NH4	C7H7NO3	-2.05417	16667	17048.1	14892.8	38885.7	20689.6	15368.5	28280.2	40974.2	44760.3	14325.6	25592.6	18802	8432.13	0.00535928	12326.2
0.72_177.0761m/z	177.076	0.722817	pos	2-isopropyl-malic acid	LMFA01170083	Lipids and lipid-like molecules	Fatty Acyls	Fatty acids and conjugates	**	C02504	37.9	0	M+H	C7H12O5	1.73376	13936.2	17829.3	19216.1	11599.1	25305.6	19130.5	11740.7	20618.8	47983.5	22340.2	11700.3	18623.4	14210.2	12047.8	18846
0.72_199.0954n	182.092	0.722817	pos	γ-Glutamyl-β-aminopropiononitrile	63620	Organic acids and derivatives	Carboxylic acids and derivatives	Amino acids, peptides, and analogues		C06114	37.9	0	M+H-H2O, M+NH4	C8H13N3O3	-1.70172	113738	128017	111995	88434	88760.6	104524	108650	96377	128936	113902	108174	134412	115467	118168	124043
0.72_263.1108m/z	263.111	0.722817	pos	N(alpha)-gamma-L-Glutamylhistamine	66121	Unclassified	Unclassified	Unclassified			37.9	0	M+Na	C10H16N4O3	-2.62792	287074	232009	249980	91240.8	120340	166177	148412	162037	149553	314925	360097	400793	255133	489544	356858
0.79_176.0550m/z	176.055	0.790917	pos	N-Formyl-L-glutamate	63245	Organic acids and derivatives	Carboxylic acids and derivatives	Amino acids, peptides, and analogues	**	C01045	37.9	0	M+H	C6H9NO5	-2.20049	12825.8	13847.9	8694.7	0.00535928	8457	0.00535928	0.00535928	0.00535928	0.00535928	0.00535928	0.00535928	35721.4	1048.07	6054.53	23439.6
0.85_239.1145m/z	239.114	0.847133	neg	3-Mercapto-3-methyl-1-butanol	91304	Organosulfur compounds	Thiols	Alkylthiols			37.9	0	2M-H	C5H12OS	0.00757859	12959.7	13754.1	13795.7	2737.31	1165.77	6493.71	3892.62	7198.65	3737.86	19436.5	21562.5	32748.3	19067	25447.3	28342.2
0.91_274.1866m/z	274.187	0.910083	pos	Arginyl-Valine	85637	Organic acids and derivatives	Carboxylic acids and derivatives	Amino acids, peptides, and analogues			37.9	0	M+H	C11H23N5O3	-2.64691	57523	40524.5	49498.9	21533.3	64268.3	27915	38845	30781.7	69222	29651.4	18899.8	27988.4	26029.5	37468.6	22828.6
0.92_244.1300m/z	244.13	0.9161	neg	Asparaginyl-Isoleucine	HMDB0028734	Organic acids and derivatives	Carboxylic acids and derivatives	Amino acids, peptides, and analogues			37.9	0	M-H	C10H19N3O4	-1.2955	5229.8	7308.99	6879.78	7428.08	2727.83	7147.61	4668.77	6000.4	5313.55	4550.08	2838.68	6770.57	5252.8	5979.46	8970.47
1.13_152.0561m/z	152.056	1.13155	pos	8-Hydroxyadenine	5527	Organoheterocyclic compounds	Imidazopyrimidines	Purines and purine derivatives			37.9	0	M+H	C5H5N5O	-3.64556	29033.6	34949.7	30429.9	65877.9	29423.2	33287	44799.1	42485.5	48788.4	15839.1	50894.5	24436.6	25998.1	28251.4	20052
1.61_305.0972m/z	305.097	1.60943	pos	2-Aminoadenosine	65544	Unclassified	Unclassified	Unclassified			37.9	0	M+Na	C10H14N6O4	0.987797	11332.9	10562.6	17194.9	11131	1614.54	8130.02	9830.28	10754.4	7174.34	7421.99	17961.7	7680.41	15445	0.00535928	15004
1.73_163.0597m/z	163.06	1.72892	pos	α-D-Glucose	63118	Organic oxygen compounds	Organooxygen compounds	Carbohydrates and carbohydrate conjugates	**	C00267	37.9	0	M+H-H2O	C6H12O6	-2.24771	4488.14	4371.91	4176.83	3672.62	3367.49	3800.04	2727.92	3622.13	3595.13	3396.2	3360.28	4157.31	3408.34	3405.98	3879.57
10.00_325.1841m/z	325.184	10.0036	neg	2-Dodecylbenzenesulfonic acid	87362	Benzenoids	Benzene and substituted derivatives	Benzenesulfonic acids and derivatives			37.9	0	M-H	C18H30O3S	-0.56205	204407	162688	227424	198959	225124	226638	205273	391044	205334	153418	332692	190200	192888	256285	189932
10.24_186.1848m/z	186.185	10.2374	pos	(+/-)-trans- and cis-4,8-Dimethyl-3,7-nonadien-2-ol	HMDB0032238	Lipids and lipid-like molecules	Prenol lipids	Monoterpenoids	*		37.9	0	M+NH4	C11H20O	-2.3991	1618.08	1550.99	1473.53	1999.29	1582.42	1883.67	1566.48	1532.1	1837.45	1481.16	1498.72	1882.95	1728.91	2030.36	1916.44
10.28_386.3253m/z	386.325	10.2767	pos	Octadecyl fumarate	LMFA07010979	Lipids and lipid-like molecules	Fatty Acyls	Fatty acid esters	*		37.9	0	M+NH4	C22H40O4	-3.1869	5213.41	5350.97	4584.65	0.00535928	182.184	186.321	0.00535928	0.00535928	0.00535928	37152.5	17844.2	2935.56	32621.2	2251.5	2928.17
10.33_313.2384m/z	313.238	10.331	neg	Cyclohexaneundecanoic acid	HMDB0030997	Lipids and lipid-like molecules	Fatty Acyls	Fatty acids and conjugates	*	C12100	37.9	0	M+FA-H	C17H32O2	-0.132167	3606.47	3267.12	3017.55	4343.5	3281.97	2742.82	5161.42	4064.77	9632.45	2848.67	6144.26	1636.53	1341.91	1271.06	3117.38
10.40_494.3230m/z	494.323	10.3954	pos	PC(16:1(9E)/0:0)	LMGP01050021	Lipids and lipid-like molecules	Glycerophospholipids	Glycerophosphocholines			37.9	0	M+H	C24H48NO7P	-2.22434	22842.7	19740.4	18831.3	25590.8	21458.1	19124.3	14037.2	19576.7	16847.9	18854.7	21399.2	18506.3	16847.9	18993.1	15921.4
10.55_493.3158n	494.323	10.5475	pos	PC(16:1(9Z)/0:0)	LMGP01050022	Lipids and lipid-like molecules	Glycerophospholipids	Glycerophosphocholines	**	C04230	37.9	0	M+H, M+Na	C24H48NO7P	-2.11084	21109.9	20165.5	21361.9	63312.4	50145.1	44291.2	24517.7	24955.4	24643.8	5718.36	7934.36	9372.94	3719.93	7472.31	8675.86
10.72_298.2501n	281.247	10.7192	pos	11-Oxooctadecanoic acid	HMDB0030981	Lipids and lipid-like molecules	Fatty Acyls	Fatty acids and conjugates	*		37.9	0	M+H-H2O, M+H	C18H34O3	-2.38637	78296.1	73006.9	74459.1	70945	65779	71140.4	72709.1	76890.4	77400.4	71046.7	80645	72238.3	67885.4	61488	74682.1
11.07_267.1713m/z	267.171	11.0652	pos	Tributyl phosphate	70062	Unclassified	Unclassified	Unclassified			37.9	0	M+H	C12H27O4P	-2.47596	1776.41	1317.55	1578.11	5144.95	6473.05	3656.63	2694.7	3401.42	5549.84	3681.3	4524.82	3522.48	2628.05	4858.08	5479.1
11.08_278.2238n	279.231	11.0847	pos	Alpha-Linolenic acid	HMDB0001388	Lipids and lipid-like molecules	Fatty Acyls	Lineolic acids and derivatives	***	C06427	37.9	0	M+H, M+NH4	C18H30O2	-2.66111	60562	62264.9	59443.6	77624.2	56632.1	57483.1	54762.3	51997.5	55978.9	73209.2	75077.4	50449.6	60244.4	46916.9	71148.8
11.11_478.2937m/z	478.294	11.1102	neg	LysoPE(0:0/18:1(11Z))	HMDB0011475	Lipids and lipid-like molecules	Glycerophospholipids	Glycerophosphoethanolamines	*		37.9	0	M-H	C23H46NO7P	-0.413494	16643	15511.1	16170.6	21889.4	18985.4	16422.8	16715.8	18004.6	17363.8	28090.3	20898.3	21406.2	18497	22965.5	17418.4
11.11_480.3093m/z	480.309	11.1102	neg	LysoPE(0:0/18:0)	HMDB0011129	Lipids and lipid-like molecules	Glycerophospholipids	Glycerophosphoethanolamines	*		37.9	0	M-H	C23H48NO7P	-0.557803	3635.5	4769	5134	19368.4	14657.6	17705.4	4416.36	8987.91	5311.82	0.00535928	247.903	2038	916.625	3478.7	3645.53
11.20_235.1687m/z	235.169	11.199	pos	Curcumenone	LMPR0103400001	Lipids and lipid-like molecules	Prenol lipids	Sesquiterpenoids	*	C17492	37.9	0	M+H	C15H22O2	-2.28185	31619.9	31302.9	29730.6	28031	25321.7	27160.8	26407	26161.8	27084.8	29213.3	29299.3	28027.7	26795.1	26422.6	28905.9
11.21_233.1543m/z	233.154	11.2127	neg	Curcumanolide A	89117	Lipids and lipid-like molecules	Prenol lipids	Terpene lactones	*		37.9	0	M-H	C15H22O2	-1.85701	8023.1	8665.3	7897.77	7219.14	7871.54	7585.89	8067.43	7607.13	7256.93	8469.66	9106.34	8528.65	7917.74	8832.98	8984.44
11.30_571.3624n	572.37	11.2955	pos	LysoPC(22:4(7Z,10Z,13Z,16Z))	61710	Lipids and lipid-like molecules	Glycerophospholipids	Glycerophosphocholines	**	C04230	37.9	0	M+H, M+Na	C30H54NO7P	-2.45397	44788.9	44545.7	54170.9	51294.2	24727.9	28877.3	19179	43183.2	25230.8	43299.4	32693.9	84811.8	32154.8	80398	72813.8
11.31_383.2802m/z	383.28	11.3141	neg	Glycidyl oleate	73127	Unclassified	Unclassified	Unclassified			37.9	0	M+FA-H	C21H38O3	-0.283018	1663.48	981.621	1234.44	1394.3	1221.13	1816.18	1313.43	1084.48	1753.39	1880.25	1488.27	1380.08	1344.7	1419.91	1086.46
11.48_177.1634m/z	177.163	11.4846	pos	Geranylacetone	HMDB0031846	Lipids and lipid-like molecules	Prenol lipids	Monoterpenoids	*	C13297	37.9	0	M+H-H2O	C13H22O	-1.90707	2954.33	2985.7	2711.62	3090.56	2586.13	2972.38	3156.81	2648.21	3323.78	3081.99	2789.03	2998.01	2781.29	2397.01	3064.85
12.05_299.2573m/z	299.257	12.05	pos	10-Oxooctadecanoic acid	HMDB0030980	Lipids and lipid-like molecules	Fatty Acyls	Fatty acids and conjugates	*		37.9	0	M+H	C18H34O3	-2.57722	13918.8	14912.3	14290.5	11566	7457.84	9714.16	22461.4	9907.77	13827.6	18393.7	33448.9	12893.2	9098.96	7737.5	16608.7
12.22_402.2243n	425.213	12.2186	pos	Acetyl tributyl citrate	89746	Organic acids and derivatives	Carboxylic acids and derivatives	Tetracarboxylic acids and derivatives			37.9	0	M+H, M+Na	C20H34O8	-2.65617	25584.9	25420.6	24155.1	56008.3	27318.9	38633	39110.2	29691.4	30501.2	41811.5	27194.8	26880.9	44989.2	27863.3	27535
12.39_318.2762n	341.265	12.3858	pos	1-O-(2R-hydroxy-pentadecyl)-sn-glycerol	LMGL01020062	Lipids and lipid-like molecules	Glycerolipids	Monoradylglycerols			37.9	0	M+NH4, M+Na, M+H	C18H38O4	-2.63267	28915.7	28144.5	28601.4	34372.4	25412.2	31982.3	82129.4	49772.6	33120.5	28275.8	30576.2	31018.5	30602.7	126298	34113.5
12.53_455.2501m/z	455.25	12.5338	neg	Amastatin	65611	Unclassified	Unclassified	Unclassified			37.9	0	M-H2O-H	C21H38N4O8	-2.2275	12921	14754.5	13099.1	15423.2	12917	16595.2	13653	14345.6	15728.4	15303.5	14976	14092	13725.8	14993.7	12383.2
12.61_326.3045m/z	326.305	12.6104	pos	Eicosadienoic acid	HMDB0005060	Lipids and lipid-like molecules	Fatty Acyls	Fatty acids and conjugates	***	C16525	37.9	0	M+NH4	C20H36O2	-2.67181	9351.19	10477.3	9392	40812	7215.46	26055.6	13693.1	8317.97	16795.8	3382.42	14482.9	4196.68	3489.3	6075.22	4447.54
12.81_615.0076m/z	615.008	12.8127	neg	(R)-Mevalonic acid-5-pyrophosphate	HMDB0001981	Organic oxygen compounds	Organic oxoanionic compounds	Organic pyrophosphates			37.9	0	2M-H	C6H14O10P2	3.98199	11006	7389.95	7148.43	6360.51	7083.19	3976.63	7885.32	4630	5908.55	8991.53	8815.91	10878.2	10011	14417	11612.8
13.41_351.2539m/z	351.254	13.4095	neg	Benzylpiperazine	85052	Unclassified	Unclassified	Unclassified			37.9	0	2M-H	C11H16N2	-4.29204	748.415	804.534	1048.05	4696.58	2535.84	1017.35	143.948	4062.35	1478.86	0.00535928	0.00535928	927.72	0.00535928	212.748	189.797
13.57_299.2589m/z	299.259	13.5671	neg	2-Heptadecanone	87368	Organic oxygen compounds	Organooxygen compounds	Carbonyl compounds			37.9	0	M+FA-H	C17H34O	-0.968592	1280.6	1485.53	1466.35	861.636	886.031	1996.69	1835.93	961.752	779.941	1568.96	1869.43	677.098	1774.3	1470.58	3654.7
13.81_383.3389n	406.328	13.8139	pos	N-stearoyl valine	75504	Lipids and lipid-like molecules	Fatty Acyls	Fatty amides			37.9	0	M+H, M+Na	C23H45NO3	-2.66131	77977.5	88888	91496.3	94411.3	57474.6	62690.8	70850.6	74431.9	58611.5	102449	111818	118245	91146.9	67853.2	65406.7
14.36_335.0135m/z	335.013	14.3646	neg	6-Thioxanthine	724	Unclassified	Unclassified	Unclassified			37.9	0	2M-H	C5H4N4OS	-1.23267	4695.78	3871.38	6724.41	6022.49	6248.91	5334.15	7103.97	6294.21	6078.95	6027.52	6900.82	5504.04	7259.98	6110.5	5057.73
14.99_230.1395m/z	230.139	14.9869	pos	MeIQ	72974	Organoheterocyclic compounds	Quinolines and derivatives	Unclassified	*	C19254	37.9	0	M+NH4	C12H12N4	-2.63212	99676.1	96994.6	98177.5	102195	94736.9	100926	108638	97026.2	99490	94386.5	100953	100768	88900.5	88256.6	93821
15.49_170.0920m/z	170.092	15.4935	pos	N-Methyl-2-pyridone-5-carboxamide (Nudifloramide)	1501	Unclassified	Unclassified	Unclassified			37.9	0	M+NH4	C7H8N2O2	-2.57871	10837.3	6439.06	11429.1	14101.3	24736	5191.21	16348.7	10445.8	22195.4	13045.4	7290.97	4732.61	12839.2	18908.7	14069.4
15.51_170.9865m/z	170.986	15.5074	neg	3-Hydroxy-4-aminopyridine sulfate	HMDB0061120	Organic acids and derivatives	Organic sulfuric acids and derivatives	Arylsulfates			37.9	0	M-H2O-H	C5H6N2O4S	-2.61622	1386.97	854.83	1194.34	1396.72	1266.82	879.86	1545.96	1149.18	1195.28	1594.72	1278.79	1355.8	857.586	825.639	924.724
15.62_143.1063m/z	143.106	15.6174	pos	3-Hydroxyvalproic acid	LMFA01050494	Lipids and lipid-like molecules	Fatty Acyls	Fatty acids and conjugates	**	C16651	37.9	0	M+H-H2O	C8H16O3	-2.08773	23365.1	19261.9	19994.7	18404.2	16092.5	18510.1	18195.3	17007.4	19951	17468.4	18057.8	15820.2	17835.5	15060.8	17213.2
15.80_176.0924m/z	176.092	15.7993	pos	2-Isopropylmaleate	3279	Lipids and lipid-like molecules	Fatty Acyls	Fatty acids and conjugates	**	C02631	37.9	0	M+NH4	C7H10O4	4.33771	12360.6	16532	17057.7	12500.9	39819.5	15763.7	35976.4	16736	32232.9	15922	24820	15685	12080.2	23876.5	12379
15.87_142.0495m/z	142.049	15.8719	pos	6-Oxo-1,4,5,6-tetrahydronicotinate	63879	Unclassified	Unclassified	Unclassified			37.9	0	M+H	C6H7NO3	-2.86539	1503.21	1588.58	1581.69	1905.85	1093.97	996.172	399.62	1591.04	1158.97	2243.39	1376.51	1341.18	1410.15	1436.4	1804.28
15.93_156.1147n	139.111	15.9265	pos	cis-Ethyl 4-heptenoate	88311	Lipids and lipid-like molecules	Fatty Acyls	Fatty acid esters	*		37.9	0	M+H-H2O, M+H	C9H16O2	-1.98275	22316.1	16986.9	27733	29335.6	17206.6	21530.3	16618.3	28341.3	21980.4	23994.6	22713.5	20322.4	19325	17515.4	25321.8
2.05_426.0221m/z	426.022	2.04585	neg	Adenosine 3',5'-diphosphate	HMDB0000061	Nucleosides, nucleotides, and analogues	Purine nucleotides	Purine ribonucleotides	**	C00054	37.9	0	M-H	C10H15N5O10P2	-0.0930492	4226.56	5377.83	4687.09	4635.88	4767.4	7122.23	6406.98	5278.51	4378.04	5391.21	5953.53	4615.37	6103.03	4874.48	6043.57
2.24_221.1533m/z	221.153	2.23773	pos	2,6-Di-tert-butylbenzoquinone	HMDB0013817	Lipids and lipid-like molecules	Prenol lipids	Monoterpenoids	*		37.9	0	M+H	C14H20O2	-1.41406	87210.7	89639.1	77273.4	81767.1	72315.3	76716.2	77065.2	79469.4	73824.4	78309.8	81477.7	79647.9	73386.1	64717.6	76278.2
2.29_163.0597m/z	163.06	2.29097	pos	D-Tagatose	58151	Organic oxygen compounds	Organooxygen compounds	Carbohydrates and carbohydrate conjugates	**	C00795	37.9	0	M+H-H2O	C6H12O6	-2.42537	4399.15	3529.5	3703.15	3108.37	4206.41	3243.7	2528.91	3125.09	3039.72	3173.38	3417	3531.37	3129.91	3110.52	3745.28
2.31_191.1037m/z	191.104	2.30877	pos	Methyl octynecarboxylate	LMFA07010964	Lipids and lipid-like molecules	Fatty Acyls	Fatty acid esters	*		37.9	0	M+Na	C10H16O2	-3.54189	67972.7	68165.9	63276.5	61425.6	53586.1	52860	50929.2	52426.3	46549.7	60434.1	62236.5	60000.8	59311.9	55756.7	60869.5
2.36_292.1401m/z	292.14	2.35867	neg	N-(1-Deoxy-1-fructosyl)leucine	HMDB0037840	Organic acids and derivatives	Carboxylic acids and derivatives	Amino acids, peptides, and analogues	***		37.9	0	M-H	C12H23NO7	-0.274656	1527.71	1321.61	2162.27	779.445	2616.49	1098.08	2090.88	1511.45	4196.43	916.459	119.219	986.49	1295.59	1648.09	1442.19
2.47_143.0335m/z	143.033	2.47117	pos	(2E,4E)-5-carboxypenta-2,4-dienoate	HMDB0062704	Lipids and lipid-like molecules	Fatty Acyls	Fatty acids and conjugates	*		37.9	0	M+H	C6H6O4	-2.76047	3000.72	2722.06	2518.36	1758.82	1860.14	2082.9	2143.95	1888.5	1781.49	2508.15	2484.26	2509.63	2480.7	1623.5	2340.69
2.53_171.0623m/z	171.062	2.52563	pos	(R) 2,3-Dihydroxy-3-methylvalerate	HMDB0012140	Lipids and lipid-like molecules	Fatty Acyls	Fatty Acids and Conjugates	**	C06007	37.9	0	M+Na	C6H12O4	-3.38516	6063.55	5952.05	6615.16	15982.4	6990.16	15968.6	7661.95	11800.8	8215.8	3036.14	3439.86	8145.15	4050.3	3320.92	9587.91
2.61_303.0500m/z	303.05	2.60528	neg	Demeton-O	72736	Unclassified	Unclassified	Unclassified			37.9	0	M+FA-H	C8H19O3PS2	1.79413	29287.9	35576.7	35414.7	50645.2	39392.1	37829.2	40810.6	53237.9	51323.2	8448.98	41209.3	33366.7	15289	22216.9	36666.2
2.74_215.1395m/z	215.139	2.74258	neg	3-Acrylamidopropyl trimethylammonium	34500	Unclassified	Unclassified	Unclassified			37.9	0	M+FA-H	C9H18N2O	-3.62352	1124.29	1306.89	1180.22	532.041	336.876	556.24	527.434	517.848	1686.06	1908.87	923.824	918.135	2353.29	1593.77	2033.31
2.90_200.0914m/z	200.091	2.89783	pos	3,4-Dihydroxyhydrocinnamic acid	HMDB0000423	Phenylpropanoids and polyketides	Phenylpropanoic acids	Unclassified	**	C10447	37.9	0	M+NH4	C9H10O4	-1.75678	6397.29	5081.81	5055.61	15072.6	4301.97	4307.44	9185.57	5831.03	4824.27	2341.2	4065.12	5196.83	2549.34	3198.75	4618.68
2.92_143.0700m/z	143.07	2.91658	pos	Pimelic acid	3280	Lipids and lipid-like molecules	Fatty Acyls	Fatty acids and conjugates	**	C02656	37.9	0	M+H-H2O	C7H12O4	-1.82871	2132.31	1911.56	1742.73	1780.9	1574.7	1686.98	1798.72	1916.46	1382.02	1859.3	2158.22	1860.98	1968.46	1578.11	1770.62
3.05_267.1333m/z	267.133	3.04547	pos	Phenylalanyl-Threonine	HMDB0029005	Organic acids and derivatives	Carboxylic acids and derivatives	Amino acids, peptides, and analogues			37.9	0	M+H	C13H18N2O4	-2.22192	5907	5748.1	6386.06	3634.29	2914.38	2482.2	3561.75	4660.58	8942.29	6849.97	3227.15	10047.8	8242.47	10862.4	11699.5
3.05_349.0535m/z	349.053	3.04547	pos	6-[2-carboxy-2-(hydroxymethyl)-2-methylethoxy]-3,4,5-trihydroxyoxane-2-carboxylic acid	HMDB0127649	Organic oxygen compounds	Organooxygen compounds	Carbohydrates and carbohydrate conjugates			37.9	0	M+K	C11H18O10	1.05957	6419.52	5786.72	6086.17	4949.25	5730.49	6728.1	5127.32	6901.49	5371.35	5969.26	4935.45	5823.73	5508.18	4958.59	5751.56
3.14_143.0700m/z	143.07	3.13788	pos	2-Methyladipic acid	86058	Lipids and lipid-like molecules	Fatty Acyls	Fatty acids and conjugates	*		37.9	0	M+H-H2O	C7H12O4	-1.87991	3170.03	3074.01	2570.78	2315.05	2198.15	2238.14	2519.49	2703.52	2304.77	3096.98	2562.61	3061.31	2582.97	2686.82	2948.95
3.43_143.0700m/z	143.07	3.43008	pos	3,3-Dimethylglutaric acid	6683	Lipids and lipid-like molecules	Fatty Acyls	Fatty acids and conjugates	*		37.9	0	M+H-H2O	C7H12O4	-1.85431	1964.97	2327.01	1620.79	1989.22	1572.97	1526.58	1947.19	1670.18	2111.71	2044.63	1928.15	1629.46	1801.6	2089.98	1853.63
3.65_191.1037m/z	191.104	3.65383	pos	Ethyl (4Z)-4,7-octadienoate	87450	Lipids and lipid-like molecules	Fatty Acyls	Fatty acid esters	*		37.9	0	M+Na	C10H16O2	-3.44395	47901.9	47352.9	44040.2	43922.4	39440.9	35632.2	37866.7	35599.9	36001.8	42852	47240.9	44422.7	43723.9	45514	41160.8
4.16_237.1458m/z	237.146	4.1588	pos	4-Acetoxy-2-hexyltetrahydrofuran	92315	Organoheterocyclic compounds	Tetrahydrofurans	Unclassified			37.9	0	M+Na	C12H22O3	-1.47951	2228.62	1608.25	2578.29	1735.1	2014.14	2274.6	1817.06	1876.48	2924.65	2112.41	2468.74	2179.52	2164.11	2509.39	2267.52
4.16_247.1025m/z	247.102	4.1588	pos	Bluensidine	71963	Unclassified	Unclassified	Unclassified			37.9	0	M+H-H2O	C8H16N4O6	-4.68588	1579.21	2270.85	2501.22	763.767	4344.2	3626.62	1853.04	3881.96	3965.45	1356.13	1677.93	1140.79	1480.08	1624.41	1080.55
4.20_285.0072m/z	285.007	4.19523	neg	1,2-Dihydroxynaphthalene-6-sulfonate	71140	Unclassified	Unclassified	Unclassified			37.9	0	M+FA-H	C10H8O5S	-1.05266	22998.3	23220.4	22439.7	23053.1	22516.1	24544.1	23715.4	23935.4	23654.5	15922.2	15592	16009.4	17426.3	19626	20269.9
4.21_532.2601m/z	532.26	4.21448	pos	2-O-(beta-D-galactopyranosyl-(1->6)-beta-D-galactopyranosyl) 2S,3R-dihydroxynonanoic acid	98336	Lipids and lipid-like molecules	Fatty Acyls	Fatty acyl glycosides			37.9	0	M+NH4	C21H38O14	0.24138	4580.59	5107.01	6991.8	441.008	0.00535928	0.00535928	1071.61	641.491	4970.24	12061.6	2578.24	5179.4	15422.9	4495.67	4578.75
4.23_295.1644m/z	295.164	4.2326	pos	Isoleucyl-Tyrosine	85824	Organic acids and derivatives	Carboxylic acids and derivatives	Amino acids, peptides, and analogues			37.9	0	M+H	C15H22N2O4	-2.90704	6480.43	6160.55	6412.39	3280.05	3950.39	2042.22	3893.99	5932.05	10912.3	3771.36	1883.28	12000.1	7284.52	15602.5	16589.3
4.27_263.1417m/z	263.142	4.26875	pos	Ethyl (2E,6Z)-dodecadienoate	HMDB0031015	Lipids and lipid-like molecules	Fatty Acyls	Fatty acid esters	*		37.9	0	M+K	C14H24O2	4.14222	19970.2	19234	18854.8	3020.92	4196.04	4453.74	6758.63	9789.74	24722.1	23091.3	9591.61	24203.3	32811.7	35361.3	31588.3
4.29_155.0448m/z	155.045	4.28623	pos	Hydantoin-5-propionic acid	HMDB0001212	Organoheterocyclic compounds	Azolidines	Imidazolidines	**	C05565	37.9	0	M+H-H2O	C6H8N2O4	-2.10444	67948.9	66281.8	67875.9	68797.6	67964.8	71774.8	77929.1	78356.7	75162.7	65118.8	67522.1	69744.7	61076.3	56749.5	65586.6
4.51_158.0961m/z	158.096	4.50903	pos	8-Isoquinoline methanamine (hydrochloride)	45036	Unclassified	Unclassified	Unclassified			37.9	0	M+H	C11H11N	-1.94105	6821.21	6413.92	6803.02	7635.53	7211.91	7123.56	8330.4	7256.04	7031.78	5811.99	6894.34	6766.47	6703.69	5983.43	6247.63
4.59_340.1181m/z	340.118	4.58765	neg	PC(2:0/2:0)[S]	39734	Unclassified	Unclassified	Unclassified			37.9	0	M-H	C12H24NO8P	4.07908	3152.6	2496.61	2109.78	367.874	205.753	0.00535928	0.00535928	0.00535928	0.00535928	7484.47	3415.74	4827.3	5454.8	5356.26	4284.35
4.68_229.1542m/z	229.154	4.6845	pos	Mescaline	3346	Unclassified	Unclassified	Unclassified			37.9	0	M+NH4	C11H17NO3	-2.42836	3736.84	2695.16	3326.87	1060.78	914.197	1161.84	1763.78	1052.64	716.014	2606.32	4099.45	4878.15	5528.32	4824.79	6266.48
4.86_180.0652m/z	180.065	4.86108	pos	4-Coumaryl alcohol	HMDB0003654	Phenylpropanoids and polyketides	Cinnamyl alcohols	Unclassified	***	C02646	37.9	0	M+NH4	C9H6O3	-1.82481	1478.05	1583.58	1076.45	1268.09	1395.36	2103.44	2485.22	1816.46	1548.96	783.853	1615.82	907.296	958.817	796.85	1073.76
4.98_191.0844m/z	191.084	4.98042	pos	aldicarb	34524	Unclassified	Unclassified	Unclassified			37.9	0	M+H	C7H14N2O2S	-2.23983	564.124	591.57	631.034	0.00535928	0.00535928	13.9717	0.00535928	0.00535928	0.00535928	1587.75	1479.55	736.301	1043.93	664.466	678.884
5.22_455.1076m/z	455.108	5.22463	pos	CMP-N-trimethyl-2-aminoethylphosphonate	63595	Organic oxygen compounds	Organooxygen compounds	Carbohydrates and carbohydrate conjugates	**	C05674	37.9	0	M+H-H2O	C14H26N4O10P2	-3.30268	5028.36	4803.76	3345.2	0.00535928	25001.8	6639.11	23950.4	624.797	13385.7	0.00535928	0.00535928	0.00535928	0.00535928	0.00535928	0.00535928
5.68_321.1301m/z	321.13	5.67577	pos	Gynocardin	66910	Organic oxygen compounds	Organooxygen compounds	Carbohydrates and carbohydrate conjugates		C08331	37.9	0	M+NH4	C12H17NO8	2.67089	3019.35	2601.75	2428.77	1706.79	1585.56	2001.72	1654.96	1095.66	1821.74	2292.62	2087.94	2063.17	2263.34	2188.76	1958.3
6.34_181.1583m/z	181.158	6.3378	pos	Methyl 10-undecenoate	86365	Lipids and lipid-like molecules	Fatty Acyls	Fatty acid esters	*		37.9	0	M+H-H2O	C12H22O2	-1.88809	1791.15	1657.85	1503.42	1375.5	1143.49	1428.04	1558.31	1042.2	1291.29	1570.27	1526.35	1496.86	1129.43	1154.18	1246.14
7.59_209.1532m/z	209.153	7.58813	pos	DIHYDROJASMONIC ACID, METHYL ESTER	43916	Unclassified	Unclassified	Unclassified			37.9	0	M+H-H2O	C13H22O3	-1.9273	2281.49	2052.67	1912.35	2028.97	1971.69	2034.97	2559.98	2132.7	2143.21	2242.96	2163.76	2104.48	1992.26	1910.42	1981.91
7.77_295.2259m/z	295.226	7.76982	pos	9-OxoODE	HMDB0004669	Lipids and lipid-like molecules	Fatty Acyls	Lineolic acids and derivatives	***	C14766	37.9	0	M+H	C18H30O3	-2.92887	1997.05	2012.92	2207	1743.08	556.381	1024.87	1107.76	973.139	571.357	1943.95	8099.15	1959.4	1748.48	689.939	3492.15
7.87_508.1091m/z	508.109	7.86727	neg	1-O-(2-Acetamido-2-deoxy-alpha-D-glucopyranosyl)-1D-myo-inositol 3-phosphate	73341	Unclassified	Unclassified	Unclassified			37.9	0	M+FA-H	C14H26NO14P	3.9559	6963.6	6371.92	5969.11	6250.5	6742.51	6324.51	6205.7	6535.78	7306	6992.75	6924.07	6303.63	6003.72	7244.94	6560.54
8.60_334.2943m/z	334.294	8.59598	pos	MG(0:0/15:0/0:0)	62316	Lipids and lipid-like molecules	Glycerolipids	Monoradylglycerols	*		37.9	0	M+NH4	C18H36O4	-2.94053	9108.26	8707.8	7897.35	6449.59	6023.11	7063.08	6487.18	6419.6	5934.71	7796.82	8390.67	8488.74	7717.67	7079.83	8074.55
8.68_193.0862m/z	193.086	8.68193	neg	3-Hydroxyphenyl-valeric acid	HMDB0041666	Lipids and lipid-like molecules	Fatty Acyls	Fatty acids and conjugates	*		37.9	0	M-H	C11H14O3	-4.28162	3047.5	1910.07	1927.74	1980.88	1916.33	2515.7	1925.76	2035.53	2004.31	5375.9	5110.28	4510.14	3774.75	4235.57	3610.13
8.96_245.1741m/z	245.174	8.95763	pos	Brassylic acid	LMFA01170014	Lipids and lipid-like molecules	Fatty Acyls	Fatty acids and conjugates	*		37.9	0	M+H	C13H24O4	-2.58253	2030.52	2193.08	1703.88	1548.95	1413.32	1523.47	2000.38	1631.4	1753.5	1870.54	2095.77	1643.44	1487.07	1480.82	1851.7
9.10_388.3045m/z	388.305	9.09757	pos	3-hydroxytetradecanoyl carnitine	HMDB0061640	Lipids and lipid-like molecules	Fatty Acyls	Fatty acid esters	*		37.9	0	M+H	C21H41NO5	-3.15197	11332.8	11327.7	11693.8	0.00535928	569.161	1471.79	724.735	657.663	0.00535928	19896.1	18404.6	25933.8	22778.7	16451	27176.2
9.23_187.1331m/z	187.133	9.23128	neg	(1R,2R,4R,8R)-p-Menthane-2,8,9-triol	HMDB0033574	Lipids and lipid-like molecules	Prenol lipids	Monoterpenoids	*		37.9	0	M-H	C10H20O3	-4.77797	585.936	799.14	843.049	799.579	617.994	841.901	725.722	873.345	652.13	971.996	1229.62	761.159	679.083	577.638	885.407
9.62_429.1504m/z	429.15	9.6175	neg	Succinylproline	69170	Unclassified	Unclassified	Unclassified			37.9	0	2M-H	C9H13NO5	-2.55238	17758.8	17563.2	16424	16111.2	15440.3	14311.4	17049.4	12074	14660.5	18832.8	17448.7	14763.3	17335	15395.8	18482.8
9.64_334.2343m/z	334.234	9.6414	pos	3-Oxotetradecanoic acid glycerides	94395	Unclassified	Unclassified	Unclassified			37.9	0	M+H	C17H33O6-	-1.94415	14973.1	13282	14925.4	27121.1	14431.2	15683.8	11705.2	7035.39	9627	22926.1	3997.15	3341.63	18246.1	2183.8	17616.4
9.80_270.2192n	315.217	9.79973	neg	8-keto palmitic acid	35749	Lipids and lipid-like molecules	Fatty Acyls	Fatty acids and conjugates	*		37.9	0	M-H2O-H, M+FA-H	C16H30O3	-1.17545	3841.27	3493.86	3217.16	3409.41	3056.95	4110.55	3498.06	3520.98	3622.36	5619.02	5394.1	4483.92	5042.97	3585.52	4185.05
9.84_460.2682m/z	460.268	9.84212	pos	PG(13:0/0:0)	46732	Lipids and lipid-like molecules	Glycerophospholipids	Glycerophosphoglycerols			37.9	0	M+NH4	C19H39O9P	2.80902	2230.78	2222.44	1881.9	216.082	922.806	1162.39	1092.72	763.932	1466	1949.26	2104.93	876.634	1072.54	1001.38	609.904
9.94_305.1715m/z	305.172	9.94032	pos	(2E)-hexenedioylcarnitine	LMFA07070013	Lipids and lipid-like molecules	Fatty Acyls	Fatty esters			37.9	0	M+NH4	C13H21NO6	2.79453	4432.32	4558.52	4678.78	4324.19	5121.15	3746.97	5618.09	4514.21	4639.83	3824.19	5294.15	4451.09	3687.91	4032.77	4138.84
0.15_227.1999m/z	227.2	0.154483	pos	Myristoleic acid	LMFA01030051	Lipids and lipid-like molecules	Fatty Acyls	Fatty acids and conjugates	*	C08322	37.8	0	M+H	C14H26O2	-2.77746	671.721	588.524	412.138	1213.9	532.583	635.136	1251.36	1950.52	961.53	6.3852	545.654	39.6624	457.821	5.64055	159.084
0.51_170.1664n	193.158	0.51245	pos	(Z)-3-Methyl-3-decen-1-ol	HMDB0031064	Lipids and lipid-like molecules	Fatty Acyls	Fatty alcohols	*		37.8	0	M+H, M+Na	C11H22O	-3.70922	1603.88	1510.69	1197.89	1752.85	803.952	1384	1953.81	2242.23	1128.78	1699.81	1191.6	497.321	568.385	1231.49	403.267
0.51_186.0753m/z	186.075	0.51245	pos	6-Dimethylaminopurine	5460	Organoheterocyclic compounds	Imidazopyrimidines	Purines and purine derivatives			37.8	0	M+Na	C7H9N5	1.66249	1059.42	1489.51	1000.98	1063.3	896.221	1450.81	1716.4	1365.89	987.425	1427.14	1454.47	588.434	476.124	654.365	526.311
0.67_286.1156m/z	286.116	0.671733	pos	Lysyl-Threonine	HMDB0028961	Organic acids and derivatives	Carboxylic acids and derivatives	Amino acids, peptides, and analogues			37.8	0	M+K	C10H21N3O4	-3.11504	15189.9	20961.7	18913.8	8752.93	4600.09	8451.29	4014.87	12412.6	8134.43	9187.62	6410.46	7888.38	6690.3	7239.93	8799.52
0.71_267.0672m/z	267.067	0.705783	pos	TEBUTHIURON	44583	Unclassified	Unclassified	Unclassified			37.8	0	M+K	C9H16N4OS	-2.0487	579538	591011	595318	352461	426545	471203	229732	494205	357947	547602	571790	735921	535724	559325	698111
0.71_587.1381m/z	587.138	0.710933	neg	Cyclic de-hypoxanthine futalosine	63996	Unclassified	Unclassified	Unclassified			37.8	0	2M-H	C14H14O7	-4.35387	62188.7	66503.9	48534.6	18649.2	29617.6	27713.4	15936.8	26220.1	20031.3	62304.8	56708.9	136234	68268.6	85579.1	158366
0.74_126.0019m/z	126.002	0.744983	neg	3,4-Dehydrothiomorpholine-3-carboxylate	66183	Unclassified	Unclassified	Unclassified			37.8	0	M-H2O-H	C5H7NO2S	-0.306549	27880.2	34763.4	30571.6	81055.4	24147.6	34675.4	47897.2	67544.9	41269.7	14227.2	8674.96	11091.3	10411.5	14212.1	10173.3
0.79_285.1549m/z	285.155	0.790917	pos	Agaritine	65610	Unclassified	Unclassified	Unclassified			37.8	0	M+NH4	C12H17N3O4	-3.08798	36684.5	50365	45330.9	13671.3	19533.6	34393.5	0.00535928	27693.1	15611.9	34192.1	23997.7	31153.9	41323	11573.5	23321.9
0.83_247.0568m/z	247.057	0.8301	neg	Penmacric acid	86267	Organic acids and derivatives	Carboxylic acids and derivatives	Amino acids, peptides, and analogues			37.8	0	M+FA-H	C7H10N2O5	-1.73154	1971.75	1503.41	2585.59	1650.5	0.00535928	0.00535928	496.182	1344.59	0.00535928	2018.54	1324.54	1345.17	3023.34	667.726	0.00535928
0.89_163.0596m/z	163.06	0.893067	pos	scyllo-Inositol	HMDB0006088	Organic oxygen compounds	Organooxygen compounds	Alcohols and polyols	**	C06153	37.8	0	M+H-H2O	C6H12O6	-2.96343	8585.03	9319.52	8910.27	1765.12	40619.1	3047.93	3430.37	2337.57	3318.46	3940.08	3807.96	8870.98	3131.91	7670.14	6144.74
[truncated: 5,564 more rows]
