# Supplementary material for: Metabolomics Characterize the Differential Metabolic Markers between Bama Xiang Pig and Debao Pig to Identify Pork
Source: Foods. 2022 Dec 20;12(1):5. doi: 10.3390/foods12010005 (PMC9818558; doi:10.3390/foods12010005)
Supplement: Supplementary file 1 [file foods-12-00005-s001.zip › Table S2 Differential metabolite.xlsx]

## Sheet: BM_DB
ID	m/z	Retention time (min)	Ion mode	Metabolites	Compound ID	Super Class	Class	Sub Class	level	kegg	Score	Fragmentation Score	Adducts	Formula	Mass Error (ppm)	VIP	P-value	adj.P-value	log2(FC)	FC	average(BM)	average(DB)	BM-1	BM-2	BM-3	BM-4	BM-5	BM-6	DB-1	DB-2	DB-3	DB-4	DB-5	DB-6
13.67_783.5739n	766.571	13.6729	pos	PC(16:0/20:3(8Z,11Z,14Z))	LMGP01010627	Lipids and lipid-like molecules	Glycerophospholipids	Glycerophosphocholines	**	C00157	43.7	39.3	M+H, M+Na, M+H-H2O	C44H82NO8P	-4.93592	23.2521	0.000209117	0.0019905	1.41145	2.66004	3.18402e+07	1.19698e+07	2.765e+07	2.8764e+07	3.29263e+07	3.32214e+07	3.2297e+07	3.61827e+07	1.37293e+07	6.93175e+06	4.22603e+06	4.78313e+06	1.83818e+07	2.3767e+07
13.69_759.5748n	760.581	13.6903	pos	PC(18:1(11Z)/16:0)	LMGP01012146	Lipids and lipid-like molecules	Glycerophospholipids	Glycerophosphocholines	**	C00157	41.5	25.1	M+H-H2O, M+H	C42H82NO8P	-3.93337	19.7055	0.0108247	0.0325684	0.50044	1.41464	5.97379e+07	4.22282e+07	6.05321e+07	5.62123e+07	6.10192e+07	5.78745e+07	5.58785e+07	6.69109e+07	3.21351e+07	3.51263e+07	3.23274e+07	3.80786e+07	5.06735e+07	6.50285e+07
0.71_226.1059n	227.113	0.705783	pos	Carnosine	38	Organic acids and derivatives	Peptidomimetics	Hybrid peptides	**	C00386	56.7	97.2	M+Na, M+K, M+H, M+H-H2O	C9H14N4O3	-2.87421	19.1685	0.000535033	0.003755	-0.646269	0.63893	2.50402e+07	3.91908e+07	2.23555e+07	2.44501e+07	3.09943e+07	1.63243e+07	2.97831e+07	2.63338e+07	3.40785e+07	3.91526e+07	4.40139e+07	3.40697e+07	4.01267e+07	4.37035e+07
1.13_229.1541m/z	229.154	1.13155	pos	Orciprenaline	HMDB0014954	Benzenoids	Phenols	Benzenediols		C07144	41.5	12.5	M+NH4	C11H17NO3	-2.61088	15.8385	9.35761e-06	0.000260931	-1.2964	0.407142	6.12026e+06	1.50322e+07	6.34669e+06	7.42173e+06	7.07892e+06	5.44973e+06	5.69255e+06	4.73191e+06	1.26981e+07	1.43538e+07	1.79416e+07	1.2771e+07	1.42363e+07	1.81927e+07
0.82_131.0693n	132.077	0.824967	pos	Creatine	7	Organic acids and derivatives	Carboxylic acids and derivatives	Amino acids, peptides, and analogues	**	C00300	56.5	85.6	M+H, M+K, M+Na	C4H9N3O2	-1.71836	15.8003	0.00552032	0.020095	0.193988	1.14392	8.29167e+07	7.24847e+07	8.1618e+07	8.17809e+07	8.53172e+07	8.1217e+07	8.53212e+07	8.22462e+07	6.83315e+07	7.64365e+07	7.74816e+07	7.01712e+07	6.17812e+07	8.07061e+07
0.74_223.0951n	241.129	0.739833	pos	4-[(Hydroxymethyl)nitrosoamino]-1-(3-pyridinyl)-1-butanone	HMDB0062382	Organic oxygen compounds	Organooxygen compounds	Carbonyl compounds	**	C19563	43.9	33.7	M+H, M+NH4	C10H13N3O3	-2.54087	13.7168	0.000168316	0.00171035	-1.78133	0.290915	2.87281e+06	9.87507e+06	1.93004e+06	2.99812e+06	3.88498e+06	2.16905e+06	3.14765e+06	3.10702e+06	6.70442e+06	8.27481e+06	1.34373e+07	7.53659e+06	1.02687e+07	1.30285e+07
0.71_226.1060n	225.099	0.710933	neg	Alanyl-Histidine	HMDB0028689	Organic acids and derivatives	Carboxylic acids and derivatives	Amino acids, peptides, and analogues			47.1	46.8	M-H2O-H, 2M-H, M-H	C9H14N4O3	-2.59458	11.8744	0.000664605	0.00438424	-0.762823	0.589342	7.86998e+06	1.33538e+07	7.18064e+06	8.28994e+06	1.03345e+07	5.09572e+06	8.55615e+06	7.76295e+06	1.12943e+07	1.20651e+07	1.53616e+07	1.09332e+07	1.47464e+07	1.57225e+07
0.77_257.1022n	258.109	0.773883	pos	Glycerophosphocholine	HMDB0000086	Lipids and lipid-like molecules	Glycerophospholipids	Glycerophosphocholines	***	C00670	56.3	86	M+H, M+K	C8H20NO6P	-2.56183	10.0042	0.0158982	0.0432282	-1.07371	0.475095	4.60319e+06	9.689e+06	5.73531e+06	3.42239e+06	5.9532e+06	2.5295e+06	7.27479e+06	2.70395e+06	1.42281e+07	5.93133e+06	9.53368e+06	1.36177e+07	4.92975e+06	9.89338e+06
1.13_349.0532m/z	349.053	1.13155	pos	Inosine 2'-phosphate	62420	Organic oxygen compounds	Organooxygen compounds	Carbohydrates and carbohydrate conjugates			52.1	66.8	M+H	C10H13N4O8P	-3.34323	9.13751	0.000528796	0.00373014	-0.377155	0.769954	1.10136e+07	1.43042e+07	9.53045e+06	1.14726e+07	1.22451e+07	9.51254e+06	1.21114e+07	1.12095e+07	1.44553e+07	1.28161e+07	1.54486e+07	1.47132e+07	1.32536e+07	1.51384e+07
0.76_129.0424n	147.076	0.756867	pos	(R)-(+)-2-Pyrrolidone-5-carboxylic acid	63632	Unclassified	Unclassified	Unclassified			55.7	86.1	M+H, M+NH4	C5H7NO3	-1.33578	8.64021	0.000754272	0.00476237	2.00355	4.00987	3.88838e+06	969704	6.38732e+06	2.93882e+06	2.50662e+06	4.51839e+06	4.29313e+06	2.686e+06	988714	1.25887e+06	1.03315e+06	851948	732453	953084
11.10_495.3314n	496.339	11.1037	pos	LysoPC(0:0/16:0)	HMDB0240262	Lipids and lipid-like molecules	Glycerophospholipids	Glycerophosphocholines	***		58.4	96	M+H, M+K, M+Na	C24H50NO7P	-2.22823	8.44082	0.00125296	0.00690188	2.41334	5.32706	3.51644e+06	660110	5.73947e+06	4.18196e+06	4.30343e+06	1.74449e+06	3.177e+06	1.95231e+06	401285	349730	748706	294548	1.22967e+06	936725
2.75_301.1403m/z	301.14	2.75285	pos	bis(3-methylbut-2-en-1-yl)benzene-1,2,3,5-tetrol	HMDB0133047	Lipids and lipid-like molecules	Prenol lipids	Quinone and hydroquinone lipids	*		38.8	0	M+Na	C16H22O4	-2.79185	7.615	2.7596e-05	0.00053311	0.185792	1.13744	1.73186e+07	1.52259e+07	1.74281e+07	1.61285e+07	1.72739e+07	1.78688e+07	1.76861e+07	1.7526e+07	1.52984e+07	1.56035e+07	1.55499e+07	1.49817e+07	1.47005e+07	1.52215e+07
10.61_425.3494n	426.357	10.6063	pos	Oleoylcarnitine	HMDB0005065	Lipids and lipid-like molecules	Fatty Acyls	Fatty acid esters	***		54.8	81.4	M+H, M+Na	C25H47NO4	-2.67231	7.54804	0.00243984	0.0112558	-6.14755	0.014106	34539.8	2.44859e+06	33084.3	49755.3	8639.6	49547.8	40549.2	25662.6	3.79095e+06	4.13576e+06	1.28651e+06	3.36921e+06	847432	1.26165e+06
1.13_268.1163n	307.082	1.13155	pos	Histidinyl-Hydroxyproline	HMDB0028886	Organic acids and derivatives	Carboxylic acids and derivatives	Amino acids, peptides, and analogues			43.4	33.9	M+H, M+K	C11H16N4O4	-3.37047	7.08195	4.27819e-05	0.00069659	1.75731	3.38067	2.56221e+06	757900	3.20984e+06	2.06435e+06	1.90953e+06	3.41557e+06	2.43978e+06	2.33422e+06	882492	1.04423e+06	599401	808777	579952	632552
0.72_197.0796n	198.087	0.722817	pos	N-Acetyl-L-Histidine	44784	Organic acids and derivatives	Carboxylic acids and derivatives	Amino acids, peptides, and analogues	*	C02997	57.6	99.6	M+H-H2O, M+H	C8H11N3O3	-2.12333	6.89008	0.000120121	0.0013364	-0.63546	0.643736	3.13091e+06	4.86365e+06	2.78972e+06	2.89435e+06	3.86826e+06	2.2857e+06	3.51605e+06	3.43136e+06	4.59549e+06	4.70809e+06	5.28816e+06	4.31405e+06	4.98752e+06	5.28861e+06
10.51_399.3339n	400.341	10.5084	pos	Palmitoylcarnitine	LMFA07070004	Benzenoids	Phenols	Benzenediols	**	C00547	55	81.8	M+H, M+Na	C23H45NO4	-2.50098	6.32106	0.0131808	0.037854	-6.00495	0.0155715	30679.4	1.97023e+06	27823.4	35583.2	22320.3	31124.1	45744.3	21481.3	3.97274e+06	2.58562e+06	655179	3.4993e+06	472746	635815
10.91_427.3652n	428.372	10.912	pos	Stearoylcarnitine	HMDB0000848	Lipids and lipid-like molecules	Fatty Acyls	Fatty acid esters	***		56.2	88.2	M+H, M+Na	C25H49NO4	-2.31853	6.29375	0.000731141	0.00468906	-5.2597	0.026102	42799.3	1.63969e+06	41508.1	68319.5	29361.9	26253.8	60442.7	30909.4	2.29595e+06	2.01052e+06	1.15368e+06	2.63398e+06	449689	1.29434e+06
11.28_437.2896n	438.297	11.2766	pos	PE(P-16:0/0:0)	LMGP02070001	Lipids and lipid-like molecules	Glycerophospholipids	Glycerophosphoethanolamines			52.3	68.3	M+H, M+K, M+Na	C21H44NO6P	-2.44742	6.29176	0.00373078	0.0151508	2.27771	4.84908	2.14806e+06	442983	3.98448e+06	2.11532e+06	2.49754e+06	1.04246e+06	2.08209e+06	1.16647e+06	215226	165810	486855	190319	939191	660497
1.13_192.0259n	191.019	1.12843	neg	Citric acid	HMDB0000094	Organic acids and derivatives	Carboxylic acids and derivatives	Tricarboxylic acids and derivatives	***	C00158	56.2	88.7	M-H2O-H, M-H	C6H8O7	-5.78134	6.10917	0.000742115	0.00472762	2.0702	4.19944	1.92927e+06	459410	2.39333e+06	1.27625e+06	758143	2.29772e+06	2.63722e+06	2.21293e+06	302312	278186	477835	486813	586361	624953
0.72_212.1025m/z	212.102	0.722817	pos	Asparaginyl-Proline	HMDB0028739	Organic acids and derivatives	Carboxylic acids and derivatives	Amino acids, peptides, and analogues			52.4	67.8	M+H-H2O	C9H15N3O4	-2.19347	6.10407	0.000136087	0.00145552	-1.52949	0.346399	728735	2.10375e+06	535289	688112	878076	656481	830634	783821	1.58379e+06	1.67794e+06	2.73205e+06	1.59812e+06	2.33301e+06	2.69757e+06
0.79_118.0862m/z	118.086	0.790917	pos	L-Valine	35	Organic acids and derivatives	Carboxylic acids and derivatives	Amino acids, peptides, and analogues	**	C00183	56.2	86.7	M+H	C5H11NO2	-0.147215	5.68358	0.0139356	0.0394414	0.634405	1.5523	4.08821e+06	2.63365e+06	3.80585e+06	5.00007e+06	4.96053e+06	4.19991e+06	3.35889e+06	3.20403e+06	3.1914e+06	3.55392e+06	2.51535e+06	3.15093e+06	997311	2.393e+06
0.72_156.0764m/z	156.076	0.722817	pos	L-Histidine	21	Organic acids and derivatives	Carboxylic acids and derivatives	Amino acids, peptides, and analogues	**	C00135	57.8	98.6	M+H	C6H9N3O2	-1.9982	5.22079	0.00010226	0.00120758	-0.604077	0.657892	1.90252e+06	2.89184e+06	1.74073e+06	1.78605e+06	2.30395e+06	1.40684e+06	2.12175e+06	2.0558e+06	2.71668e+06	2.84359e+06	3.1215e+06	2.56787e+06	2.99583e+06	3.10559e+06
10.34_423.3337n	424.341	10.3362	pos	Linoelaidyl carnitine	HMDB0006461	Lipids and lipid-like molecules	Fatty Acyls	Fatty esters			48.3	49.4	M+H, M+Na	C25H45NO4	-2.63561	5.19174	0.0114468	0.0339093	-3.84688	0.0694981	96657	1.39079e+06	144072	76689.8	39971	115624	130870	72715	2.13925e+06	2.44741e+06	565822	2.36034e+06	247472	584422
1.13_279.1311n	262.128	1.13155	pos	N-(1-Deoxy-1-fructosyl)valine	HMDB0037844	Organic acids and derivatives	Carboxylic acids and derivatives	Amino acids, peptides, and analogues			44.3	28	M+H-H2O, M+H	C11H21NO7	-2.65111	5.16724	0.0010152	0.00590354	2.16594	4.4876	1.32058e+06	294273	1.34527e+06	2.13635e+06	682010	915775	1.75107e+06	1.09301e+06	258596	239803	263456	228503	444953	330329
1.13_137.0455m/z	137.045	1.13155	pos	Hypoxanthine	83	Organoheterocyclic compounds	Imidazopyrimidines	Purines and purine derivatives	**	C00262	43.2	24.2	M+H	C5H4N4O	-2.47402	4.98798	0.0150714	0.041574	0.629922	1.54748	3.47476e+06	2.24543e+06	4.72021e+06	2.60748e+06	2.60032e+06	3.30103e+06	3.73237e+06	3.88713e+06	1.92068e+06	3.44945e+06	2.2296e+06	2.07392e+06	1.64786e+06	2.15106e+06
1.15_611.1439m/z	611.144	1.14557	neg	Oxidized glutathione	HMDB0003337	Organic acids and derivatives	Carboxylic acids and derivatives	Amino acids, peptides, and analogues	***	C00127	53.6	79.5	M-H	C20H32N6O12S2	-1.23293	4.83873	0.000192579	0.00188761	2.08419	4.24037	1.14603e+06	270267	1.51927e+06	904135	803760	1.67654e+06	956314	1.01615e+06	303454	450750	184377	295022	181143	206854
12.07_523.3627n	524.37	12.0687	pos	PC(18:0/0:0)	LMGP01050026	Lipids and lipid-like molecules	Glycerophospholipids	Glycerophosphocholines	**	C04230	56.9	89.8	M+H, M+K, M+Na	C26H54NO7P	-2.16713	4.76887	0.00343913	0.0143453	3.11911	8.68854	1.09481e+06	126007	2.28334e+06	1.15697e+06	866953	645459	1.02687e+06	589290	157584	77088.2	125779	70451.8	193640	131496
1.13_248.1486m/z	248.149	1.13155	pos	(R)-3-hydroxybutyrylcarnitine	HMDB0062735	Lipids and lipid-like molecules	Fatty Acyls	Fatty acid esters	***		56.6	88.7	M+H	C11H21NO5	-2.75387	4.71809	0.00744552	0.02484	1.19131	2.2836	1.70811e+06	747992	2.51414e+06	2.02572e+06	1.51569e+06	1.77304e+06	1.58657e+06	833515	588806	442144	1.33785e+06	528839	357584	1.23273e+06
4.01_231.1465n	232.154	4.0091	pos	Butyrylcarnitine	HMDB0002013	Lipids and lipid-like molecules	Fatty Acyls	Fatty acid esters	***	C02862	52.7	68.1	M+H, M+Na	C11H21NO4	-2.28652	4.69897	0.00589131	0.0211014	-1.63289	0.322442	485519	1.50576e+06	50003.4	779555	1.16424e+06	562200	164302	192812	1.24078e+06	1.34866e+06	2.18444e+06	1.31725e+06	747436	2.19598e+06
0.72_121.0683m/z	121.068	0.722817	pos	3-Mercapto-2-methyl-1-butanol	HMDB0032373	Organosulfur compounds	Thiols	Alkylthiols			38	0.174	M+H	C5H12OS	1.47002	4.67426	1.76314e-05	0.000405347	-1.41949	0.373845	457911	1.22487e+06	338016	428190	548692	437807	504961	489800	1.04081e+06	1.1043e+06	1.5468e+06	937370	1.31426e+06	1.40566e+06
11.90_481.3157n	482.323	11.8995	pos	PE(18:0/0:0)	LMGP02050001	Lipids and lipid-like molecules	Glycerophospholipids	Glycerophosphoethanolamines			56.1	85	M+H, M+Na, M+H-H2O	C23H48NO7P	-2.32114	4.34458	0.00776257	0.0255066	1.87324	3.66355	1.17525e+06	320795	2.0597e+06	1.22925e+06	743627	600746	1.63906e+06	779113	155361	139665	348347	101673	764768	414958
0.82_249.1550m/z	249.155	0.824967	pos	Asparaginyl-Valine	HMDB0028744	Organic acids and derivatives	Carboxylic acids and derivatives	Amino acids, peptides, and analogues			44	28	M+NH4	C9H17N3O4	-3.05308	4.31299	0.00288575	0.0126468	0.760805	1.69444	1.81787e+06	1.07285e+06	1.79196e+06	2.25654e+06	2.0705e+06	1.8076e+06	1.57203e+06	1.40858e+06	1.24331e+06	1.47552e+06	1.06178e+06	1.20561e+06	451016	999826
0.72_170.0920m/z	170.092	0.722817	pos	3-Methyl-L-histidine	3293	Organic acids and derivatives	Carboxylic acids and derivatives	Amino acids, peptides, and analogues	**	C01152	52.8	69.7	M+H	C7H11N3O2	-2.47227	4.29706	0.000114125	0.00129467	-1.51647	0.349539	364685	1.04333e+06	271956	346695	448275	323889	410916	386382	796687	856475	1.36576e+06	792491	1.11998e+06	1.3286e+06
4.29_200.0469m/z	200.047	4.28623	pos	p-CHLOROPHENYLALANINE	44308	Phenylpropanoids and polyketides	2-arylbenzofuran flavonoids	Unclassified			51	82.4	M+H	C9H10ClNO2	-2.05598	4.28966	2.3183e-05	0.000481149	0.264155	1.20093	3.91157e+06	3.25711e+06	3.83842e+06	3.61684e+06	3.83516e+06	4.04776e+06	4.11697e+06	4.01427e+06	3.26107e+06	3.38796e+06	3.33327e+06	3.15866e+06	3.08589e+06	3.31581e+06
0.89_357.2486m/z	357.249	0.893067	pos	1-dimethylarsinoyl-octadecane	LMFA11000718	Lipids and lipid-like molecules	Fatty Acyls	Hydrocarbons			37.7	1.19	M+H-H2O	C20H43AsO	-2.91787	4.03917	0.00366725	0.0149631	-1.54144	0.343542	346430	1.00841e+06	547116	253965	296046	128833	379445	473175	598323	943716	1.38518e+06	503014	1.48008e+06	1.14012e+06
0.79_217.1057n	218.113	0.790917	pos	Alanyl-Glutamine	85601	Organic acids and derivatives	Carboxylic acids and derivatives	Amino acids, peptides, and analogues			53.7	74.2	M+H, M+K	C8H15N3O4	-2.40944	3.88573	0.00174503	0.00882075	2.1167	4.33702	777446	179258	636155	1.38194e+06	502344	972541	512474	659222	120393	148616	244043	114650	222211	225635
10.99_453.3806n	454.388	10.9879	pos	(11Z)-eicoseneoylcarnitine	LMFA07070010	Lipids and lipid-like molecules	Fatty Acyls	Fatty esters			43.5	26	M+H, M+Na	C27H51NO4	-2.65499	3.85554	0.00139253	0.00744691	-6.5604	0.0105955	6592.53	622200	1847.86	14587.6	4770.17	2892.83	5645.87	9810.83	722903	1.07904e+06	442911	893778	126219	468351
11.11_540.3304m/z	540.33	11.1102	neg	PC(16:0/0:0)	LMGP01050018	Lipids and lipid-like molecules	Glycerophospholipids	Glycerophosphocholines	**	C04230	58.2	92.2	M+FA-H	C24H50NO7P	-0.492402	3.73589	0.00173353	0.00877544	2.22362	4.67062	724812	155185	1.1332e+06	910243	930515	351587	619094	404234	94771.8	74942.2	172909	66606.8	314475	207405
13.71_750.5408m/z	750.541	13.7076	pos	PE(18:1(11Z)/P-18:1(11Z))	60467	Lipids and lipid-like molecules	Glycerophospholipids	Glycerophosphoethanolamines	*		37.1	0	M+Na	C41H78NO7P	0.040599	3.69616	0.00404779	0.0160796	0.876357	1.83573	1.28586e+06	700460	1.63991e+06	1.10749e+06	1.04891e+06	1.25017e+06	1.39433e+06	1.27434e+06	521099	282446	450824	1.04066e+06	1.01487e+06	892868
1.15_898.2021m/z	898.202	1.14557	neg	2,4-Decadienoyl-CoA	6050	Lipids and lipid-like molecules	Fatty Acyls	Fatty acyl thioesters	*		36.9	0	M-H2O-H	C31H50N7O17P3S	0.29115	3.60995	0.000113169	0.00128804	-2.32221	0.199961	119744	598837	108190	5372.98	210095	170002	96114.4	128690	559605	900785	657481	577945	354332	542872
0.71_473.1873m/z	473.187	0.710933	neg	Pyridinoline	HMDB0000851	Organic acids and derivatives	Carboxylic acids and derivatives	Amino acids, peptides, and analogues			39	3.34	M+FA-H	C18H28N4O8	-3.76079	3.4547	0.000194777	0.00189976	-1.29305	0.408088	295454	723996	248640	273931	418469	174170	302497	355016	694005	775866	641033	627644	1.02694e+06	578489
2.58_218.1382m/z	218.138	2.57982	pos	Propionylcarnitine	HMDB0000824	Lipids and lipid-like molecules	Fatty Acyls	Fatty acid esters	***	C03017	52.6	68.1	M+H	C10H19NO4	-2.28181	3.33477	0.000222217	0.00205307	-4.02149	0.0615758	27471.2	446137	4141.46	67311.6	26698.5	40600.3	12571.5	13504	211008	389999	680120	316735	448492	630465
10.18_397.3182n	398.325	10.1816	pos	O-palmitoleoylcarnitine	LMFA07070097	Lipids and lipid-like molecules	Fatty Acyls	Fatty esters			51.4	64.2	M+H, M+Na	C23H43NO4	-2.5774	3.33025	0.000506799	0.00362717	-6.75229	0.00927597	4077.05	439528	2911.83	8589.86	485.374	4464.4	5232.13	2778.71	631967	652745	282685	604330	187254	278187
0.80_229.0113m/z	229.011	0.79605	neg	Ribose 1-phosphate	3370	Organic oxygen compounds	Organooxygen compounds	Carbohydrates and carbohydrate conjugates	**	C00620	56.6	87.7	M-H	C5H11O8P	-2.3361	3.29927	0.00064317	0.0042878	0.941527	1.92056	869994	452990	881119	815761	666914	787413	1.15377e+06	914984	324233	604483	557421	417367	285562	528872
0.92_606.0739m/z	606.074	0.9161	neg	Uridine diphosphate-N-acetylglucosamine	41549	Nucleosides, nucleotides, and analogues	Pyrimidine nucleotides	Pyrimidine nucleotide sugars	**	C00043	54.5	76.1	M-H	C17H27N3O17P2	-0.651724	3.19729	1.34951e-05	0.000337135	1.73939	3.33894	507657	152041	456371	525967	431561	450145	627981	553917	244537	125319	138549	247917	40165.6	115762
11.27_436.2831m/z	436.283	11.274	neg	PE(P-16:0e/0:0)	HMDB0011152	Unclassified	Unclassified	Unclassified	*		56.7	88.1	M-H	C21H44NO6P	-0.558959	3.16548	0.00440325	0.0170512	2.11042	4.31816	568396	131629	1.00777e+06	592751	715416	266272	530987	297184	63700.6	49196.1	142373	55977.5	293004	185523
0.91_160.1328m/z	160.133	0.910083	pos	METHACHOLINE	43545	Organic nitrogen compounds	Organonitrogen compounds	Quaternary ammonium salts		C07471	48.6	47.5	M+H	C8H17NO2	-2.25192	3.16076	0.0101483	0.0311145	0.952743	1.93555	905946	468056	956370	923398	1.023e+06	669091	1.26427e+06	599539	692587	658519	297827	683379	157255	318771
0.72_110.0714m/z	110.071	0.722817	pos	4-Pyrimidine Methanamine (hydrochloride)	45035	Unclassified	Unclassified	Unclassified			55.7	85	M+H	C5H7N3	0.905407	3.14347	0.000173491	0.001739	-0.647664	0.638313	642949	1.00726e+06	558673	602220	787686	467930	721483	719700	920693	981819	1.11718e+06	885624	1.02801e+06	1.11024e+06
0.72_210.0869m/z	210.087	0.722817	pos	Deoxycytidine	HMDB0000014	Nucleosides, nucleotides, and analogues	Pyrimidine nucleosides	Pyrimidine 2'-deoxyribonucleosides	***	C00881	38.8	0	M+H-H2O	C9H13N3O4	-1.985	3.13196	0.00085183	0.00523466	-0.687695	0.620845	622199	1.00218e+06	550799	571843	771885	398885	745177	694603	830032	959526	1.18508e+06	872987	1.05184e+06	1.11361e+06
0.73_323.0761m/z	323.076	0.72795	neg	8-(1,2-dihydroxypropan-2-yl)-9-hydroxy-2H,8H,9H-furo[2,3-h]chromen-2-one	HMDB0128947	Phenylpropanoids and polyketides	Coumarins and derivatives	Furanocoumarins			37.3	0.2	M+FA-H	C14H14O6	-4.0525	3.02243	2.24686e-05	0.000474032	-1.25568	0.418796	236523	564768	193343	233685	311161	161095	278413	241439	431358	589641	629743	498582	546622	692663
0.71_239.1144m/z	239.114	0.710933	neg	Anserine	HMDB0000194	Organic acids and derivatives	Peptidomimetics	Hybrid peptides	**	C01262	56	85.6	M-H	C10H16N4O3	-2.18968	2.92273	0.000299291	0.00252265	-1.26554	0.415945	229408	551535	196579	254247	266899	185567	249690	223466	417534	449742	685648	400830	667180	688275
11.33_522.3543m/z	522.354	11.3334	pos	PC(18:1(11Z)/0:0)	LMGP01050138	Lipids and lipid-like molecules	Glycerophospholipids	Glycerophosphocholines	**	C04230	57.3	92.2	M+H	C26H52NO7P	-2.1328	2.74289	0.00214273	0.0102331	2.02775	4.07768	414067	101545	752758	470891	369306	246476	356040	288931	82885.5	73820.7	104663	58382.2	160249	129268
1.13_424.1007m/z	424.101	1.13155	pos	S-(1,2-DICARBOXYETHYL)GLUTATHIONE	44314	Unclassified	Unclassified	Unclassified			36.7	0	M+H	C14H21N3O10S	-3.08612	2.68481	0.00394869	0.0157947	3.16309	8.95743	347022	38741.3	692560	239580	294901	210984	480408	163701	51960.8	12654.7	24269.7	69064.7	40991.1	33506.7
10.00_372.3098m/z	372.31	10.0006	pos	Tetradecanoylcarnitine	HMDB0005066	Lipids and lipid-like molecules	Fatty Acyls	Fatty acid esters	*		53.8	76.7	M+H	C21H41NO4	-2.7719	2.65238	0.000750599	0.00475565	-6.42283	0.0116556	3309.41	283933	519.348	5700.5	7331.12	1435.95	2857.23	2012.34	457211	293370	180044	457198	137312	178460
0.71_266.0724m/z	266.072	0.705783	pos	Thionazin	72787	Unclassified	Unclassified	Unclassified			37.1	0	M+NH4	C8H13N2O3PS	0.42108	2.64061	0.00135678	0.0073041	-0.662757	0.63167	491181	777591	436461	511155	596841	287837	623459	491332	695150	785317	900911	691115	686866	906185
13.67_814.5703m/z	814.57	13.6729	pos	PE(14:0/24:0)	60292	Lipids and lipid-like molecules	Glycerophospholipids	Glycerophosphoethanolamines	**	C00350	36.8	0	M+K	C43H86NO8P	-2.51896	2.58925	0.00255174	0.0116478	0.910184	1.87928	588771	313295	536925	564642	652391	515511	499910	763247	452998	380192	256568	174330	157398	458286
0.76_125.0145n	126.022	0.756867	pos	Taurine	31	Organic acids and derivatives	Organic sulfonic acids and derivatives	Organosulfonic acids and derivatives	**	C00245	53.9	78.1	M+H, M+Na	C2H7NO3S	-1.16182	2.53954	0.00187815	0.00927016	1.63349	3.10263	393421	126803	555221	195524	318353	347012	604685	339732	153857	120346	128969	111339	132538	113767
13.67_485.2823m/z	485.282	13.6659	neg	N-(2'-(4-benzenesulfonamide)-ethyl) arachidonoyl amine	LMFA08020053	Lipids and lipid-like molecules	Fatty Acyls	Fatty amides			50.5	67.2	M-H	C28H42N2O3S	-4.15076	2.52267	9.19407e-09	4.5445e-06	0.567517	1.48197	651443	439579	690556	642928	651530	646065	637471	640103	427264	411797	419782	461451	464373	452805
0.72_263.1108m/z	263.111	0.722817	pos	N(alpha)-gamma-L-Glutamylhistamine	66121	Unclassified	Unclassified	Unclassified			37.9	0	M+Na	C10H16N4O3	-2.62792	2.50933	7.00501e-05	0.000937521	-1.37796	0.384762	139627	362891	91240.8	120340	166177	148412	162037	149553	314925	360097	400793	255133	489544	356858
0.71_753.2234m/z	753.223	0.710933	neg	1,2-Disinapoylgentiobiose	86898	Phenylpropanoids and polyketides	Cinnamic acids and derivatives	Hydroxycinnamic acids and derivatives			37.6	0	M-H	C34H42O19	-1.76664	2.49045	7.75037e-05	0.00100624	-1.73765	0.299858	97245.5	324305	52781.7	86435.3	196267	28050.2	119685	100253	286286	288036	392382	248942	320027	410158
0.79_309.1283m/z	309.128	0.790917	pos	2-Deoxy-2,3-dehydro-N-acetylneuraminic acid	66213	Unclassified	Unclassified	Unclassified			38.1	0	M+NH4	C11H17NO8	-3.08582	2.47747	0.000160184	0.00164951	3.07928	8.45194	260904	30869.1	415957	264264	116393	236652	254104	278055	32303.4	27268.5	45865.9	24240.5	20161.9	35374.6
1.37_148.9767m/z	148.977	1.37015	pos	Dimethyl hydrogen phosphite	73109	Unclassified	Unclassified	Unclassified			39	0	M+K	C2H7O3P	2.71642	2.4683	1.60092e-07	2.46186e-05	0.785921	1.72419	488469	283303	450148	448283	472109	506719	519131	534421	270034	287832	282109	283858	268734	307251
0.81_215.0321m/z	215.032	0.813083	neg	2-C-Methyl-D-erythritol 4-phosphate	64013	Unclassified	Unclassified	Unclassified			39.1	0	M-H	C5H13O7P	-2.28042	2.43309	0.0178479	0.0468773	0.552346	1.46647	941258	641854	912754	1.18489e+06	760078	775707	938373	1.07574e+06	495855	391598	817703	531500	895303	719166
12.33_262.2290n	280.263	12.3305	pos	2-(5,8-Tetradecadienyl)cyclobutanone	HMDB0037519	Organic oxygen compounds	Organooxygen compounds	Carbonyl compounds			50.5	58.3	M+H, M+NH4, M+H-H2O	C18H30O	-2.42481	2.39736	0.0182436	0.0474594	0.912532	1.88235	558680	296800	700917	607593	628149	567726	407535	440161	532103	152672	97090.4	450519	109725	438692
0.86_116.0706m/z	116.071	0.859017	pos	L-Proline	29	Organic acids and derivatives	Carboxylic acids and derivatives	Amino acids, peptides, and analogues	**	C00148	57.8	91.8	M+H	C5H9NO2	0.0721258	2.39588	8.90787e-06	0.000253852	0.968055	1.9562	419678	214537	486631	335660	454283	425505	371934	444054	237849	242081	199466	225012	182541	200274
1.18_201.0372m/z	201.037	1.17982	neg	2-(2-Thienylmethylene)-1,6-dioxaspiro[4.4]non-3-ene	HMDB0034857	Organic oxygen compounds	Organooxygen compounds	Ethers			38.3	6.68	M-H2O-H	C12H12O2S	-3.26745	2.39148	0.00672187	0.0230502	-0.536578	0.689404	540264	783668	503722	570853	576139	504727	507486	578660	629394	681720	1.10516e+06	693591	793341	798802
2.60_251.1360m/z	251.136	2.59752	pos	Gamma-glutamyl-Serine	86050	Unclassified	Unclassified	Unclassified			38.6	0	M+NH4	C8H15N3O5	4.18242	2.38312	4.40158e-06	0.00016031	-1.50651	0.351962	106895	303710	124172	104929	135769	99560	95185.5	81752	248421	281565	369815	257896	310635	353931
1.28_164.0470n	182.081	1.28495	pos	2-Hydroxycinnamic acid	HMDB0002641	Phenylpropanoids and polyketides	Cinnamic acids and derivatives	Hydroxycinnamic acids and derivatives	***	C01772	54.2	74.6	M+H, M+NH4, M+H-H2O	C9H8O3	-1.80381	2.37728	0.00082053	0.00508788	-0.418635	0.748132	663472	886837	694983	571491	588030	623679	747413	755233	822230	923317	966037	860194	769032	980212
10.63_657.2330m/z	657.233	10.6256	pos	3'-N-Acetylneuraminyl-N-acetyllactosamine	58470	Unclassified	Unclassified	Unclassified			36.9	0	M+H-H2O	C25H42N2O19	-2.81671	2.35081	2.15645e-06	0.000105834	-1.21538	0.43066	142745	331457	180394	151862	153960	130724	123316	116215	382729	356991	361541	315049	289376	283053
11.30_455.3963n	456.404	11.2955	pos	Arachidyl carnitine	LMFA07070052	Lipids and lipid-like molecules	Fatty Acyls	Fatty acid esters	*		54.8	80.7	M+H, M+Na	C27H53NO4	-2.52737	2.34756	0.000737131	0.00471437	-3.15805	0.11203	28770.9	256815	17459.1	56658.3	18235.2	18872.4	42083.2	19317.3	234940	229349	303127	338613	53862.1	381001
2.86_148.9768m/z	148.977	2.86092	pos	Fosetyl	72209	Unclassified	Unclassified	Unclassified			38.9	0	M+K	C2H7O3P	3.00043	2.31562	7.6019e-07	5.42321e-05	0.860384	1.81552	407485	224445	366387	359884	392459	439117	441521	445538	207987	217808	221997	223863	229916	245098
14.32_247.1660m/z	247.166	14.3249	pos	Butenylcarnitine	LMFA07070053	Lipids and lipid-like molecules	Fatty Acyls	Fatty acid esters	*		39.5	13	M+NH4	C11H19NO4	3.16035	2.2956	0.000106252	0.00124073	0.162803	1.11946	1.81014e+06	1.61698e+06	1.8434e+06	1.69932e+06	1.77301e+06	1.87636e+06	1.83455e+06	1.83422e+06	1.64234e+06	1.65357e+06	1.61735e+06	1.56947e+06	1.56069e+06	1.65846e+06
0.77_280.0913m/z	280.091	0.773883	pos	Pyro-L-glutaminyl-L-glutamine	HMDB0039229	Organic acids and derivatives	Carboxylic acids and derivatives	Amino acids, peptides, and analogues			38.2	1.99	M+Na	C10H15N3O5	3.518	2.29111	0.0188054	0.048436	-1.47614	0.359449	149032	414613	242765	46646.3	174639	127105	239972	63066.8	707810	301502	279814	676792	238953	282807
0.71_267.0672m/z	267.067	0.705783	pos	TEBUTHIURON	44583	Unclassified	Unclassified	Unclassified			37.8	0	M+K	C9H16N4OS	-2.0487	2.29031	0.00198702	0.00966958	-0.645668	0.639197	388682	608079	352461	426545	471203	229732	494205	357947	547602	571790	735921	535724	559325	698111
1.13_132.0242n	150.058	1.13155	pos	3-Methyl sulfolene	HMDB0059667	Organoheterocyclic compounds	Dihydrothiophenes	Unclassified			38.5	0.932	M+H, M+NH4	C5H8O2S	-2.02382	2.19366	0.000118305	0.00132901	-0.712499	0.610262	272391	446351	290993	254688	275320	245120	227015	341211	394549	384311	480173	410050	487669	521356
0.72_152.0815m/z	152.082	0.722817	pos	1-methylhistidine	3741	Organic acids and derivatives	Carboxylic acids and derivatives	Amino acids, peptides, and analogues	**	C01152	39	0	M+H-H2O	C7H11N3O2	-1.94404	2.18997	0.000103656	0.00122197	-0.635218	0.643843	313383	486737	277032	290670	384554	229588	346339	352113	466283	477813	525121	425822	508289	517095
15.36_179.0923m/z	179.092	15.357	pos	4-Acetylimidazo[4,5-c]pyridine	HMDB0034888	Organoheterocyclic compounds	Imidazopyridines	Imidazo-[4,5-c]pyridines			44.4	27.7	M+NH4	C8H7N3O	-2.90965	2.17936	0.000640625	0.00427668	0.275072	1.21005	1.05994e+06	875948	1.04635e+06	982969	996484	1.11258e+06	1.07686e+06	1.14443e+06	959590	899938	883679	817140	778374	916967
1.13_422.0874m/z	422.087	1.12843	neg	S-Pyruvylglutathione	4241	Unclassified	Unclassified	Unclassified			37.7	0	M+FA-H	C13H19N3O8S	-0.127887	2.1719	0.00285457	0.0125631	3.40344	10.5812	217556	20560.6	413691	148824	223085	127743	303616	88379.7	19925.4	13773.6	16958.9	35042.9	16840	20822.7
11.61_507.3679n	508.375	11.613	pos	PC(O-18:1(11Z)/0:0)	LMGP01060034	Lipids and lipid-like molecules	Glycerophospholipids	Glycerophosphocholines			48.5	50.8	M+H, M+Na	C26H54NO6P	-1.93413	2.1576	0.00278891	0.0123397	1.03076	2.0431	375419	183749	474639	501803	346158	288874	356620	284421	147194	105935	176681	124496	296828	251363
0.72_124.0868m/z	124.087	0.722817	pos	DL-Histidinol	63491	Unclassified	Unclassified	Unclassified			39.1	0	M+H-H2O	C6H11N3O	-0.933532	2.15198	0.000153102	0.00159318	-1.85076	0.277246	65641.9	236764	38746.7	54253.1	90214.1	67629.9	62246.8	80760.6	178985	177979	325540	179627	247014	311438
11.50_462.2990m/z	462.299	11.4985	neg	1-(2-methoxy-6Z-heptadecenyl)-sn-glycero-3-phosphoethanolamine	LMGP02060019	Lipids and lipid-like molecules	Glycerophospholipids	Glycerophosphoethanolamines			56	85.5	M-H2O-H	C23H48NO7P	-0.0996284	2.12965	0.00171374	0.00870073	2.06623	4.18791	241702	57714.4	380192	327039	266526	160416	192390	123651	37501.4	32310.3	52651.1	30802.7	124758	68262.7
1.18_159.0274m/z	159.027	1.18268	pos	Ethyl isopropyl disulfide	88946	Organosulfur compounds	Organic disulfides	Dialkyldisulfides			36.9	0	M+Na	C5H12S2	0.735064	2.12807	0.00227622	0.0106935	1.4029	2.64432	311788	117909	437416	186311	192242	358306	311087	385369	89655.8	228362	107169	100413	86193.1	95660.9
0.88_161.0917m/z	161.092	0.876033	pos	6-Oxopiperidine-2-carboxylic acid	HMDB0061705	Organic acids and derivatives	Carboxylic acids and derivatives	Amino acids, peptides, and analogues			49.5	54.4	M+NH4	C6H9NO3	-2.54215	2.11292	0.000508146	0.00363137	-1.2632	0.416619	121468	291556	45577.7	140183	146705	83337	173396	139609	206131	263604	347740	233006	377773	321083
0.76_130.0457n	148.079	0.756867	pos	2-[(Methylthio)methyl]-2-butenal	87623	Organic oxygen compounds	Organooxygen compounds	Carbonyl compounds			37.1	0	M+H, M+NH4	C6H10OS	3.94362	2.08119	0.000818937	0.00508255	2.1689	4.49681	218411	48570.3	365153	164552	133584	252043	245172	149963	48222.8	69498.6	50847.9	39438.6	34849	48564.7
0.81_555.0618m/z	555.062	0.813083	neg	3,4,5-trihydroxy-6-{[3,5,7-trihydroxy-4-oxo-2-(3,4,5-trihydroxyphenyl)-4H-chromen-6-yl]oxy}oxane-2-carboxylic acid	HMDB0125240	Phenylpropanoids and polyketides	Flavonoids	Flavonoid glycosides			36.6	0	M+FA-H	C21H18O15	-1.84502	2.06681	0.00668522	0.0229886	0.623185	1.54027	553858	359585	687848	311864	560233	562560	613964	586679	360363	403668	268549	429677	328136	367114
11.91_480.3093m/z	480.309	11.9051	neg	LysoPE(18:0/0:0)	HMDB0011130	Lipids and lipid-like molecules	Glycerophospholipids	Glycerophosphoethanolamines	*		57.3	89.2	M-H	C23H48NO7P	-0.560876	2.06564	0.0105472	0.0319659	1.6595	3.15908	289837	91747.4	481683	343208	193559	142499	390415	187658	44714.7	35504.1	95952.4	29655.2	227687	116970
5.25_260.1850m/z	260.185	5.24515	pos	(±)-Hexanoylcarnitine	85174	Unclassified	Unclassified	Unclassified			48.1	46	M+H	C13H25NO4	-2.40323	2.01465	1.37979e-05	0.000341845	-2.97781	0.126938	21156.9	166672	184.772	30064.9	75684.5	11980.4	3143.45	5883.41	166000	172279	200145	169835	100436	191336
0.83_229.0458n	457.085	0.8301	neg	Flonicamid	72269	Unclassified	Unclassified	Unclassified			38.7	0.0423	M-H, 2M-H	C9H6F3N3O	-2.04316	2.01007	0.0121117	0.0354648	0.329446	1.25653	940558	748536	969342	662971	1.07324e+06	941543	1.03577e+06	960489	693216	781110	716218	772468	704038	824167
0.71_503.1770m/z	503.177	0.710933	neg	Deoxynivalenol 3-glucoside	HMDB0039852	Lipids and lipid-like molecules	Prenol lipids	Sesquiterpenoids	*		41.3	12.8	M+FA-H	C21H30O11	-0.0836964	2.00807	0.000112256	0.00127975	-1.79489	0.288194	60172.9	208793	29987.6	79646.4	94469.8	39146.6	65191.8	52595.3	175454	157877	284343	157412	218501	259171
12.79_838.5959m/z	838.596	12.7928	neg	PC(20:3(5Z,8Z,11Z)/P-18:1(11Z))	59838	Lipids and lipid-like molecules	Glycerophospholipids	Glycerophosphocholines	*		36.7	0	M+FA-H	C46H84NO7P	-1.10462	1.99334	0.00936537	0.0292655	0.504284	1.41842	644472	454359	619141	642532	517358	729477	743982	614342	526419	465947	440018	509024	557179	227568
0.74_403.1812m/z	403.181	0.739833	pos	4-(Methylnitrosamino)-1-(3-pyridyl)-1-butanol glucuronide	HMDB0060383	Organic acids and derivatives	Carboxylic acids and derivatives	Amino acids, peptides, and analogues	**	C19605	36.9	0	M+NH4	C16H23N3O8	-2.9956	1.9817	0.0109155	0.0327135	-1.4453	0.367215	101831	277306	67839.4	80945.6	92333.8	63525.8	91023.2	215318	202759	165228	473026	161648	289318	371859
0.72_199.0902m/z	199.09	0.722817	pos	Benzo[a]fluorene	73049	Unclassified	Unclassified	Unclassified			36.2	0	M+H-H2O	C17H12	-1.88921	1.97095	0.000166753	0.00169946	-0.662284	0.631877	245219	388079	211819	221023	313494	169266	280545	275164	374240	374574	415734	347778	398211	417941
0.74_243.0383m/z	243.038	0.744983	neg	Diethyl disulfide	HMDB0029572	Organosulfur compounds	Organic disulfides	Dialkyldisulfides			37.5	0	2M-H	C4H10S2	3.37219	1.95602	0.000720437	0.0046376	1.80406	3.49202	207874	59528.3	337016	175831	165401	228112	222476	118409	62322.7	76134.8	55503.8	62378.5	48182.6	52647.6
12.07_568.3615m/z	568.361	12.0684	neg	LysoPC(0:0/18:0)	HMDB0011128	Lipids and lipid-like molecules	Glycerophospholipids	Glycerophosphocholines	*		56.9	88.4	M+FA-H	C26H54NO7P	-0.954219	1.89061	0.00262685	0.0118359	2.97321	7.85284	171375	21823.3	344274	186432	148150	104917	155778	88699.1	27894.1	13578.5	22621.2	12202.4	33447.3	21196.5
10.16_441.3443n	442.352	10.1615	pos	2-Hydroxy-3-methoxyestrone	HMDB0011195	Lipids and lipid-like molecules	Steroids and steroid derivatives	Estrane steroids	*		43.7	26.6	M+H, M+Na	C25H47NO5	-2.50115	1.83442	1.32562e-05	0.000333573	-5.11953	0.0287653	3567.47	124020	646.042	6662.25	1081.83	6806.76	4391.44	1816.51	116187	179038	130566	132876	62884.2	122568
0.72_175.1186m/z	175.119	0.722817	pos	L-Arginine	HMDB0000517	Organic acids and derivatives	Carboxylic acids and derivatives	Amino acids, peptides, and analogues	***	C00062	55.4	85.5	M+H	C6H14N4O2	-2.11498	1.82845	0.0106576	0.0321865	0.551652	1.46576	498799	340300	702278	445499	353117	509544	476525	505831	390092	379485	325667	370672	281756	294126
0.51_122.0733n	123.079	0.51245	pos	3-Ethylphenol	70020	Benzenoids	Phenols	1-hydroxy-4-unsubstituted benzenoids		C14386	40.5	11.6	M+H-H2O, M+H	C8H10O	0.757017	1.82768	0.000793389	0.00495958	2.20786	4.6199	164198	35541.4	130063	105328	183525	217439	228452	120379	82422.7	92644.3	12099.2	10985.9	2766.58	12329.8
14.63_847.5813m/z	847.581	14.6344	neg	N-(17-hydroxy-9,12-octadecadienoyl)-glutamine	LMFA08020215	Lipids and lipid-like molecules	Fatty Acyls	Fatty amides			38.9	0	2M-H	C23H40N2O5	1.34338	1.82251	0.0014296	0.00756918	-0.78512	0.580304	187196	322583	199291	179984	175925	180820	186772	200383	182854	329414	320532	330804	366395	405498
0.78_289.0328m/z	289.033	0.779033	neg	L-Fucose 1-phosphate	6120	Organic oxygen compounds	Organooxygen compounds	Carbohydrates and carbohydrate conjugates	**	C02985	38.8	0	M+FA-H	C6H13O8P	-0.672891	1.80646	0.00794498	0.0258705	2.75211	6.73704	178876	26551.2	394109	85976.9	102833	168119	149026	173194	47884.5	5821.5	23977.7	52935.6	8832.88	19855
0.69_317.1142m/z	317.114	0.688767	pos	4-(3,7-dimethylocta-2,6-dien-1-yl)benzene-1,2,3,5-tetrol	HMDB0133084	Lipids and lipid-like molecules	Prenol lipids	Quinone and hydroquinone lipids	*		38.4	0	M+K	C16H22O4	-2.77137	1.80496	2.87013e-05	0.000541179	0.223013	1.16717	786016	673438	801097	769781	775376	803882	814734	751226	644900	666178	690247	671987	645045	722271
0.73_350.1137m/z	350.114	0.72795	neg	Fleroxacin	69548	Unclassified	Unclassified	Unclassified			37.4	0	M-H2O-H	C17H18F3N3O3	4.04247	1.75969	0.00834754	0.0268068	1.15335	2.22429	256766	115437	411277	178565	213671	146165	347794	243123	142134	87161.7	99909.9	96305	117550	149562
0.83_540.1788n	1079.34	0.8301	neg	IRIGENIN, DIBENZYL ETHER	43995	Unclassified	Unclassified	Unclassified			37	0	M-H2O-H, 2M-H	C32H28O8	0.792011	1.7396	0.00454055	0.0174656	0.776482	1.71295	305858	178557	292066	271349	369080	301111	337974	263569	102980	108881	238175	149056	177540	294706
4.21_187.0629n	188.07	4.21448	pos	3-amino-2-naphthoic acid	34509	Unclassified	Unclassified	Unclassified			43.4	31	M+H, M+NH4, M+H-H2O	C11H9NO2	-2.04309	1.72638	0.00716036	0.0241831	0.327401	1.25475	640199	510220	664130	692985	531405	613180	662377	677118	498615	640300	479737	528754	418669	495247
9.86_396.3098m/z	396.31	9.86153	pos	3-hydroxypalmitoleoylcarnitine	LMFA07070044	Lipids and lipid-like molecules	Fatty Acyls	Fatty esters			48.7	51.3	M+H-H2O	C23H43NO5	-2.56674	1.72024	0.0148715	0.0411974	-6.29138	0.0127675	1882.75	147465	0.00535928	3202.73	336.456	1692	4370.42	1694.92	266071	224382	39443.1	280504	32463	41924.9
1.13_187.0410m/z	187.041	1.12843	neg	6-(hydroxymethyl)-7-methoxy-2H-chromen-2-one	HMDB0136784	Phenylpropanoids and polyketides	Coumarins and derivatives	Unclassified			42.5	24.1	M-H2O-H	C11H10O4	4.49401	1.71647	0.00161754	0.00829267	-0.366921	0.775436	411288	530396	372460	430096	509910	367620	395805	391838	467020	507394	589241	518309	540010	560404
11.24_480.3074m/z	480.307	11.2381	pos	LysoPE(18:1(9Z)/0:0)	HMDB0011506	Lipids and lipid-like molecules	Glycerophospholipids	Glycerophosphoethanolamines	*		54.3	77.8	M+H	C23H46NO7P	-2.20208	1.70491	0.00190758	0.00937533	2.42146	5.35712	143104	26712.8	220279	216027	86649.7	80307	169728	85631.1	19844.7	15961.2	28430.8	11855.1	47450.3	36734.9
9.66_370.2942m/z	370.294	9.66135	pos	2-Hydroxymyristoylcarnitine	LMFA07070033	Lipids and lipid-like molecules	Fatty Acyls	Fatty acid esters	*		50.6	60.4	M+H-H2O	C21H41NO5	-2.54291	1.7012	0.00011384	0.00129355	-7.68688	0.0048531	530.652	109343	0.00535928	2664.67	0.00535928	0.00535928	256.161	263.059	146945	167786	75476.5	120709	53967.4	91173.6
1.15_90.0317n	135.03	1.14557	neg	Glyceraldehyde	HMDB0001051	Organic oxygen compounds	Organooxygen compounds	Carbohydrates and carbohydrate conjugates		C02154	40.9	5.2	M+FA-H, 2M-H	C3H6O3	-0.0659765	1.685	0.00451705	0.0174119	0.859536	1.81445	280923	154825	381532	221715	211177	283025	273497	314594	111629	267264	149765	133089	120225	146978
0.71_573.1225m/z	573.123	0.710933	neg	Apigenin 7-[rhamnosyl-(1->2)-galacturonide]	HMDB0038847	Phenylpropanoids and polyketides	Flavonoids	Flavonoid glycosides			36	0	M-H2O-H	C27H28O15	-4.17083	1.66413	0.00213027	0.0101876	-0.758199	0.591234	168970	285793	121686	198231	238274	83117.9	207238	165276	295900	265049	337246	259424	236243	320897
1.13_219.1334m/z	219.133	1.13155	pos	Isoleucyl-Serine	HMDB0028916	Organic acids and derivatives	Carboxylic acids and derivatives	Amino acids, peptides, and analogues			48.3	50.7	M+H	C9H18N2O4	-2.53358	1.66213	0.00117832	0.0065758	-1.30947	0.40347	72859.5	180582	67381.2	50338	45212.8	62205.7	70706.5	141313	160107	96472.2	190073	192370	226919	217551
1.16_633.1262m/z	633.126	1.16272	neg	Petunidin	LMPK12010005	Phenylpropanoids and polyketides	Flavonoids	O-methylated flavonoids		C08727	38.5	0	2M-H	C16H13O7+	1.91265	1.65296	0.00163103	0.00833582	2.87796	7.35109	128580	17491.3	173202	78403.6	79826.8	232835	99958	107257	16951.3	45808.9	3715.45	23498.3	3854.71	11119.4
1.27_251.1360m/z	251.136	1.26793	pos	Asparaginyl-Threonine	HMDB0028741	Organic acids and derivatives	Carboxylic acids and derivatives	Amino acids, peptides, and analogues			38.5	0	M+NH4	C8H15N3O5	4.15152	1.63711	1.32437e-06	7.63722e-05	-1.36607	0.387945	59187.9	152568	58775.7	73865.3	70293.8	55903.4	52898	43391.1	129305	157334	171534	142511	137304	177416
0.83_357.1036m/z	357.104	0.8301	neg	Vicianose	65623	Unclassified	Unclassified	Unclassified			38.9	0	M+FA-H	C11H20O10	-0.807	1.63695	0.00120362	0.00668464	-2.25743	0.209144	28140.1	134548	28410.7	65995.6	20241.2	16288.8	17580.6	20323.4	120614	215215	74904.4	140748	177056	78753.1
0.71_557.1484m/z	557.148	0.710933	neg	Acrylic acid-2-acrylamido-2-methyl propane sulfonic acid copolymer	88239	Unclassified	Unclassified	Unclassified			38.3	0	2M-H	C10H17NO6S	0.711973	1.63045	0.000920301	0.00549955	-0.747983	0.595436	147873	248345	114660	149938	207796	102599	147466	164781	277996	269607	244176	237178	280146	180965
0.71_433.1948m/z	433.195	0.710933	neg	17-dimethylarsinoyl-9Z-heptadecenoic acid	LMFA00000031	Lipids and lipid-like molecules	Fatty Acyls	Other Fatty Acyls			38	0	M+FA-H	C19H37AsO3	1.97566	1.63034	3.41622e-05	0.000603067	-1.90716	0.266617	33999.5	127522	29017.4	33436	49063.4	13979	42200	36301.2	108127	105199	151864	91572.4	167282	141085
0.71_1001.3118m/z	1001.31	0.710933	neg	Hexandraside C	LMPK12111721	Lipids and lipid-like molecules	Polyketides	Flavonoids			36.9	0	M+FA-H	C43H56O24	-2.65104	1.62889	8.38374e-08	1.65759e-05	-2.97959	0.126781	12904.1	101783	5834.24	19524.2	23115	0.00535928	17018.7	11932.7	81893.4	110455	112569	87921.3	109445	108412
0.86_425.0806m/z	425.081	0.86415	neg	Cysteineglutathione disulfide	HMDB0000656	Organic acids and derivatives	Carboxylic acids and derivatives	Amino acids, peptides, and analogues			51.9	70.7	M-H	C13H22N4O8S2	-0.107633	1.61438	0.00179532	0.00902222	3.21719	9.29971	123186	13246.2	105746	47358	108835	218593	80940.2	177643	22025.3	20991.2	4743.53	18669.8	7051.41	5995.82
2.68_260.1366n	261.144	2.68347	pos	Isoleucyl-Glutamate	HMDB0028906	Organic acids and derivatives	Carboxylic acids and derivatives	Amino acids, peptides, and analogues			52.5	69.6	M+H, M+Na	C11H20N2O5	-2.29981	1.61384	0.00103609	0.00598978	-1.39255	0.380891	62033.9	162865	63605.4	28081.4	33390.1	55283.3	65375.3	126468	165474	84241.6	161509	200681	187988	177298
1.13_215.0158m/z	215.016	1.13155	pos	Isocitric acid	HMDB0000193	Organic acids and derivatives	Carboxylic acids and derivatives	Tricarboxylic acids and derivatives	**	C00311	38.4	0	M+Na	C6H8O7	-2.10931	1.60245	0.00248781	0.0114086	3.13304	8.77285	123109	14033	165797	51601.7	27023.9	178406	153680	162147	2967.9	2607.72	21559.7	9123.74	21903.9	26034.9
0.65_217.1422n	218.149	0.654717	pos	Gamma-glutamyl-L-putrescine	HMDB0012230	Organic acids and derivatives	Carboxylic acids and derivatives	Amino acids, peptides, and analogues	**	C15699	38.5	0	M+H, M+Na	C9H19N3O3	-2.06867	1.60239	0.0103681	0.0315233	2.00936	4.02602	167182	41525.4	93174.2	89226.6	126375	165108	179092	350118	63271.3	31625.5	35324.5	54816.4	30859.1	33255.7
0.71_751.2648m/z	751.265	0.710933	neg	(1x,2x)-Guaiacylglycerol 3-glucoside	95080	Lipids and lipid-like molecules	Fatty Acyls	Fatty acyl glycosides	*		36.9	0	2M-H	C16H24O10	-2.44656	1.5933	7.80231e-09	4.49933e-06	-3.20732	0.108268	10183.4	94057.4	9601.31	12515.2	13499.4	0.00535928	14053.6	11431.2	86162.9	94757.4	101546	77632.8	106116	98130.3
0.91_219.0971m/z	219.097	0.910083	pos	Glutamylalanine	58173	Organic acids and derivatives	Carboxylic acids and derivatives	Amino acids, peptides, and analogues			49.2	54.3	M+H	C8H14N2O5	-2.21285	1.59031	1.37155e-05	0.000341408	1.33129	2.51627	148016	58823.4	176198	180329	119507	144277	124152	143632	48595.1	65221.5	71615.7	42491	60989.3	64027.5
0.74_185.0319m/z	185.032	0.739833	pos	D-Glutamine	63630	Organic acids and derivatives	Carboxylic acids and derivatives	Amino acids, peptides, and analogues	**	C00819	38.4	0	M+K	C5H10N2O3	-2.56688	1.55844	0.00060394	0.0041094	3.30506	9.88375	104221	10544.7	174933	76731.8	71361.3	142308	104108	55883.9	14103.9	21254.8	5819.27	13947.1	2805.34	5337.56
11.48_465.3221n	466.329	11.4846	pos	PC(P-15:0/0:0)	40399	Lipids and lipid-like molecules	Glycerophospholipids	Glycerophosphocholines			39.2	0	M+H, M+Na	C23H48NO6P	0.438834	1.55615	0.00592103	0.021126	2.36004	5.13386	133916	26084.9	279058	116728	121749	132923	88650	64391.2	34884.1	16233.4	16355.6	32724.7	34817.7	21493.9
1.16_459.0533m/z	459.053	1.16272	neg	Neoglucobrassicin	HMDB0038384	Organic oxygen compounds	Organooxygen compounds	Carbohydrates and carbohydrate conjugates		C08424	49.5	66.1	M-H2O-H	C17H22N2O10S2	-0.946519	1.54675	0.00546226	0.0199736	-0.296471	0.814242	429831	527892	394168	393729	446625	468701	393314	482451	527906	477239	611587	570151	506190	474275
0.82_133.0735m/z	133.073	0.824967	pos	3-keto-2-methylbutyrate	86063	Organic acids and derivatives	Keto acids and derivatives	Short-chain keto acids and derivatives			38.7	0	M+NH4	C5H7O3-	1.17589	1.52013	0.0114827	0.0339863	0.186989	1.13839	836437	734757	820174	819458	863903	811024	861035	843027	697639	811344	750196	711293	615600	822472
1.13_470.1427m/z	470.143	1.13155	pos	BUCLADESINE	44324	Unclassified	Unclassified	Unclassified			37	0	M+H	C18H24N5O8P	-1.80888	1.51772	0.000910601	0.00546131	2.15576	4.45604	118198	26525.3	136395	150429	129342	26347.8	137893	128779	45340	4655.42	36560.8	38050.4	16380.2	18164.8
1.18_437.0089m/z	437.009	1.17982	neg	beta-D-3-[5-Deoxy-5-(dimethylarsinyl)ribofuranosyloxy]-2-hydroxy-1-propanesulfonic acid	HMDB0032686	Organic oxygen compounds	Organooxygen compounds	Carbohydrates and carbohydrate conjugates			36.9	0	M+FA-H	C10H21AsO9S	-3.95704	1.51475	5.17873e-06	0.000178595	-0.692729	0.618683	128355	207465	107678	131470	140630	121689	136989	131674	226304	218507	219304	211475	189088	180113
0.88_248.1002n	249.107	0.876033	pos	5,6-Dihydrouridine	5483	Organic oxygen compounds	Organooxygen compounds	Carbohydrates and carbohydrate conjugates			37.4	0	M+H-H2O, M+H	C9H16N2O6	-2.40396	1.50804	0.0174824	0.0462573	-1.25317	0.419527	79146.1	188656	70024.6	93420.8	126564	31387	72351	81129.3	167789	45635.4	265459	134720	255375	262957
15.49_161.0818m/z	161.082	15.4935	pos	Phenylethanolaminium	HMDB0062626	Organic nitrogen compounds	Organonitrogen compounds	Amines			43.3	25.1	M+Na	C8H12NO+	4.80258	1.50366	1.61076e-05	0.000376569	0.540856	1.45484	258180	177464	225171	242934	253536	277071	263001	287369	194469	177890	174057	158068	182821	177477
1.32_324.2161m/z	324.216	1.319	pos	Compactin diol lactone	69858	Unclassified	Unclassified	Unclassified			38.4	0	M+NH4	C18H26O4	-2.83485	1.49322	0.00031661	0.00263018	-0.316348	0.8031	341099	424728	361140	348410	342937	332672	346572	314863	476884	435168	446528	402926	405714	381146
0.91_428.0357m/z	428.036	0.910083	pos	N-Acetylneuraminate 9-phosphate	58378	Organic oxygen compounds	Organooxygen compounds	Carbohydrates and carbohydrate conjugates	**	C06241	38.1	0	M+K	C11H20NO12P	0.466732	1.49234	0.000948519	0.00562041	-0.760192	0.590418	123488	209153	162638	81116.4	138296	159262	106731	92882.6	223140	251483	222478	186099	201381	170338
15.73_110.0601m/z	110.06	15.7265	pos	4-Aminophenol	490	Benzenoids	Benzene and substituted derivatives	Aniline and substituted anilines		C02372	47.4	42.1	M+H	C6H7NO	0.940331	1.48778	3.5844e-05	0.000623217	-0.8268	0.563778	102172	181228	123376	101930	101399	92577.8	95695.1	98055.9	212823	206439	187106	170296	149621	161082
3.19_324.2161m/z	324.216	3.19173	pos	Di-n-pentyl phthalate	69951	Unclassified	Unclassified	Unclassified			38.3	0	M+NH4	C18H26O4	-2.79313	1.48168	8.35263e-06	0.000245958	-0.482579	0.715697	192423	268861	206334	190000	191609	197077	193510	176008	294411	277369	286060	242100	257962	255263
0.71_767.2390m/z	767.239	0.710933	neg	SB 431542	45432	Unclassified	Unclassified	Unclassified			38.2	0	2M-H	C22H16N4O3	2.40044	1.47905	0.000490262	0.00353397	-2.98663	0.126164	12444	98633.8	0.00535928	25017.3	39273.1	0.00535928	10373.7	0.00535928	66081.8	74830.8	143381	72233.1	83715.7	151561
0.95_289.0177m/z	289.018	0.952683	neg	cis-Resveratrol 3-sulfate	HMDB0041712	Phenylpropanoids and polyketides	Stilbenes	Unclassified			38.1	3.88	M-H2O-H	C14H12O6S	0.192861	1.4483	0.00361947	0.0148118	3.04293	8.24166	99067.8	12020.4	169771	119462	64207.6	56088.4	152646	32232.3	8617.3	5914.77	15704.6	10519.6	19409.1	11956.9
0.65_146.1054n	147.112	0.654717	pos	L-Lysine	25	Organic acids and derivatives	Carboxylic acids and derivatives	Amino acids, peptides, and analogues	**	C00047	56.4	89.9	M+H-H2O, M+H	C6H14N2O2	-0.590395	1.4476	0.00066008	0.00435854	0.818343	1.76338	194753	110443	229694	146242	152132	202330	198868	239251	138357	119943	96068.4	117426	96578.1	94285
0.81_217.0292m/z	217.029	0.813083	neg	Aspartyl-Cysteine	HMDB0028750	Organic acids and derivatives	Carboxylic acids and derivatives	Amino acids, peptides, and analogues			38.3	2	M-H2O-H	C7H12N2O5S	1.52414	1.44202	0.0132353	0.037972	0.577388	1.49215	308570	206796	295997	391655	254262	258385	300215	350904	157341	129033	261392	174279	290731	227998
0.91_175.1074m/z	175.107	0.910083	pos	N-Acetylornithine	HMDB0003357	Organic acids and derivatives	Carboxylic acids and derivatives	Amino acids, peptides, and analogues	**	C00437	50.8	59.9	M+H	C7H14N2O3	-1.86356	1.41815	0.00239005	0.0110778	1.24466	2.36963	142340	60068.5	199584	133733	113150	91377.7	189042	127155	92855.3	48087.3	45953.6	91188.5	31811.4	50515.1
10.47_444.3673m/z	444.367	10.4711	pos	12-Hydroxy-12-octadecanoylcarnitine	LMFA07070028	Lipids and lipid-like molecules	Fatty Acyls	Fatty acid esters	*		39	2.92	M+H	C25H49NO5	-2.40088	1.41739	5.63928e-05	0.000821511	-4.33284	0.0496234	3932.29	79242.5	2496.17	3488.57	579.698	3889.55	11281.8	1857.89	92208.3	77055	87001.4	97518.5	25342.2	96329.7
1.03_178.9923m/z	178.992	1.02933	pos	2-(Methylthio)phenol	HMDB0041281	Organosulfur compounds	Thioethers	Aryl thioethers			39	8.54	M+K	C7H8OS	-2.82999	1.41605	0.000244615	0.00217658	1.67445	3.19197	110018	34467.1	157108	85841.7	91898.4	105913	142489	76856.7	30441.1	24800.6	40889.6	34072.1	44649.2	31949.9
1.13_1043.6347m/z	1043.63	1.12843	neg	N-depyridomethyl-Indinavir	822	Unclassified	Unclassified	Unclassified			37.7	0	2M-H	C30H42N4O4	0.771531	1.41561	0.0177221	0.0466833	-0.578888	0.669479	205947	307622	104467	222250	279494	154810	261144	213516	298346	245274	296296	416529	277085	312203
9.18_344.2785m/z	344.278	9.1779	pos	Dodecanoylcarnitine	34490	Lipids and lipid-like molecules	Fatty Acyls	Fatty acid esters	*		50.4	60.1	M+H	C19H37NO4	-3.03512	1.4151	0.00107548	0.0061675	-6.09501	0.0146292	1204.59	82341.3	0.00535928	4374.1	487.637	744.723	662.89	958.157	152925	84862.1	51797.4	112948	41492.3	50023.5
10.99_545.3470n	546.354	10.9879	pos	LysoPC(20:3(5Z,8Z,11Z))	HMDB0010393	Lipids and lipid-like molecules	Glycerophospholipids	Glycerophosphocholines	*		50.6	61.6	M+H, M+Na	C28H52NO7P	-2.06404	1.4139	0.00735316	0.0246769	-1.56761	0.337366	43900.3	130127	65696.8	39663.5	38792.9	25651	48628.5	44969.5	76596.5	90106	209605	62254.6	182050	160148
0.86_308.0986m/z	308.099	0.86415	neg	N-Acetyl-a-neuraminic acid	HMDB0000773	Organic oxygen compounds	Organooxygen compounds	Carbohydrates and carbohydrate conjugates		C19909	49.7	53	M-H	C11H19NO9	-0.382808	1.40811	0.0075011	0.0249556	1.06758	2.09591	175531	83749.4	298279	115958	178747	123842	171435	164925	68442.3	88581.7	99336.3	80995.6	63510	101630
15.34_167.0923m/z	167.092	15.3399	pos	N-Formyl-4-amino-5-aminomethyl-2-methylpyrimidine	73404	Unclassified	Unclassified	Unclassified			41.3	15	M+H	C7H10N4O	-2.48292	1.40075	0.000277658	0.00239575	0.530476	1.44441	237754	164603	199900	257988	222583	275051	211922	259076	176495	161686	146337	153875	173199	176027
15.36_202.1082m/z	202.108	15.357	pos	Genipic acid	HMDB0036072	Organoheterocyclic compounds	Dihydrofurans	Unclassified			39.6	7.51	M+NH4	C9H12O4	4.37857	1.40059	5.74124e-05	0.000826442	0.416338	1.33454	286691	214824	258403	288749	272757	295752	274524	329960	221858	226471	209848	201452	211601	217716
9.96_416.3359m/z	416.336	9.96033	pos	2-Hydroxyhexadecanoylcarnitine	LMFA07070113	Unclassified	Unclassified	Unclassified	*		46.5	41	M+H	C23H45NO5	-2.64873	1.37893	0.000188109	0.00185693	-4.41008	0.0470364	3595.44	76439.4	1456.63	3808.34	2744.95	4081.96	7934.26	1546.48	95181.2	91462.9	60895.4	117105	29684.7	64307.1
2.81_188.1157n	189.123	2.8075	pos	Alanyl-Valine	85615	Organic acids and derivatives	Carboxylic acids and derivatives	Amino acids, peptides, and analogues			47	45.7	M+H, M+Na	C8H16N2O3	-2.07167	1.37653	0.000137961	0.00147328	-1.61742	0.325918	33705.7	103418	29861.4	25502	21199.4	36447	38705.6	50518.9	96333.5	54430.8	103741	117248	127574	121180
0.72_157.0798m/z	157.08	0.722817	pos	2,4-Dimethyl-5-vinylthiazole	92235	Organoheterocyclic compounds	Azoles	Thiazoles			36.9	0	M+NH4	C7H9NS	2.76162	1.37339	5.21151e-05	0.000787416	-0.646247	0.63894	118833	185984	107949	109621	144283	87508.3	132798	130837	177925	184056	205942	168905	185214	193863
4.10_229.1542m/z	229.154	4.10232	pos	L-isoleucyl-L-proline	62022	Organic acids and derivatives	Carboxylic acids and derivatives	Amino acids, peptides, and analogues			45.5	32.9	M+H	C11H20N2O3	-2.19193	1.37302	0.0171236	0.0456194	-0.606982	0.656569	172054	262050	242929	114493	152657	133269	185096	203880	209576	266602	341084	206381	219542	329117
2.65_569.2203m/z	569.22	2.64913	pos	Citrusin B	HMDB0039231	Lignans, neolignans and related compounds	Lignan glycosides	Unclassified			37.4	0	M+H	C27H36O13	-4.60611	1.36687	0.0107495	0.0324123	0.738608	1.66857	215871	129375	211482	197319	169774	218465	258687	239498	40559.4	201251	164413	85003.4	115358	169665
11.08_480.4036m/z	480.404	11.0847	pos	(3beta,22R,23R,24S)-3,22,23-Trihydroxystigmastan-6-one	HMDB0039713	Lipids and lipid-like molecules	Steroids and steroid derivatives	Stigmastanes and derivatives	*		39.3	3.34	M+NH4	C29H50O4	-2.49867	1.32705	0.00931853	0.029152	-4.08161	0.0590626	5258.35	89030.1	1057.75	4547.38	9686.44	3620.27	6306.68	6331.59	122151	128208	44928.6	177147	5651.58	56094.4
4.61_278.1297n	301.119	4.60597	pos	(6E)-7-(3-hydroxyphenyl)-1-phenylhepta-4,6-dien-3-one	HMDB0133904	Phenylpropanoids and polyketides	Diarylheptanoids	Linear diarylheptanoids			43.4	29.9	M+Na, M+K, M+H-H2O	C19H18O2	-3.50514	1.32373	1.6034e-06	8.80597e-05	-3.52712	0.0867424	5678.59	65465	12639.7	7483.17	1941.02	2097.9	5688.54	4221.24	87336.5	46144	74319	58521.9	64893.5	61574.8
0.83_883.3860m/z	883.386	0.8301	neg	PG(6:0/6:0)[U]	40849	Unclassified	Unclassified	Unclassified			38.6	0	2M-H	C18H35O10P	-0.30591	1.31433	0.00953523	0.029629	-0.519476	0.697625	185456	265839	169381	105845	267003	168870	214093	187541	263885	304154	254715	260685	218431	293162
11.11_608.3180m/z	608.318	11.1102	neg	OOB-PE	LMGP20020034	Lipids and lipid-like molecules	Glycerophospholipids	Oxidized glycerophospholipids			39.3	7.49	M+FA-H	C27H50NO9P	-4.52624	1.31192	0.00182861	0.00911671	2.19183	4.56885	90116.7	19724.1	137897	112997	117044	44429.5	80975.5	47357.5	11721.8	8725.76	22110	7727.39	42755.1	25304.8
0.76_399.1435m/z	399.144	0.756867	pos	PSN632408	64655	Unclassified	Unclassified	Unclassified			37	0	M+K	C18H24N4O4	1.65316	1.31035	0.0114036	0.0338101	0.945442	1.92578	158107	82100.1	109061	222206	86082.1	176293	205981	149016	44193.2	65741.6	103310	66722.7	97483.3	115150
0.76_169.0580m/z	169.058	0.756867	pos	L-Glutamine	HMDB0000641	Organic acids and derivatives	Carboxylic acids and derivatives	Amino acids, peptides, and analogues	***	C00064	38.4	0	M+Na	C5H10N2O3	-2.17551	1.30923	0.00621597	0.0217905	3.15516	8.90837	85810.8	9632.6	149304	37785.2	41536.6	155086	78319.8	52833.4	15812.5	23085.4	0.00535928	9759.76	7250.18	1887.77
2.01_162.0525n	145.049	2.00818	pos	2-Hydroxyadipic acid	LMFA01170049	Lipids and lipid-like molecules	Fatty Acyls	Fatty acids and conjugates	*	C02360	46.8	37.4	M+H-H2O, M+NH4	C6H10O5	-1.80413	1.30846	0.000363531	0.00289827	-0.258479	0.835969	330769	395671	351164	330502	337665	326965	319548	318769	418835	417863	422770	373738	358497	382325
1.17_295.0656m/z	295.066	1.16567	pos	6-(1-carboxy-2-methoxy-2-oxoethyl)-3,4,5-trihydroxyoxane-2-carboxylic acid	HMDB0130027	Organic oxygen compounds	Organooxygen compounds	Carbohydrates and carbohydrate conjugates			38	0	M+H	C10H14O10	-1.28534	1.29816	0.00646678	0.0224762	2.74776	6.71674	92730.9	13805.9	161156	36034.8	32991.4	106266	75469.7	144468	4737.86	45775.7	13156.8	8259	3196.98	7709.25
0.71_587.1381m/z	587.138	0.710933	neg	Cyclic de-hypoxanthine futalosine	63996	Unclassified	Unclassified	Unclassified			37.8	0	2M-H	C14H14O7	-4.35387	1.29725	0.00219953	0.010418	-2.03809	0.243485	23028.1	94576.8	18649.2	29617.6	27713.4	15936.8	26220.1	20031.3	62304.8	56708.9	136234	68268.6	85579.1	158366
0.85_245.0428m/z	245.043	0.847133	neg	Phosphatidyl glycerol	186	Unclassified	Unclassified	Unclassified			38.8	0	M-H	C6H15O8P	-1.4663	1.29424	7.20193e-05	0.000954738	1.24431	2.36906	106076	44775.7	148611	93743.4	105194	84102	111707	93099.7	46083.2	40090.9	46327.5	46936.4	41390.3	47826
6.38_288.2162m/z	288.216	6.3793	pos	(±)-Octanoylcarnitine	85173	Unclassified	Unclassified	Unclassified			55.7	85	M+H	C15H29NO4	-2.66581	1.28999	5.85141e-05	0.000838338	-8.29082	0.00319312	194.29	60846.6	0.00535928	248.956	911.632	5.13856	0.00535928	0.00535928	89052.7	69898.6	42668.8	82433.7	42617.4	38408.3
1.20_260.1598m/z	260.16	1.19972	pos	N-Hydroxypentobarbital	1765	Unclassified	Unclassified	Unclassified			38.2	0	M+NH4	C11H18N2O4	-2.65379	1.28699	0.00210003	0.0100825	-1.62926	0.323253	31719.5	98125.7	29356.9	12335.9	15023.1	26272.1	27589.4	79739.6	82760.8	44913.6	100983	106171	128264	125662
0.77_132.0653m/z	132.065	0.773883	pos	4-Hydroxyproline	HMDB0000725	Organic acids and derivatives	Carboxylic acids and derivatives	Amino acids, peptides, and analogues	***	C01157	38.8	0	M+H	C5H9NO3	-1.60923	1.28232	0.00106557	0.00612948	1.34159	2.53431	109343	43144.9	157089	117412	56847	92790	116506	115411	49725.6	45233.7	63180.1	42489	23781.7	34459.2
2.65_376.0466m/z	376.047	2.64913	pos	6-Methylthioguanosine monophosphate	71266	Nucleosides, nucleotides, and analogues	Purine nucleotides	Purine ribonucleotides	**	C16620	36.9	0	M+H-H2O	C11H16N5O7PS	-2.45932	1.27496	6.30524e-05	0.000883279	0.695019	1.61891	150045	92683.1	139392	149603	145075	155947	157001	153253	62013	111242	88998.9	92174.1	83192.2	118479
1.05_324.0350n	325.042	1.04635	pos	Uridine 5'-monophosphate	HMDB0000288	Nucleosides, nucleotides, and analogues	Pyrimidine nucleotides	Pyrimidine ribonucleotides	**	C00105	38.4	0	M+H, M+Na	C9H13N2O9P	-2.75953	1.27169	0.00551864	0.020095	-0.446231	0.733958	198007	269780	198782	189641	255935	164276	191720	187688	310369	216701	279296	310460	230604	271249
0.79_158.0688n	176.103	0.790917	pos	4-Methylene-L-glutamine	63274	Unclassified	Unclassified	Unclassified			38.4	0	M+H, M+NH4	C6H10N2O3	-2.09951	1.26472	0.00506458	0.0189956	0.701079	1.62572	174536	107359	155625	156054	142059	184819	235417	173245	146448	100256	87024.7	146360	71149.7	92917.6
11.03_453.2845n	454.292	11.0265	pos	LysoPE(16:0/0:0)	HMDB0011503	Lipids and lipid-like molecules	Glycerophospholipids	Glycerophosphoethanolamines	***		56.4	88.5	M+H, M+Na	C21H44NO7P	-2.23902	1.25139	0.00260069	0.0117717	2.27539	4.84128	82685.2	17079.2	136175	89185.7	61130.8	37239.2	113204	59176.4	7849.91	6405.95	16410.4	4331.51	46323.5	21153.8
2.75_203.1386m/z	203.139	2.75285	pos	Alanyl-Leucine	HMDB0028691	Organic acids and derivatives	Carboxylic acids and derivatives	Amino acids, peptides, and analogues	***		48.7	49.6	M+H	C9H18N2O3	-1.95278	1.25107	0.000613214	0.0041521	-1.5658	0.33779	30160.5	89287.8	23374.1	17307.6	12082.2	27753.4	31420.2	69025.6	76563.8	59508.4	80089.1	104273	119074	96218.7
0.72_246.1556m/z	246.156	0.722817	pos	beta-Alanyl-L-arginine	HMDB0060441	Organic acids and derivatives	Peptidomimetics	Hybrid peptides	**	C05340	37.7	0	M+H	C9H19N5O3	-1.95445	1.24875	0.00824833	0.0265976	2.25094	4.75994	92302.5	19391.5	49506.6	76599.5	47097.8	158994	61163.4	160454	22521.1	28490.3	23849.7	30229.9	4005.09	7253.08
11.25_479.3009n	478.294	11.2537	neg	PE(18:1(9Z)/0:0)	40778	Lipids and lipid-like molecules	Glycerophospholipids	Glycerophosphoethanolamines			57.6	95.9	M-H, M+FA-H	C23H46NO7P	-0.518107	1.24822	0.000432838	0.00322415	2.59245	6.03123	68973.4	11436	76359.8	118582	56843.5	55636.5	65867.1	40551.4	13836.5	6599.23	9537.48	7141.39	14930.7	16570.9
0.83_821.3858m/z	821.386	0.8301	neg	Carphenazine	85460	Organoheterocyclic compounds	Benzothiazines	Phenothiazines			36.8	0	2M-H	C23H29N3O2S	-3.68115	1.22883	0.00289046	0.0126595	-1.34606	0.393365	39719.5	100974	32530.7	10881.8	50619.7	50733.6	41236.9	52314.3	135409	139004	73848.4	109627	98057.4	49895.9
15.34_140.0815m/z	140.081	15.3399	pos	4-Amino-5-hydroxymethyl-2-methylpyrimidine	3265	Unclassified	Unclassified	Unclassified			46.9	39.9	M+H	C6H9N3O	-2.7884	1.21807	0.0111921	0.0333403	0.223539	1.16759	476250	407890	434140	483235	406591	491514	501756	540267	406600	435074	383435	376146	416049	430037
0.71_571.1641m/z	571.164	0.710933	neg	Sakuranetin	HMDB0030090	Phenylpropanoids and polyketides	Flavonoids	O-methylated flavonoids	***	C09833	36.9	0	2M-H	C16H14O5	5.41406	1.21662	2.83265e-06	0.000120032	-1.91631	0.264931	18144.9	68488.9	10413.5	20900.7	20797.2	23716.6	15256.1	17785.2	66784.1	65735.2	64896.4	57758.7	92615.4	63143.8
0.78_292.0721m/z	292.072	0.779033	neg	Icilin	64735	Unclassified	Unclassified	Unclassified			36.4	0	M-H2O-H	C16H13N3O4	-2.07559	1.21457	0.0100819	0.0309678	-1.96405	0.256308	23699	92463.1	29451.3	9934.71	34599.6	12451.4	41801.4	13955.7	160332	66606.7	53665.3	155916	70235.1	48023.1
9.82_440.3360m/z	440.336	9.82205	pos	O-(17-carboxyheptadecanoyl)carnitine	LMFA07070085	Lipids and lipid-like molecules	Fatty Acyls	Fatty esters			42.3	19.2	M+H-H2O	C25H47NO6	-2.37966	1.21169	0.00513693	0.0191734	-2.95619	0.128854	9778.83	75890.6	4628.9	10904.9	6861.19	22882.9	8412.02	4983.03	81973.8	140327	53274.2	111863	17053.1	50852.4
0.91_176.1278m/z	176.128	0.910083	pos	Tetrahydrofurfuryl propionate	HMDB0031177	Organoheterocyclic compounds	Tetrahydrofurans	Unclassified			41	11.3	M+NH4	C8H14O3	-2.21187	1.21126	0.00842185	0.0270186	1.8786	3.67719	95369.4	25935.4	109276	34584.3	188336	80802.4	69168.4	90049	26656.3	21897.1	29635.3	23376.1	23589.5	30458.4
1.13_485.0914m/z	485.091	1.13155	pos	1-O,6-O-Digalloyl-beta-D-glucose	66112	Unclassified	Unclassified	Unclassified			36	0	M+H	C20H20O14	-2.44582	1.20005	0.00676355	0.0231587	1.28523	2.43721	111746	45850	131103	76986.1	66433.1	115486	124531	155938	32852.3	110365	38358.7	45103.6	14892.3	33528.2
10.08_422.3254m/z	422.325	10.081	pos	Alpha-linolenyl carnitine	HMDB0006319	Lipids and lipid-like molecules	Fatty Acyls	Fatty acid esters	*		47.7	48.4	M+H	C25H43NO4	-2.65662	1.19983	0.011469	0.0339604	-4.87881	0.0339884	2434.4	71624.5	1798.54	4649.43	302.316	3646.09	2531.04	1679	117636	122994	27830.5	123332	10280.7	27674.1
10.58_470.3485m/z	470.348	10.5768	neg	Elaidic carnitine	HMDB0006464	Lipids and lipid-like molecules	Fatty Acyls	Fatty acid esters	*		48.7	47.8	M+FA-H	C25H47NO4	-0.50507	1.18972	0.00269889	0.0120337	-9.22321	0.00167316	100.836	60267.1	193.309	214.584	0.00535928	197.109	0.00535928	0.00535928	92831.3	102100	30259	86718	22060.3	27634.1
0.77_252.1073m/z	252.107	0.773883	pos	(R)-(Homo)3-citrate	71255	Unclassified	Unclassified	Unclassified			37.3	0	M+NH4	C9H14O7	-2.23493	1.18567	0.00280957	0.0124073	3.79045	13.837	64747.9	4679.34	30775.3	88894.8	28533	67235.5	48588.2	124460	0.00535928	1550.88	10375.4	0.00535928	5889.85	10259.9
2.65_313.0510m/z	313.051	2.64913	pos	1,4-Benzenediol, 2,6-bis(1-methylethyl)-, 4-(hydrogen sulfate)	2160	Unclassified	Unclassified	Unclassified			37.6	0	M+K	C12H18O5S	1.23392	1.18282	0.000776017	0.00487202	0.690402	1.61373	140596	87124.5	136257	135991	128998	152300	146701	143327	48268.9	114531	90966.5	75997.2	75698.4	117285
0.55_130.9662m/z	130.966	0.552267	pos	cis-3-Chloro-2-propene-1-ol	HMDB0060456	Organohalogen compounds	Vinyl halides	Vinyl chlorides	**	C06612	36.3	8.94	M+K	C3H5ClO	1.51603	1.17568	0.000159882	0.00164886	0.47615	1.39103	184724	132797	171015	166606	172620	202251	204228	191622	116062	131585	126334	130759	157900	134139
2.56_293.1467n	294.154	2.56192	pos	N-(1-Deoxy-1-fructosyl)isoleucine	HMDB0039780	Organic acids and derivatives	Carboxylic acids and derivatives	Amino acids, peptides, and analogues	***		37.8	0	M+H, M+Na, M+H-H2O	C12H23NO7	-2.48204	1.17252	0.0188887	0.0486091	0.911588	1.88111	159632	84860.4	175252	125474	106908	139672	136203	274284	86733.6	41610.6	105253	81403.3	113732	80429.3
4.25_362.0990m/z	362.099	4.25085	pos	Rutagravine	HMDB0033446	Organoheterocyclic compounds	Quinolines and derivatives	Benzoquinolines			51.8	71	M+Na	C19H17NO5	-2.53699	1.15973	0.00250766	0.0114845	1.24747	2.37425	101233	42638	86776.7	85981.1	85269.1	81969.8	95720.3	171681	44858.6	27124.2	49154.8	44412.4	39455.6	50822.1
12.40_354.2760n	355.283	12.4047	pos	MG(0:0/18:2(9Z,12Z)/0:0)	HMDB0011538	Lipids and lipid-like molecules	Fatty Acyls	Lineolic acids and derivatives	***		38.1	0	M+H-H2O, M+H	C21H38O4	-2.91182	1.15681	0.0155543	0.0425751	3.24296	9.46735	69967.8	7390.43	139587	103160	45666.6	8820.03	100991	21582.3	0.00535928	601.167	15370.6	3730.04	6793.48	17847.3
0.73_465.2211m/z	465.221	0.72795	neg	Kanamycin	43223	Organic oxygen compounds	Organooxygen compounds	Carbohydrates and carbohydrate conjugates	**	C01822	36.9	0	M-H2O-H	C18H36N4O11	1.86972	1.15578	0.00316849	0.01349	-2.54199	0.171706	11826.1	68874	7778.28	10070.2	23548.5	0.00535928	18768.5	10790.9	34006.8	45012.5	100960	37090.6	79639.3	116534
0.71_683.1422m/z	683.142	0.705783	pos	Sennoside monoglucoside B	2407	Unclassified	Unclassified	Unclassified			37.1	0	M+H-H2O	C36H28O15	3.85346	1.14816	5.03102e-05	0.000770236	-2.24498	0.210956	12704.7	60224.4	30402.8	0.00535928	7526.76	0.00535928	22655.3	15643.4	56067.4	71594.2	43112.8	51067.2	72071.7	67433.1
2.65_386.0143m/z	386.014	2.64913	pos	Cytidine diphosphate (CDP)	96	Unclassified	Unclassified	Unclassified			38.5	0	M+H-H2O	C9H15N3O11P2	-1.43174	1.14402	0.00142789	0.00756918	1.01152	2.01603	104216	51693.5	115525	87742.8	81762.2	104135	120375	115755	17744.3	83894.1	59562.5	38323.7	37919.1	72717
0.57_148.9768m/z	148.977	0.569583	pos	Glycerol alpha-monochlorohydrin	HMDB0031334	Organohalogen compounds	Halohydrins	Chlorohydrins		C18676	39.4	24.4	M+K	C3H7ClO2	1.29077	1.14268	0.000212665	0.00201719	0.693536	1.61724	129404	80015.3	106092	104683	126766	151590	147422	139871	75586.2	86809.6	73485.7	78667.6	89078.4	76464.2
4.27_298.0961m/z	298.096	4.26875	pos	SULFAMONOMETHOXINE	43482	Unclassified	Unclassified	Unclassified			38.1	0	M+NH4	C11H12N4O3S	-2.60422	1.12644	0.0051985	0.0193615	0.940218	1.91882	111009	57852.7	74354	116425	71796.8	134572	155306	113598	34065	54532.2	72269	54849.3	52577.7	78822.8
11.60_383.2029m/z	383.203	11.5951	pos	Trimethaphan	HMDB0015248	Organoheterocyclic compounds	Thienoimidazolidines	Unclassified		C07174	37.5	0.0676	M+NH4	C22H25N2OS+	0.826207	1.12267	0.00323569	0.0136583	0.144178	1.1051	558474	505361	537840	541839	543385	605102	556447	566234	490433	523938	532097	509334	469941	506421
0.67_215.0789m/z	215.079	0.671733	pos	FR 900098	63607	Unclassified	Unclassified	Unclassified			39.1	0	M+NH4	C5H12NO5P	-1.24102	1.11628	0.0182324	0.0474594	3.09659	8.55397	71057.6	8306.98	176337	40601	29967.4	41943.1	76661.7	60835.9	14668.5	6081.05	5845.95	17352.1	1397.77	4496.48
11.22_529.3157n	530.323	11.2187	pos	LysoPE(0:0/22:4(7Z,10Z,13Z,16Z))	HMDB0011493	Lipids and lipid-like molecules	Glycerophospholipids	Glycerophosphoethanolamines	*		55	83.3	M+H, M+Na	C27H48NO7P	-2.19317	1.08937	0.000390504	0.00301932	0.810171	1.75342	109727	62579	126797	84756	128879	85091.4	118873	113967	73799.6	61793.5	74747.5	52561.7	57709.9	54862
0.65_130.0861m/z	130.086	0.654717	pos	D-Pipecolic acid	58337	Organic acids and derivatives	Carboxylic acids and derivatives	Amino acids, peptides, and analogues			53	69.1	M+H	C6H11NO2	-1.30563	1.08557	0.00084204	0.0052026	0.893618	1.85783	104423	56206.9	119897	74025.3	81459.9	107573	105371	138210	69765.6	61266.4	50483.1	55142.9	49503.6	51079.7
0.76_333.0590m/z	333.059	0.762	neg	1-(sn-Glycero-3-phospho)-1D-myo-inositol	HMDB0011649	Lipids and lipid-like molecules	Glycerophospholipids	Glycerophosphoinositols	*	C01225	38.4	0	M-H	C9H19O11P	-0.642877	1.0822	0.00162581	0.00832145	1.47755	2.78475	75393.1	27073.6	93238.6	99723.9	72501.3	52134.9	46261.9	88497.9	48913.2	17159.7	12972.7	46611	23246.7	13538.2
11.27_504.2707m/z	504.271	11.274	neg	BW A868C	45418	Unclassified	Unclassified	Unclassified			37.8	0	M+FA-H	C25H37N3O5	-1.80833	1.07947	0.00557912	0.0202664	2.05759	4.1629	68107.5	16360.6	121327	73060.4	86234.3	30425.3	63014.1	34583.5	7857.58	4938.99	18628.2	7707.92	37116.9	21913.9
0.76_184.0729m/z	184.073	0.756867	pos	L-Alanine n-butyl ester	3541	Unclassified	Unclassified	Unclassified			37.6	0	M+K	C7H15NO2	-3.79634	1.07748	0.0125541	0.0364559	1.24413	2.36875	100415	42391.4	173755	71899.1	68866.8	75235.7	70834.4	141897	56348.3	32346.5	45690.5	48350.8	28255.7	43356.3
0.77_120.0655m/z	120.065	0.773883	pos	AMINOHYDROXYBUTYRIC ACID	44197	Unclassified	Unclassified	Unclassified			53.4	72.6	M+H	C4H9NO3	-0.335184	1.07291	0.0030013	0.0129806	0.700926	1.62555	128470	79031.8	159765	87196.9	120604	108420	164077	130755	74669.9	73738.8	92609.7	70336.8	74235	88600.5
4.29_156.0384m/z	156.038	4.28623	pos	Ureidoglycine	63387	Unclassified	Unclassified	Unclassified			38.3	0	M+Na	C3H7N3O3	3.57371	1.06241	0.000816305	0.00507076	0.231108	1.17374	298155	254022	281776	275413	291738	317702	317964	304336	256700	269475	266274	243478	232286	255919
7.79_316.2474m/z	316.247	7.79012	pos	Decanoylcarnitine	HMDB0000651	Lipids and lipid-like molecules	Fatty Acyls	Fatty acid esters	***		54.8	80.9	M+H	C17H33NO4	-2.62112	1.06167	0.00120129	0.00667706	-9.08008	0.00184766	84.4785	45721.9	0.00535928	380.955	125.894	0.00535928	0.00535928	0.00535928	83291.1	54565.7	23706	62705	27375.7	22687.7
0.78_242.0794m/z	242.079	0.779033	neg	Cytarabine	567	Nucleosides, nucleotides, and analogues	Pyrimidine nucleosides	Unclassified		C02961	36.9	0	M-H	C9H13N3O5	4.74839	1.0616	0.00694184	0.0236289	-1.50311	0.352792	28078.1	79588.2	38936	20845.2	32136	20053.2	41700.4	14797.9	132630	59273.9	60936	117201	51681.9	55806.2
15.46_107.0605m/z	107.061	15.4593	pos	2-Methoxy-5-methylpyrazine	HMDB0040141	Organoheterocyclic compounds	Diazines	Pyrazines			42.8	18.8	M+H-H2O	C6H8N2O	1.0445	1.05579	8.21157e-07	5.68241e-05	0.554094	1.46825	120054	81766.8	114040	108924	121214	123001	121554	131590	87933.4	80206.2	80989.3	78774.1	77793.3	84904.8
11.60_181.0140m/z	181.014	11.5951	pos	bismuth subgallate	3994	Unclassified	Unclassified	Unclassified			38.2	0	M+H-H2O	C8H6O6	4.46129	1.05526	0.000486621	0.00351505	0.141407	1.10298	461416	418335	469629	432548	448701	475184	475375	467058	421137	425265	430495	412585	397569	422962
0.93_190.1433m/z	190.143	0.927117	pos	Tetrahydrofurfuryl butyrate	91337	Lipids and lipid-like molecules	Fatty Acyls	Fatty acid esters	*		38.2	0	M+NH4	C9H16O3	-2.78931	1.05157	1.73842e-06	9.12802e-05	-22.7755	1.39279e-07	0.00535928	38478.8	0.00535928	0.00535928	0.00535928	0.00535928	0.00535928	0.00535928	30767.1	31133	48431.5	37491.7	31014.3	52035.2
0.65_294.0808n	295.088	0.654717	pos	Cyanthoate	72733	Unclassified	Unclassified	Unclassified			39.1	0	M+H, M+Na, M+K	C10H19N2O4PS	1.54928	1.05121	0.0126341	0.0366114	-1.07226	0.475574	49426.5	103930	35084.7	72186.3	75657.8	27130.6	57829.9	28669.8	85207	56870	143407	81204.5	101597	155296
0.71_307.1022m/z	307.102	0.710933	neg	2-O-a-L-Fucopyranosyl-galactose	HMDB0006590	Lipids and lipid-like molecules	Fatty Acyls	Fatty acyl glycosides	*		37.3	0	M-H2O-H	C12H22O10	-4.00051	1.04527	7.01586e-05	0.000937521	-0.79679	0.575629	52757.8	91652.4	47300.5	51413.3	49041.3	63197.8	56769.1	48824.6	86405	89399	88522.9	86028.7	118308	81251.1
10.89_569.3467n	570.354	10.8933	pos	LysoPC(22:5(7Z,10Z,13Z,16Z,19Z))	HMDB0010403	Lipids and lipid-like molecules	Glycerophospholipids	Glycerophosphocholines	***	C04230	38.1	0	M+H, M+Na	C30H52NO7P	-2.4656	1.03269	0.000685289	0.00445433	-1.17015	0.444376	32084.2	72200.4	55862.2	25808.4	20563.2	19196.2	37014.7	34060.4	62755.8	90369.7	79982.4	51010.3	84351.1	64733.2
11.45_522.2815m/z	522.282	11.4462	pos	1-(2-methoxy-13-methyl-tetradecanyl)-sn-glycero-3-phosphoserine	LMGP03060007	Lipids and lipid-like molecules	Glycerophospholipids	Glycerophosphoserines			38	0	M+Na	C22H46NO9P	2.56146	1.02765	0.00535615	0.0197362	1.29988	2.46209	77004.2	31276	129937	90404.8	77015.4	46599.4	69516.8	48552.1	26866.4	24952.8	38038.8	28757.1	27389.8	41651.2
5.10_586.3489n	609.338	5.10223	pos	PI(O-18:0/0:0)	81199	Lipids and lipid-like molecules	Glycerophospholipids	Glycerophosphoinositols			38.7	0	M+NH4, M+Na	C27H55O11P	1.20941	1.02453	0.000894727	0.00540743	-0.259324	0.835479	213713	255797	228649	214383	216251	218609	211999	192387	270789	266241	276207	243788	227296	250461
11.28_482.2607m/z	482.261	11.2766	pos	Dynorphin A (6-8)	HMDB0012932	Organic acids and derivatives	Carboxylic acids and derivatives	Amino acids, peptides, and analogues			38.6	0	M+K	C18H37N9O4	1.6649	1.02241	0.0030874	0.013229	2.31304	4.96929	55464	11161.4	100539	56243.7	63219.6	27896.4	55893.1	28992.1	4226.91	3645.99	12449.1	4617.26	24627	17401.8
0.02_271.2623m/z	271.262	0.0223833	pos	Margaric acid	LMFA01010017	Lipids and lipid-like molecules	Fatty Acyls	Fatty acids and conjugates	*		46.3	41.5	M+H	C17H34O2	-3.19181	1.02205	0.0017136	0.00870073	1.37795	2.59899	67715.9	26054.6	63059.6	56704.8	52904.8	67406	99345.5	66874.4	11637.3	55525.6	24294.7	34785.2	6882.9	23202.1
